# Supplementary material for: Unveiling Gene Expression Dynamics during Early Embryogenesis in Cynoglossus semilaevis: A Transcriptomic Perspective
Source: Life (Basel). 2024 Apr 15;14(4):505. doi: 10.3390/life14040505 (PMC11050975; doi:10.3390/life14040505)
Supplement: Supplementary file 1 [file life-14-00505-s001.zip]

Archive with 2 entries (2 files):
- Supplementary Figures.docx
- TableS1-6.xlsx
