# Supplementary material for: Unveiling Gene Expression Dynamics during Early Embryogenesis in Cynoglossus semilaevis: A Transcriptomic Perspective
Source: Life (Basel). 2024 Apr 15;14(4):505. doi: 10.3390/life14040505 (PMC11050975; doi:10.3390/life14040505)
Supplement: Supplementary file 1 [file life-14-00505-s001.zip › TableS1-6.xlsx]

## Sheet: S1
Table S1. Sequencing methods, quality control and mapping statistics of all samples in Cynoglossus semilaevis.
Samples	RNA-seq library preparation	Sequencing platform	Chemistry	Total number of reads		Reads related to Adapter and Trimmed (%)	Total number of bases		Filtered base (%)	Q20+ (%)		Q30+ (%)		Base N (%)		Base A (%)		Base C (%)		Base G (%)		Base T (%)		Mapped reads (%)	Properly paired reads (%)
				Raw	Clean		Raw	Clean		Raw	Clean	Raw	Clean	Raw	Clean	Raw	Clean	Raw	Clean	Raw	Clean	Raw	Clean
Sperm.1	TruSeq Stranded mRNA Sample Prep kit (RS-122-2101, Illumina)	Illumina HiSeq 4000	PE100	58121406	57876622	878,768 (1.51)	5812140600	5768115026	44,025,574 (0.76)	98.0134	98.0494	95.3803	95.4286	0.0431355	0.0290303	26.1465	26.1188	23.8137	23.8404	23.8604	23.8163	26.1362	26.1954	52,976,149 (91.53)	49,272,760 (85.13)
Sperm.2	TruSeq Stranded mRNA Sample Prep kit (RS-122-2101, Illumina)	Illumina HiSeq 4000	PE100	51298948	51111226	774,646 (1.51)	5129894800	5094313872	35,580,928 (0.69)	97.8318	97.8647	94.8077	94.8519	0.0427665	0.028826	26.3775	26.3491	23.6327	23.6568	23.5825	23.5422	26.3646	26.4232	46,362,333 (90.71)	43,189,488 (84.50)
Sperm.3	MGIEasy RNA Directional Library Prep Kit (1000005272, MGI)	DIPSEQ T1	PE100	147840456	145057098	1,059,998 (0.72)	14784045600	14478191164	305,854,436 (2.07)	97.6584	97.7564	93.1585	93.3334	0.00176311	0.00163248	26.1705	26.09	23.5036	23.6128	23.9096	23.915	26.4146	26.3806	133,877,761 (92.29)	127,602,156 (87.97)
Sperm.4	MGIEasy RNA Directional Library Prep Kit (1000005272, MGI)	DIPSEQ T1	PE100	163575390	161125934	818,188 (0.50)	16357539000	16091947388	265,591,612 (1.62)	97.7717	97.8546	93.3328	93.4845	0.0018262	0.00165758	26.5376	26.4792	23.1371	23.2177	23.4563	23.4579	26.8672	26.8436	148,601,496 (92.23)	141,306,436 (87.70)
Oocyte.1	TruSeq Stranded mRNA Sample Prep kit (RS-122-2101, Illumina)	Illumina HiSeq 4000	PE100	50716230	50106454	969,974 (1.91)	5071623000	4989382020	82,240,980 (1.62)	97.9829	98.1827	95.4127	95.6837	0.0435113	0.0294048	26.2779	26.1452	23.7124	23.7851	24.0476	24.0011	25.9185	26.0392	47,110,906 (94.02)	44,959,430 (89.73)
Oocyte.2	MGIEasy RNA Directional Library Prep Kit (1000005272, MGI)	DIPSEQ T1	PE100	168339502	165384130	712,516 (0.42)	16833950200	16520045602	313,904,598 (1.86)	97.7321	97.8319	93.2183	93.3978	0.00184812	0.00174387	26.6673	26.5963	22.9855	23.0821	23.411	23.4201	26.9344	26.8997	157,836,950 (95.44)	152,996,032 (92.51)
4-cell.1	TruSeq Stranded mRNA Sample Prep kit (RS-122-2101, Illumina)	Illumina HiSeq 4000	PE100	43807598	43498778	791,256 (1.81)	4380759800	4333363404	47,396,396 (1.08)	98.3297	98.4389	95.5774	95.7221	0.0165856	0.00806646	26.0399	25.9711	23.8785	23.9188	24.2604	24.205	25.8046	25.897	41,189,257 (94.69)	39,628,150 (91.10)
4-cell.2	MGIEasy RNA Directional Library Prep Kit (1000005272, MGI)	DIPSEQ T1	PE100	155164406	152479946	1,270,132 (0.82)	15516440600	15215866114	300,574,486 (1.94)	97.7664	97.8591	93.439	93.6072	0.00177878	0.00166556	26.4289	26.3594	23.2203	23.3178	23.645	23.6435	26.704	26.6777	142,161,581 (93.23)	136,826,476 (89.73)
4-cell.3	MGIEasy RNA Directional Library Prep Kit (1000005272, MGI)	DIPSEQ T1	PE100	143165776	139546958	1,166,362 (0.81)	14316577600	13924829678	391,747,922 (2.74)	97.671	97.8065	93.4048	93.6573	0.00191368	0.00164898	26.6583	26.563	22.9462	23.0779	23.402	23.4021	26.9916	26.9554	132,027,964 (94.61)	127,084,452 (91.07)
32-cell.1	TruSeq Stranded mRNA Sample Prep kit (RS-122-2101, Illumina)	Illumina HiSeq 4000	PE100	56200158	55794968	1,068,542 (1.90)	5620015800	5555893898	64,121,902 (1.14)	97.9253	98.0212	95.2592	95.3863	0.0415084	0.0283658	26.2436	26.1686	23.6918	23.74	23.9664	23.9188	26.0567	26.1442	51,859,918 (92.95)	49,339,698 (88.43)
32-cell.2	MGIEasy RNA Directional Library Prep Kit (1000005272, MGI)	DIPSEQ T1	PE100	159876616	157336270	891,790 (0.56)	15987661600	15710985986	276,675,614 (1.73)	97.7604	97.8469	93.3135	93.4725	0.00185124	0.00172572	26.422	26.3569	23.2136	23.3016	23.656	23.6618	26.7066	26.6779	150,166,138 (95.44)	145,363,076 (92.39)
32-cell.3	MGIEasy RNA Directional Library Prep Kit (1000005272, MGI)	DIPSEQ T1	PE100	161273922	157136160	804,142 (0.50)	16127392200	15692637414	434,754,786 (2.70)	97.6493	97.7909	93.0447	93.3013	0.00185226	0.0017353	26.518	26.4121	23.0971	23.2382	23.5913	23.6099	26.7917	26.738	149,859,989 (95.37)	145,076,634 (92.33)
128-cell.1	TruSeq Stranded mRNA Sample Prep kit (RS-122-2101, Illumina)	Illumina HiSeq 4000	PE100	52936352	52690930	800,338 (1.51)	5293635200	5251888834	41,746,366 (0.79)	98.1772	98.2301	95.7154	95.7866	0.0434432	0.029167	25.4244	25.3785	24.4581	24.4934	24.6883	24.6526	25.3858	25.4463	49,543,934 (94.03)	47,103,082 (89.40)
128-cell.2	MGIEasy RNA Directional Library Prep Kit (1000005272, MGI)	DIPSEQ T1	PE100	193909640	188906940	1,231,980 (0.64)	19390964000	18858741202	532,222,798 (2.74)	97.7025	97.8406	93.288	93.5446	0.00183804	0.00169563	26.5078	26.3985	23.0819	23.2271	23.6154	23.6346	26.7931	26.7381	179,473,490 (95.01)	173,052,014 (91.61)
128-cell.3	MGIEasy RNA Directional Library Prep Kit (1000005272, MGI)	DIPSEQ T1	PE100	204555396	201224424	1,050,184 (0.51)	20455539600	20095637200	359,902,400 (1.76)	97.7072	97.7979	93.188	93.3519	0.00188901	0.00177881	26.5556	26.4897	23.0497	23.1393	23.5434	23.5487	26.8494	26.8205	191,163,727 (95.00)	184,327,262 (91.60)
1,000-cell.1	TruSeq Stranded mRNA Sample Prep kit (RS-122-2101, Illumina)	Illumina HiSeq 4000	PE100	56034696	55736562	913,988 (1.63)	5603469600	5553806712	49,662,888 (0.89)	98.1874	98.254	95.7189	95.8085	0.0426619	0.0286217	25.3612	25.3042	24.5368	24.576	24.7305	24.6948	25.3289	25.3964	52,414,444 (94.04)	49,807,588 (89.36)
1,000-cell.2	MGIEasy RNA Directional Library Prep Kit (1000005272, MGI)	DIPSEQ T1	PE100	174566648	170796888	707,186 (0.41)	17456664800	17061029252	395,635,548 (2.27)	97.4736	97.5885	92.4838	92.6857	0.00202214	0.00189363	26.5479	26.458	23.0676	23.1866	23.539	23.555	26.8435	26.7985	162,260,751 (95.00)	156,456,580 (91.60)
1,000-cell.3	MGIEasy RNA Directional Library Prep Kit (1000005272, MGI)	DIPSEQ T1	PE100	186307960	183747864	752,780 (0.4)	18630796000	18355499792	275,296,208 (1.48)	97.506	97.5802	92.526	92.6563	0.00199777	0.00192163	26.6174	26.5624	23.0183	23.0929	23.4625	23.4675	26.8998	26.8753	174,690,487 (95.07)	168,526,850 (91.72)
Blastula.1	TruSeq Stranded mRNA Sample Prep kit (RS-122-2101, Illumina)	Illumina HiSeq 4000	PE100	58936572	58718580	927,586 (1.57)	5893657200	5851653090	42,004,110 (0.71)	98.1237	98.1538	95.5984	95.6387	0.0420992	0.0285753	25.5301	25.4999	24.3854	24.4133	24.4891	24.4494	25.5532	25.6089	54,073,041 (92.09)	50,872,766 (86.64)
Blastula.2	MGIEasy RNA Directional Library Prep Kit (1000005272, MGI)	DIPSEQ T1	PE100	131406590	127821808	971,468 (0.74)	13140659000	12757494618	383,164,382 (2.92)	97.4901	97.635	92.6189	92.876	0.00197979	0.00185548	26.403	26.2926	23.2098	23.3594	23.7344	23.7486	26.6509	26.5976	120,302,947 (94.12)	115,046,358 (90.01)
Blastula.3	MGIEasy RNA Directional Library Prep Kit (1000005272, MGI)	DIPSEQ T1	PE100	178477178	173746704	847,762 (0.47)	17847717800	17352216946	495,500,854 (2.78)	97.5154	97.6667	92.7092	92.9778	0.0019706	0.00182967	26.3174	26.1971	23.282	23.4392	23.7909	23.82	26.6078	26.5419	163,700,331 (94.22)	157,395,738 (90.59)
Gastrula.1	TruSeq Stranded mRNA Sample Prep kit (RS-122-2101, Illumina)	Illumina HiSeq 4000	PE100	58610706	58429774	631,502 (1.08)	5861070600	5829215406	31,855,194 (0.54)	98.0741	98.0988	95.4932	95.5259	0.0432837	0.0291089	25.6202	25.6023	24.2762	24.2963	24.3487	24.3214	25.7116	25.7509	54,739,008 (93.68)	51,665,998 (88.42)
Gastrula.2	MGIEasy RNA Directional Library Prep Kit (1000005272, MGI)	DIPSEQ T1	PE100	173061376	170765968	773,228 (0.45)	17306137600	17056841404	249,296,196 (1.44)	97.3884	97.4581	92.2424	92.3655	0.00197777	0.00180591	25.9331	25.8731	23.6945	23.7739	24.1316	24.1424	26.2389	26.2088	161,688,341 (94.68)	155,092,942 (90.82)
Gastrula.3	MGIEasy RNA Directional Library Prep Kit (1000005272, MGI)	DIPSEQ T1	PE100	185062400	179790060	1,167,968 (0.63)	18506240000	17948580564	557,659,436 (3.01)	97.4738	97.6226	92.5348	92.7995	0.00189531	0.00178138	25.9891	25.8564	23.6372	23.8102	24.1484	24.1836	26.2233	26.148	170,134,776 (94.63)	163,287,624 (90.82)

## Sheet: S2
Table S2. GO enrichment results of gene members in Sperm module.
GO_ID	GO_Term	GO_Class	Pvalue	AdjustedPv	x1	x2	n	N	EnrichDirect	GOlevl	GeneID
GO:0006955	immune response	BP	5.85068e-37	4.96021e-33	182	604	1812	13903	Over	3	Cse_F004197,Cse_F012823,Cse_F015497,Cse_F019600,Cse_R001094,Cse_R001169,Cse_R001344,Cse_R001351,Cse_R001405,Cse_R001433,Cse_R001540,Cse_R001773,Cse_R001859,Cse_R002032,Cse_R002161,Cse_R002180,Cse_R002415,Cse_R002780,Cse_R002939,Cse_R002962,Cse_R003006,Cse_R003069,Cse_R003096,Cse_R003199,Cse_R003501,Cse_R003507,Cse_R003714,Cse_R003756,Cse_R003826,Cse_R004001,Cse_R004198,Cse_R004252,Cse_R004318,Cse…
GO:0006952	defense response	BP	1.09772e-27	4.65323e-24	159	562	1812	13903	Over	4	Cse_F003038,Cse_F004197,Cse_F012823,Cse_F015497,Cse_F019600,Cse_R001351,Cse_R001405,Cse_R001433,Cse_R001540,Cse_R001615,Cse_R001773,Cse_R001859,Cse_R002132,Cse_R002161,Cse_R002415,Cse_R002604,Cse_R002780,Cse_R002939,Cse_R002962,Cse_R003069,Cse_R003096,Cse_R003199,Cse_R003501,Cse_R003714,Cse_R003756,Cse_R003826,Cse_R004001,Cse_R004198,Cse_R004543,Cse_R004574,Cse_R004577,Cse_R004582,Cse_R004636,Cse…
GO:0002376	immune system process	BP	4.62576e-24	1.02276e-20	274	1225	1812	13903	Over	2	Cse_F004197,Cse_F012823,Cse_F013385,Cse_F015497,Cse_F019600,Cse_M013091,Cse_R000924,Cse_R001094,Cse_R001169,Cse_R001344,Cse_R001351,Cse_R001405,Cse_R001433,Cse_R001486,Cse_R001540,Cse_R001773,Cse_R001859,Cse_R002032,Cse_R002107,Cse_R002161,Cse_R002180,Cse_R002415,Cse_R002521,Cse_R002780,Cse_R002939,Cse_R002962,Cse_R003006,Cse_R003069,Cse_R003096,Cse_R003199,Cse_R003501,Cse_R003507,Cse_R003714,Cse…
GO:0043207	response to external biotic stimulus	BP	4.82547e-24	1.02276e-20	139	493	1812	13903	Over	4	Cse_F004197,Cse_F012823,Cse_F015497,Cse_F019600,Cse_R001023,Cse_R001351,Cse_R001405,Cse_R001433,Cse_R001494,Cse_R001773,Cse_R001859,Cse_R002161,Cse_R002415,Cse_R002780,Cse_R002914,Cse_R003069,Cse_R003096,Cse_R003199,Cse_R003266,Cse_R003501,Cse_R003714,Cse_R003756,Cse_R003826,Cse_R004001,Cse_R004198,Cse_R004417,Cse_R004543,Cse_R004574,Cse_R004582,Cse_R004743,Cse_R005126,Cse_R005327,Cse_R005507,Cse…
GO:0051707	response to other organism	BP	4.34596e-23	7.36902e-20	137	491	1812	13903	Over	3	Cse_F004197,Cse_F012823,Cse_F015497,Cse_F019600,Cse_R001351,Cse_R001405,Cse_R001433,Cse_R001494,Cse_R001773,Cse_R001859,Cse_R002161,Cse_R002415,Cse_R002780,Cse_R002914,Cse_R003069,Cse_R003096,Cse_R003199,Cse_R003501,Cse_R003714,Cse_R003756,Cse_R003826,Cse_R004001,Cse_R004198,Cse_R004417,Cse_R004543,Cse_R004574,Cse_R004582,Cse_R004743,Cse_R005126,Cse_R005327,Cse_R005507,Cse_R005605,Cse_R005609,Cse…
GO:0009607	response to biotic stimulus	BP	2.81883e-22	3.98301e-19	140	513	1812	13903	Over	3	Cse_F004197,Cse_F012823,Cse_F015497,Cse_F019600,Cse_R001023,Cse_R001351,Cse_R001405,Cse_R001433,Cse_R001494,Cse_R001773,Cse_R001859,Cse_R002161,Cse_R002415,Cse_R002780,Cse_R002914,Cse_R003069,Cse_R003096,Cse_R003199,Cse_R003266,Cse_R003501,Cse_R003714,Cse_R003756,Cse_R003826,Cse_R004001,Cse_R004198,Cse_R004417,Cse_R004543,Cse_R004574,Cse_R004582,Cse_R004743,Cse_R005126,Cse_R005327,Cse_R005507,Cse…
GO:0098542	defense response to other organism	BP	3.62955e-21	4.3959e-18	101	332	1812	13903	Over	4	Cse_F004197,Cse_F012823,Cse_F015497,Cse_F019600,Cse_R001351,Cse_R001405,Cse_R001433,Cse_R001773,Cse_R001859,Cse_R002161,Cse_R002415,Cse_R002780,Cse_R003069,Cse_R003096,Cse_R003199,Cse_R003501,Cse_R003714,Cse_R003756,Cse_R003826,Cse_R004001,Cse_R004198,Cse_R004543,Cse_R004574,Cse_R004582,Cse_R004743,Cse_R005126,Cse_R005327,Cse_R005507,Cse_R005609,Cse_R005654,Cse_R006159,Cse_R006371,Cse_R006508,Cse…
GO:0050776	regulation of immune response	BP	2.61573e-18	2.77202e-15	80	254	1812	13903	Over	4	Cse_F012823,Cse_F015497,Cse_F019600,Cse_R001344,Cse_R001773,Cse_R002180,Cse_R002415,Cse_R002780,Cse_R002939,Cse_R002962,Cse_R003199,Cse_R004001,Cse_R004198,Cse_R004543,Cse_R004574,Cse_R004582,Cse_R004743,Cse_R004923,Cse_R005091,Cse_R005327,Cse_R005609,Cse_R005654,Cse_R005750,Cse_R006024,Cse_R006150,Cse_R006159,Cse_R006646,Cse_R006906,Cse_R007378,Cse_R007806,Cse_R007879,Cse_R008076,Cse_R008161,Cse…
GO:0045087	innate immune response	BP	1.6024e-17	1.35851e-14	90	306	1812	13903	Over	4	Cse_F004197,Cse_F012823,Cse_F015497,Cse_F019600,Cse_R001351,Cse_R001405,Cse_R001433,Cse_R001773,Cse_R001859,Cse_R002161,Cse_R002415,Cse_R002780,Cse_R003069,Cse_R003096,Cse_R003199,Cse_R003501,Cse_R003756,Cse_R003826,Cse_R004001,Cse_R004198,Cse_R004543,Cse_R004574,Cse_R004582,Cse_R004743,Cse_R005126,Cse_R005507,Cse_R005609,Cse_R005654,Cse_R006159,Cse_R006371,Cse_R006508,Cse_R006724,Cse_R007370,Cse…
GO:0019221	cytokine-mediated signaling pathway	BP	2.47825e-17	1.91005e-14	56	155	1812	13903	Over	5	Cse_F015497,Cse_R001169,Cse_R001773,Cse_R002415,Cse_R002528,Cse_R002552,Cse_R003006,Cse_R003501,Cse_R003544,Cse_R003826,Cse_R004543,Cse_R004574,Cse_R004743,Cse_R006371,Cse_R006508,Cse_R006646,Cse_R006724,Cse_R007293,Cse_R007583,Cse_R007806,Cse_R007879,Cse_R008076,Cse_R008263,Cse_R008336,Cse_R008488,Cse_R008744,Cse_R009152,Cse_R009161,Cse_R009257,Cse_R009427,Cse_R009519,Cse_R009839,Cse_R009900,Cse…
GO:0009605	response to external stimulus	BP	1.17484e-16	7.66176e-14	274	1351	1812	13903	Over	3	Cse_F003038,Cse_F004197,Cse_F012823,Cse_F013385,Cse_F015497,Cse_F019600,Cse_M013091,Cse_R000834,Cse_R001023,Cse_R001100,Cse_R001351,Cse_R001405,Cse_R001433,Cse_R001494,Cse_R001540,Cse_R001773,Cse_R001859,Cse_R001900,Cse_R002107,Cse_R002132,Cse_R002161,Cse_R002415,Cse_R002627,Cse_R002666,Cse_R002780,Cse_R002901,Cse_R002914,Cse_R002962,Cse_R003069,Cse_R003092,Cse_R003096,Cse_R003154,Cse_R003199,Cse…
GO:0002682	regulation of immune system process	BP	1.71298e-15	7.26133e-13	126	508	1812	13903	Over	3	Cse_F012823,Cse_F015497,Cse_F019600,Cse_R001094,Cse_R001169,Cse_R001344,Cse_R001405,Cse_R001773,Cse_R002180,Cse_R002415,Cse_R002780,Cse_R002939,Cse_R002962,Cse_R003006,Cse_R003199,Cse_R003507,Cse_R003714,Cse_R004001,Cse_R004198,Cse_R004380,Cse_R004543,Cse_R004574,Cse_R004582,Cse_R004613,Cse_R004743,Cse_R004799,Cse_R004923,Cse_R005091,Cse_R005327,Cse_R005609,Cse_R005654,Cse_R005750,Cse_R005857,Cse…
GO:0009617	response to bacterium	BP	1.27963e-14	4.71681e-12	63	200	1812	13903	Over	4	Cse_F004197,Cse_R001405,Cse_R002161,Cse_R002415,Cse_R002780,Cse_R002914,Cse_R003069,Cse_R003714,Cse_R003756,Cse_R004001,Cse_R005327,Cse_R005605,Cse_R005609,Cse_R006231,Cse_R007879,Cse_R008076,Cse_R008345,Cse_R008566,Cse_R008744,Cse_R008861,Cse_R009163,Cse_R009581,Cse_R009760,Cse_R009943,Cse_R010331,Cse_R011174,Cse_R011850,Cse_R012338,Cse_R012593,Cse_R012801,Cse_R012874,Cse_R013118,Cse_R013240,Cse…
GO:0050778	positive regulation of immune response	BP	5.84074e-14	1.90453e-11	59	186	1812	13903	Over	4	Cse_F012823,Cse_F015497,Cse_F019600,Cse_R001773,Cse_R002180,Cse_R002415,Cse_R002780,Cse_R002939,Cse_R002962,Cse_R003199,Cse_R004001,Cse_R004198,Cse_R004543,Cse_R004574,Cse_R004582,Cse_R004743,Cse_R004923,Cse_R005091,Cse_R005609,Cse_R005654,Cse_R006024,Cse_R006150,Cse_R006159,Cse_R006646,Cse_R008744,Cse_R008857,Cse_R009537,Cse_R009839,Cse_R010054,Cse_R010963,Cse_R011154,Cse_R011850,Cse_R012442,Cse…
GO:0071345	cellular response to cytokine stimulus	BP	6.92051e-14	2.17304e-11	60	191	1812	13903	Over	6	Cse_F015497,Cse_R001169,Cse_R001405,Cse_R001773,Cse_R002415,Cse_R002528,Cse_R002552,Cse_R003006,Cse_R003501,Cse_R003544,Cse_R003826,Cse_R004543,Cse_R004574,Cse_R004743,Cse_R006371,Cse_R006508,Cse_R006646,Cse_R006724,Cse_R007293,Cse_R007583,Cse_R007806,Cse_R007879,Cse_R008076,Cse_R008263,Cse_R008336,Cse_R008488,Cse_R008744,Cse_R009152,Cse_R009161,Cse_R009257,Cse_R009427,Cse_R009519,Cse_R009839,Cse…
GO:0002684	positive regulation of immune system process	BP	1.7592e-13	5.14294e-11	89	335	1812	13903	Over	3	Cse_F012823,Cse_F015497,Cse_F019600,Cse_R001094,Cse_R001169,Cse_R001405,Cse_R001773,Cse_R002180,Cse_R002415,Cse_R002780,Cse_R002939,Cse_R002962,Cse_R003006,Cse_R003199,Cse_R004001,Cse_R004198,Cse_R004543,Cse_R004574,Cse_R004582,Cse_R004613,Cse_R004743,Cse_R004799,Cse_R004923,Cse_R005091,Cse_R005609,Cse_R005654,Cse_R005857,Cse_R006002,Cse_R006024,Cse_R006150,Cse_R006159,Cse_R006646,Cse_R006684,Cse…
GO:0140375	immune receptor activity	MF	5.53933e-13	1.51492e-10	22	43	1812	13903	Over	4	Cse_R001169,Cse_R001773,Cse_R002465,Cse_R004543,Cse_R004577,Cse_R004746,Cse_R004834,Cse_R005057,Cse_R005857,Cse_R006646,Cse_R007018,Cse_R008030,Cse_R008336,Cse_R009427,Cse_R009943,Cse_R013019,Cse_R015365,Cse_R017190,Cse_R019874,Cse_R020597,Cse_R020783,Cse_R022059
GO:0006954	inflammatory response	BP	6.57822e-13	1.69e-10	71	250	1812	13903	Over	5	Cse_F003038,Cse_R001405,Cse_R001540,Cse_R001615,Cse_R002132,Cse_R002161,Cse_R002415,Cse_R002604,Cse_R002780,Cse_R002939,Cse_R004001,Cse_R004198,Cse_R004636,Cse_R004746,Cse_R004857,Cse_R005327,Cse_R005507,Cse_R006724,Cse_R006906,Cse_R006962,Cse_R007018,Cse_R007099,Cse_R008150,Cse_R008161,Cse_R008744,Cse_R008898,Cse_R009152,Cse_R009365,Cse_R009561,Cse_R009581,Cse_R009760,Cse_R010436,Cse_R010553,Cse…
GO:0032101	regulation of response to external stimulus	BP	1.80041e-12	4.23996e-10	83	314	1812	13903	Over	4	Cse_F012823,Cse_F015497,Cse_F019600,Cse_R001405,Cse_R002132,Cse_R002161,Cse_R002415,Cse_R002780,Cse_R003199,Cse_R004001,Cse_R004163,Cse_R004198,Cse_R004574,Cse_R004582,Cse_R004613,Cse_R005327,Cse_R005857,Cse_R006646,Cse_R006962,Cse_R007378,Cse_R007620,Cse_R007806,Cse_R007879,Cse_R008076,Cse_R008566,Cse_R008744,Cse_R008775,Cse_R009365,Cse_R009520,Cse_R009537,Cse_R009561,Cse_R009900,Cse_R010331,Cse…
GO:0034097	response to cytokine	BP	2.65449e-12	6.08237e-10	76	280	1812	13903	Over	5	Cse_F015497,Cse_R001169,Cse_R001405,Cse_R001773,Cse_R002415,Cse_R002528,Cse_R002552,Cse_R003006,Cse_R003199,Cse_R003501,Cse_R003544,Cse_R003826,Cse_R004543,Cse_R004574,Cse_R004743,Cse_R004923,Cse_R006371,Cse_R006508,Cse_R006646,Cse_R006724,Cse_R007293,Cse_R007378,Cse_R007583,Cse_R007717,Cse_R007806,Cse_R007879,Cse_R008052,Cse_R008076,Cse_R008263,Cse_R008336,Cse_R008488,Cse_R008744,Cse_R009152,Cse…
GO:0006950	response to stress	BP	2.78497e-12	6.21342e-10	384	2170	1812	13903	Over	3	Cse_F002051,Cse_F003038,Cse_F004197,Cse_F009573,Cse_F011175,Cse_F012823,Cse_F015497,Cse_F019600,Cse_R000834,Cse_R001022,Cse_R001344,Cse_R001351,Cse_R001374,Cse_R001405,Cse_R001433,Cse_R001437,Cse_R001486,Cse_R001533,Cse_R001540,Cse_R001576,Cse_R001615,Cse_R001773,Cse_R001834,Cse_R001859,Cse_R001900,Cse_R002132,Cse_R002161,Cse_R002180,Cse_R002189,Cse_R002397,Cse_R002415,Cse_R002431,Cse_R002447,Cse…
GO:0009615	response to virus	BP	3.64591e-12	7.92564e-10	40	113	1812	13903	Over	4	Cse_R001494,Cse_R003096,Cse_R003199,Cse_R003826,Cse_R004001,Cse_R004198,Cse_R004417,Cse_R005609,Cse_R007370,Cse_R007919,Cse_R008263,Cse_R008744,Cse_R009257,Cse_R009839,Cse_R009900,Cse_R010025,Cse_R010218,Cse_R010280,Cse_R010706,Cse_R010963,Cse_R011389,Cse_R012801,Cse_R013240,Cse_R013528,Cse_R013789,Cse_R014408,Cse_R014797,Cse_R015160,Cse_R015423,Cse_R015940,Cse_R016844,Cse_R016940,Cse_R017468,Cse…
GO:0031347	regulation of defense response	BP	1.37135e-11	2.83567e-09	56	188	1812	13903	Over	5	Cse_F012823,Cse_F015497,Cse_F019600,Cse_R002132,Cse_R002161,Cse_R002415,Cse_R002780,Cse_R003199,Cse_R004001,Cse_R004198,Cse_R004574,Cse_R004582,Cse_R005327,Cse_R005609,Cse_R006962,Cse_R007378,Cse_R007806,Cse_R007879,Cse_R008076,Cse_R008744,Cse_R009365,Cse_R009537,Cse_R009561,Cse_R009900,Cse_R010331,Cse_R010436,Cse_R010553,Cse_R010963,Cse_R011154,Cse_R011726,Cse_R012442,Cse_R012801,Cse_R014408,Cse…
GO:0002237	response to molecule of bacterial origin	BP	1.97576e-11	3.98821e-09	48	152	1812	13903	Over	5	Cse_R001405,Cse_R002161,Cse_R002415,Cse_R002780,Cse_R003069,Cse_R003756,Cse_R004001,Cse_R005327,Cse_R005605,Cse_R005609,Cse_R006231,Cse_R007879,Cse_R008076,Cse_R008345,Cse_R008566,Cse_R008744,Cse_R008861,Cse_R009760,Cse_R009943,Cse_R011174,Cse_R011850,Cse_R012593,Cse_R012801,Cse_R013118,Cse_R013240,Cse_R013462,Cse_R013789,Cse_R013921,Cse_R014163,Cse_R014408,Cse_R014473,Cse_R014698,Cse_R014797,Cse…
GO:0060337	type I interferon signaling pathway	BP	3.96972e-11	7.01152e-09	21	34	1812	13903	Over	6	Cse_F015497,Cse_R003501,Cse_R003826,Cse_R006371,Cse_R006508,Cse_R007806,Cse_R007879,Cse_R008076,Cse_R008263,Cse_R008488,Cse_R009161,Cse_R009257,Cse_R009900,Cse_R011389,Cse_R012593,Cse_R012801,Cse_R014797,Cse_R015293,Cse_R015489,Cse_R020469,Cse_R021377
GO:0001775	cell activation	BP	2.23887e-10	3.87371e-08	123	560	1812	13903	Over	3	Cse_F011175,Cse_F015497,Cse_F019600,Cse_R001022,Cse_R001094,Cse_R001169,Cse_R001344,Cse_R001405,Cse_R001773,Cse_R001834,Cse_R001859,Cse_R002132,Cse_R002180,Cse_R002780,Cse_R002939,Cse_R002962,Cse_R003006,Cse_R003714,Cse_R004001,Cse_R004163,Cse_R004214,Cse_R004543,Cse_R004613,Cse_R004743,Cse_R004799,Cse_R004857,Cse_R004923,Cse_R005091,Cse_R005327,Cse_R005609,Cse_R006150,Cse_R006159,Cse_R006308,Cse…
GO:0004896	cytokine receptor activity	MF	4.13021e-10	6.60678e-08	19	40	1812	13903	Over	5	Cse_R001169,Cse_R002465,Cse_R004577,Cse_R004746,Cse_R004834,Cse_R005057,Cse_R005857,Cse_R006646,Cse_R007018,Cse_R008030,Cse_R008336,Cse_R009427,Cse_R009943,Cse_R015365,Cse_R017190,Cse_R019874,Cse_R020597,Cse_R020783,Cse_R022059
GO:0045321	leukocyte activation	BP	5.48352e-10	8.4526e-08	88	368	1812	13903	Over	3	Cse_F015497,Cse_F019600,Cse_R001094,Cse_R001169,Cse_R001405,Cse_R001773,Cse_R002180,Cse_R002780,Cse_R002939,Cse_R002962,Cse_R003006,Cse_R003714,Cse_R004001,Cse_R004543,Cse_R004743,Cse_R004799,Cse_R004857,Cse_R005091,Cse_R005327,Cse_R005609,Cse_R006150,Cse_R006159,Cse_R006308,Cse_R006371,Cse_R006557,Cse_R006646,Cse_R007449,Cse_R007585,Cse_R007717,Cse_R008009,Cse_R008161,Cse_R008857,Cse_R009131,Cse…
GO:0002253	activation of immune response	BP	8.53279e-10	1.26914e-07	40	126	1812	13903	Over	3	Cse_F015497,Cse_R001773,Cse_R002180,Cse_R002415,Cse_R002962,Cse_R003199,Cse_R004001,Cse_R004198,Cse_R004543,Cse_R004574,Cse_R004743,Cse_R005091,Cse_R005609,Cse_R005654,Cse_R006024,Cse_R006150,Cse_R006159,Cse_R008857,Cse_R009839,Cse_R010054,Cse_R010963,Cse_R012442,Cse_R013118,Cse_R013225,Cse_R013528,Cse_R013789,Cse_R016000,Cse_R016844,Cse_R017436,Cse_R017906,Cse_R017922,Cse_R018287,Cse_R018291,Cse…
GO:0005126	cytokine receptor binding	MF	1.00523e-09	1.46936e-07	37	113	1812	13903	Over	5	Cse_R001169,Cse_R001344,Cse_R001405,Cse_R001497,Cse_R001540,Cse_R002161,Cse_R002666,Cse_R004429,Cse_R004510,Cse_R004613,Cse_R004799,Cse_R004923,Cse_R005327,Cse_R006277,Cse_R006684,Cse_R007585,Cse_R007806,Cse_R008345,Cse_R008744,Cse_R009131,Cse_R011261,Cse_R011850,Cse_R012746,Cse_R012845,Cse_R013188,Cse_R014874,Cse_R015365,Cse_R015672,Cse_R015703,Cse_R016449,Cse_R016555,Cse_R016940,Cse_R017190,Cse…
GO:0002697	regulation of immune effector process	BP	1.05262e-09	1.49479e-07	34	100	1812	13903	Over	4	Cse_F012823,Cse_F015497,Cse_F019600,Cse_R001344,Cse_R002780,Cse_R002939,Cse_R004001,Cse_R004582,Cse_R004923,Cse_R005327,Cse_R006159,Cse_R006646,Cse_R006684,Cse_R008161,Cse_R008744,Cse_R009365,Cse_R009537,Cse_R009839,Cse_R009900,Cse_R011154,Cse_R011850,Cse_R012215,Cse_R012801,Cse_R013807,Cse_R014163,Cse_R014408,Cse_R014698,Cse_R014797,Cse_R014961,Cse_R016449,Cse_R016940,Cse_R017985,Cse_R018743,Cse…
GO:0032496	response to lipopolysaccharide	BP	1.05788e-09	1.49479e-07	44	145	1812	13903	Over	5	Cse_R001405,Cse_R002415,Cse_R002780,Cse_R003069,Cse_R003756,Cse_R004001,Cse_R005327,Cse_R005605,Cse_R005609,Cse_R006231,Cse_R007879,Cse_R008076,Cse_R008345,Cse_R008566,Cse_R008744,Cse_R008861,Cse_R009760,Cse_R009943,Cse_R011174,Cse_R011850,Cse_R012593,Cse_R012801,Cse_R013118,Cse_R013240,Cse_R013462,Cse_R013789,Cse_R013921,Cse_R014408,Cse_R014473,Cse_R014797,Cse_R014874,Cse_R015293,Cse_R015455,Cse…
GO:0060333	interferon-gamma-mediated signaling pathway	BP	1.23414e-09	1.71525e-07	22	52	1812	13903	Over	6	Cse_F015497,Cse_R001773,Cse_R002415,Cse_R004543,Cse_R004743,Cse_R006508,Cse_R007583,Cse_R007879,Cse_R008076,Cse_R009519,Cse_R011389,Cse_R012593,Cse_R012801,Cse_R014163,Cse_R014698,Cse_R014797,Cse_R014961,Cse_R015293,Cse_R015489,Cse_R016555,Cse_R020469,Cse_R021377
GO:0071346	cellular response to interferon-gamma	BP	1.68332e-09	2.3018e-07	24	60	1812	13903	Over	6	Cse_F015497,Cse_R001405,Cse_R001773,Cse_R002415,Cse_R004543,Cse_R004743,Cse_R006508,Cse_R007583,Cse_R007879,Cse_R008076,Cse_R009519,Cse_R011389,Cse_R012593,Cse_R012801,Cse_R014163,Cse_R014698,Cse_R014797,Cse_R014961,Cse_R015293,Cse_R015489,Cse_R015940,Cse_R016555,Cse_R020469,Cse_R021377
GO:0002252	immune effector process	BP	1.76331e-09	2.37291e-07	53	190	1812	13903	Over	3	Cse_F012823,Cse_F015497,Cse_F019600,Cse_R001344,Cse_R001405,Cse_R002415,Cse_R002780,Cse_R002939,Cse_R004001,Cse_R004582,Cse_R004923,Cse_R005327,Cse_R005654,Cse_R006159,Cse_R006646,Cse_R006684,Cse_R007449,Cse_R007697,Cse_R007744,Cse_R008161,Cse_R008252,Cse_R008744,Cse_R009365,Cse_R009537,Cse_R009581,Cse_R009839,Cse_R009900,Cse_R010331,Cse_R010963,Cse_R011154,Cse_R011691,Cse_R011850,Cse_R012215,Cse…
GO:0034341	response to interferon-gamma	BP	1.8838e-09	2.49545e-07	26	68	1812	13903	Over	5	Cse_F015497,Cse_R001405,Cse_R001773,Cse_R002415,Cse_R004543,Cse_R004743,Cse_R006508,Cse_R007378,Cse_R007583,Cse_R007879,Cse_R008076,Cse_R009519,Cse_R011342,Cse_R011389,Cse_R012593,Cse_R012801,Cse_R014163,Cse_R014698,Cse_R014797,Cse_R014961,Cse_R015293,Cse_R015489,Cse_R015940,Cse_R016555,Cse_R020469,Cse_R021377
GO:0050896	response to stimulus	BP	2.38441e-09	3.11e-07	798	5238	1812	13903	Over	2	Cse_F002051,Cse_F003038,Cse_F004197,Cse_F009573,Cse_F011175,Cse_F012823,Cse_F013385,Cse_F014609,Cse_F014997,Cse_F015497,Cse_F016167,Cse_F017964,Cse_F018665,Cse_F019600,Cse_M013091,Cse_R000662,Cse_R000795,Cse_R000834,Cse_R000961,Cse_R000988,Cse_R001022,Cse_R001023,Cse_R001094,Cse_R001100,Cse_R001104,Cse_R001110,Cse_R001169,Cse_R001174,Cse_R001265,Cse_R001319,Cse_R001344,Cse_R001349,Cse_R001351,Cse…
GO:0002764	immune response-regulating signaling pathway	BP	1.02031e-08	1.20141e-06	30	88	1812	13903	Over	4	Cse_F015497,Cse_R001773,Cse_R002180,Cse_R002415,Cse_R002962,Cse_R004198,Cse_R004543,Cse_R004743,Cse_R005091,Cse_R005609,Cse_R006024,Cse_R006150,Cse_R006159,Cse_R008857,Cse_R009839,Cse_R010054,Cse_R010963,Cse_R013019,Cse_R013118,Cse_R013225,Cse_R013789,Cse_R016000,Cse_R016844,Cse_R017436,Cse_R017906,Cse_R017922,Cse_R018291,Cse_R019257,Cse_R021236,Cse_R021981
GO:0030595	leukocyte chemotaxis	BP	1.68831e-08	1.96076e-06	24	64	1812	13903	Over	4	Cse_F013385,Cse_R001405,Cse_R002780,Cse_R002962,Cse_R004577,Cse_R004613,Cse_R004923,Cse_R005327,Cse_R005857,Cse_R006646,Cse_R006724,Cse_R006906,Cse_R007018,Cse_R007717,Cse_R009152,Cse_R011629,Cse_R013225,Cse_R014652,Cse_R016449,Cse_R016940,Cse_R018745,Cse_R019257,Cse_R019874,Cse_R022087
GO:0002521	leukocyte differentiation	BP	1.7679e-08	2.02544e-06	59	230	1812	13903	Over	5	Cse_F015497,Cse_R001094,Cse_R001405,Cse_R002939,Cse_R003507,Cse_R004198,Cse_R004380,Cse_R004577,Cse_R004613,Cse_R004799,Cse_R004857,Cse_R005091,Cse_R005327,Cse_R005609,Cse_R006002,Cse_R006150,Cse_R006159,Cse_R006371,Cse_R006646,Cse_R006724,Cse_R008052,Cse_R008744,Cse_R009131,Cse_R009152,Cse_R009161,Cse_R009365,Cse_R009760,Cse_R009839,Cse_R010676,Cse_R010963,Cse_R011163,Cse_R011523,Cse_R011726,Cse…
GO:0042742	defense response to bacterium	BP	1.87242e-08	2.11658e-06	17	30	1812	13903	Over	5	Cse_F004197,Cse_R002161,Cse_R002415,Cse_R002780,Cse_R003714,Cse_R005327,Cse_R008744,Cse_R009581,Cse_R010331,Cse_R012593,Cse_R015940,Cse_R016449,Cse_R018096,Cse_R019389,Cse_R019943,Cse_R020818,Cse_R021629
GO:0019882	antigen processing and presentation	BP	2.09771e-08	2.30966e-06	33	103	1812	13903	Over	3	Cse_R001773,Cse_R002032,Cse_R004093,Cse_R004318,Cse_R004543,Cse_R004582,Cse_R004743,Cse_R004915,Cse_R006180,Cse_R006646,Cse_R008488,Cse_R008682,Cse_R008844,Cse_R008952,Cse_R009070,Cse_R011195,Cse_R011214,Cse_R011880,Cse_R013019,Cse_R014163,Cse_R014679,Cse_R014698,Cse_R014961,Cse_R015094,Cse_R015840,Cse_R016638,Cse_R016845,Cse_R016940,Cse_R017172,Cse_R018743,Cse_R018899,Cse_R019434,Cse_R019943
GO:0002250	adaptive immune response	BP	2.09771e-08	2.30966e-06	33	103	1812	13903	Over	4	Cse_F015497,Cse_R001169,Cse_R002939,Cse_R004001,Cse_R004582,Cse_R004613,Cse_R004915,Cse_R005327,Cse_R005609,Cse_R005654,Cse_R006150,Cse_R006159,Cse_R006646,Cse_R008744,Cse_R009070,Cse_R009365,Cse_R009839,Cse_R011629,Cse_R011691,Cse_R011850,Cse_R011893,Cse_R012771,Cse_R013019,Cse_R013528,Cse_R013807,Cse_R014163,Cse_R014698,Cse_R014961,Cse_R015365,Cse_R016449,Cse_R016940,Cse_R017436,Cse_R018743
GO:0050865	regulation of cell activation	BP	3.3745e-08	3.57613e-06	59	233	1812	13903	Over	4	Cse_F011175,Cse_F015497,Cse_F019600,Cse_R001094,Cse_R001169,Cse_R001773,Cse_R001859,Cse_R002180,Cse_R002780,Cse_R002939,Cse_R003006,Cse_R003714,Cse_R004001,Cse_R004163,Cse_R004543,Cse_R004743,Cse_R004799,Cse_R005327,Cse_R005609,Cse_R006159,Cse_R006646,Cse_R007585,Cse_R007717,Cse_R008009,Cse_R008161,Cse_R008857,Cse_R009131,Cse_R009365,Cse_R009839,Cse_R010054,Cse_R010963,Cse_R011371,Cse_R011549,Cse…
GO:0002757	immune response-activating signal transduction	BP	4.20268e-08	4.39881e-06	29	87	1812	13903	Over	4	Cse_F015497,Cse_R001773,Cse_R002180,Cse_R002415,Cse_R002962,Cse_R004198,Cse_R004543,Cse_R004743,Cse_R005091,Cse_R005609,Cse_R006024,Cse_R006150,Cse_R006159,Cse_R008857,Cse_R009839,Cse_R010054,Cse_R010963,Cse_R013118,Cse_R013225,Cse_R013789,Cse_R016000,Cse_R016844,Cse_R017436,Cse_R017906,Cse_R017922,Cse_R018291,Cse_R019257,Cse_R021236,Cse_R021981
GO:0050851	antigen receptor-mediated signaling pathway	BP	4.88852e-08	5.05426e-06	28	83	1812	13903	Over	6	Cse_F015497,Cse_R001773,Cse_R002180,Cse_R002962,Cse_R004198,Cse_R004543,Cse_R004743,Cse_R005091,Cse_R005609,Cse_R006024,Cse_R006150,Cse_R006159,Cse_R008857,Cse_R009839,Cse_R010054,Cse_R010963,Cse_R013118,Cse_R013225,Cse_R013789,Cse_R016000,Cse_R016844,Cse_R017436,Cse_R017906,Cse_R017922,Cse_R018291,Cse_R019257,Cse_R021236,Cse_R021981
GO:0044419	interspecies interaction between organisms	BP	5.41607e-08	5.53222e-06	188	1009	1812	13903	Over	2	Cse_F004197,Cse_F012823,Cse_F015497,Cse_F019600,Cse_M004071,Cse_R001351,Cse_R001405,Cse_R001433,Cse_R001494,Cse_R001557,Cse_R001773,Cse_R001859,Cse_R002104,Cse_R002161,Cse_R002232,Cse_R002415,Cse_R002552,Cse_R002780,Cse_R002914,Cse_R002986,Cse_R003006,Cse_R003069,Cse_R003096,Cse_R003191,Cse_R003199,Cse_R003501,Cse_R003516,Cse_R003714,Cse_R003756,Cse_R003800,Cse_R003826,Cse_R004001,Cse_R004152,Cse…
GO:0080134	regulation of response to stress	BP	6.29302e-08	6.27673e-06	92	420	1812	13903	Over	4	Cse_F009573,Cse_F011175,Cse_F012823,Cse_F015497,Cse_F019600,Cse_R002132,Cse_R002161,Cse_R002415,Cse_R002447,Cse_R002604,Cse_R002666,Cse_R002780,Cse_R003199,Cse_R004001,Cse_R004163,Cse_R004198,Cse_R004574,Cse_R004582,Cse_R004923,Cse_R005327,Cse_R005341,Cse_R005609,Cse_R005762,Cse_R006180,Cse_R006646,Cse_R006962,Cse_R007378,Cse_R007620,Cse_R007806,Cse_R007879,Cse_R008076,Cse_R008195,Cse_R008324,Cse…
GO:0002819	regulation of adaptive immune response	BP	8.78854e-08	8.625e-06	21	55	1812	13903	Over	5	Cse_F015497,Cse_R002939,Cse_R004001,Cse_R004582,Cse_R005327,Cse_R005609,Cse_R006159,Cse_R008744,Cse_R009365,Cse_R009839,Cse_R011850,Cse_R011893,Cse_R013807,Cse_R014163,Cse_R014698,Cse_R014961,Cse_R015365,Cse_R016449,Cse_R016940,Cse_R017436,Cse_R018743
GO:0050867	positive regulation of cell activation	BP	8.85085e-08	8.625e-06	44	160	1812	13903	Over	4	Cse_F011175,Cse_F015497,Cse_R001094,Cse_R001169,Cse_R001773,Cse_R001859,Cse_R002180,Cse_R002780,Cse_R002939,Cse_R003006,Cse_R004163,Cse_R004543,Cse_R004743,Cse_R004799,Cse_R005609,Cse_R006159,Cse_R006646,Cse_R007585,Cse_R007717,Cse_R009131,Cse_R009839,Cse_R010054,Cse_R010963,Cse_R011371,Cse_R011549,Cse_R011850,Cse_R012036,Cse_R012708,Cse_R012808,Cse_R013225,Cse_R013807,Cse_R013822,Cse_R014646,Cse…
GO:0060326	cell chemotaxis	BP	9.38594e-08	8.97215e-06	29	89	1812	13903	Over	5	Cse_F013385,Cse_R001405,Cse_R002780,Cse_R002962,Cse_R003655,Cse_R004577,Cse_R004613,Cse_R004923,Cse_R005327,Cse_R005857,Cse_R006646,Cse_R006724,Cse_R006906,Cse_R007018,Cse_R007717,Cse_R009152,Cse_R009163,Cse_R011245,Cse_R011629,Cse_R013225,Cse_R014593,Cse_R014652,Cse_R016449,Cse_R016940,Cse_R018745,Cse_R019257,Cse_R019535,Cse_R019874,Cse_R022087
GO:0042611	MHC protein complex	CC	9.41875e-08	8.97215e-06	9	10	1812	13903	Over	5	Cse_R001773,Cse_R002032,Cse_R004543,Cse_R004743,Cse_R006646,Cse_R008844,Cse_R014163,Cse_R014698,Cse_R014961
GO:0001906	cell killing	BP	1.31488e-07	1.21169e-05	18	44	1812	13903	Over	3	Cse_F012823,Cse_F015497,Cse_F019600,Cse_R004582,Cse_R007697,Cse_R007744,Cse_R007889,Cse_R007921,Cse_R008252,Cse_R009537,Cse_R009581,Cse_R009839,Cse_R011691,Cse_R013019,Cse_R014163,Cse_R014698,Cse_R014961,Cse_R018743
GO:0045088	regulation of innate immune response	BP	1.34945e-07	1.23018e-05	31	99	1812	13903	Over	5	Cse_F012823,Cse_F015497,Cse_F019600,Cse_R002415,Cse_R002780,Cse_R003199,Cse_R004001,Cse_R004198,Cse_R004574,Cse_R004582,Cse_R007378,Cse_R007806,Cse_R007879,Cse_R008076,Cse_R009537,Cse_R010331,Cse_R010963,Cse_R011154,Cse_R012442,Cse_R014408,Cse_R015293,Cse_R015489,Cse_R016555,Cse_R016844,Cse_R018287,Cse_R018674,Cse_R019389,Cse_R019943,Cse_R020469,Cse_R020600,Cse_R021377
GO:0002831	regulation of response to biotic stimulus	BP	1.51535e-07	1.36672e-05	35	118	1812	13903	Over	4	Cse_F012823,Cse_F015497,Cse_F019600,Cse_R002415,Cse_R002780,Cse_R003199,Cse_R004001,Cse_R004198,Cse_R004574,Cse_R004582,Cse_R007378,Cse_R007806,Cse_R007879,Cse_R008076,Cse_R008566,Cse_R009537,Cse_R009900,Cse_R010331,Cse_R010963,Cse_R011154,Cse_R012442,Cse_R012801,Cse_R014408,Cse_R014797,Cse_R015293,Cse_R015489,Cse_R016555,Cse_R016844,Cse_R018287,Cse_R018674,Cse_R019389,Cse_R019943,Cse_R020469,Cse…
GO:0046649	lymphocyte activation	BP	1.56592e-07	1.39746e-05	72	312	1812	13903	Over	4	Cse_F015497,Cse_F019600,Cse_R001094,Cse_R001169,Cse_R001773,Cse_R002180,Cse_R002939,Cse_R002962,Cse_R003006,Cse_R004001,Cse_R004543,Cse_R004743,Cse_R004799,Cse_R004857,Cse_R005091,Cse_R005327,Cse_R005609,Cse_R006150,Cse_R006159,Cse_R006308,Cse_R006371,Cse_R006557,Cse_R006646,Cse_R007449,Cse_R007585,Cse_R007717,Cse_R008857,Cse_R009131,Cse_R009161,Cse_R009365,Cse_R009839,Cse_R010054,Cse_R010676,Cse…
GO:0097529	myeloid leukocyte migration	BP	2.46704e-07	2.09156e-05	18	45	1812	13903	Over	4	Cse_F013385,Cse_R001405,Cse_R002780,Cse_R004577,Cse_R004613,Cse_R004923,Cse_R005857,Cse_R006646,Cse_R006724,Cse_R006906,Cse_R009152,Cse_R011629,Cse_R013225,Cse_R014652,Cse_R016449,Cse_R016940,Cse_R019257,Cse_R022087
GO:0046677	response to antibiotic	BP	2.71923e-07	2.26016e-05	48	185	1812	13903	Over	4	Cse_R001023,Cse_R001104,Cse_R003199,Cse_R003266,Cse_R003622,Cse_R004510,Cse_R005589,Cse_R005609,Cse_R005689,Cse_R006371,Cse_R006514,Cse_R007583,Cse_R008161,Cse_R008345,Cse_R008898,Cse_R009161,Cse_R009333,Cse_R009564,Cse_R009760,Cse_R010963,Cse_R011006,Cse_R012355,Cse_R013743,Cse_R013921,Cse_R014473,Cse_R014874,Cse_R015455,Cse_R016449,Cse_R016503,Cse_R016555,Cse_R016690,Cse_R016817,Cse_R016870,Cse…
GO:0002443	leukocyte mediated immunity	BP	3.56899e-07	2.93766e-05	34	116	1812	13903	Over	4	Cse_F012823,Cse_F015497,Cse_F019600,Cse_R001405,Cse_R002939,Cse_R004582,Cse_R005327,Cse_R005654,Cse_R006159,Cse_R006646,Cse_R007697,Cse_R007744,Cse_R008161,Cse_R008252,Cse_R008744,Cse_R009365,Cse_R009537,Cse_R009581,Cse_R009839,Cse_R010331,Cse_R011154,Cse_R011691,Cse_R011850,Cse_R012215,Cse_R012771,Cse_R013019,Cse_R013528,Cse_R014163,Cse_R014698,Cse_R014961,Cse_R016449,Cse_R018743,Cse_R020444,Cse…
GO:0002694	regulation of leukocyte activation	BP	3.89556e-07	3.17563e-05	53	213	1812	13903	Over	4	Cse_F015497,Cse_F019600,Cse_R001094,Cse_R001169,Cse_R001773,Cse_R002180,Cse_R002780,Cse_R002939,Cse_R003006,Cse_R003714,Cse_R004001,Cse_R004543,Cse_R004743,Cse_R004799,Cse_R005327,Cse_R005609,Cse_R006159,Cse_R006646,Cse_R007585,Cse_R007717,Cse_R008009,Cse_R008161,Cse_R008857,Cse_R009131,Cse_R009365,Cse_R009839,Cse_R010054,Cse_R010963,Cse_R011371,Cse_R011549,Cse_R011850,Cse_R011893,Cse_R012036,Cse…
GO:0002699	positive regulation of immune effector process	BP	6.21644e-07	4.97198e-05	22	63	1812	13903	Over	4	Cse_F012823,Cse_F019600,Cse_R002780,Cse_R002939,Cse_R004582,Cse_R006646,Cse_R006684,Cse_R008161,Cse_R008744,Cse_R009537,Cse_R009839,Cse_R011154,Cse_R011850,Cse_R012215,Cse_R013807,Cse_R014163,Cse_R014698,Cse_R014961,Cse_R016449,Cse_R016940,Cse_R017985,Cse_R018743
GO:0045351	type I interferon biosynthetic process	BP	6.53941e-07	5.16515e-05	8	9	1812	13903	Over	5	Cse_R002161,Cse_R005327,Cse_R010608,Cse_R011389,Cse_R012801,Cse_R014797,Cse_R015940,Cse_R019389
GO:0002698	negative regulation of immune effector process	BP	6.99158e-07	5.43804e-05	16	39	1812	13903	Over	4	Cse_F015497,Cse_R001344,Cse_R004582,Cse_R004923,Cse_R005327,Cse_R008161,Cse_R008744,Cse_R009365,Cse_R009839,Cse_R009900,Cse_R011850,Cse_R012801,Cse_R013807,Cse_R014408,Cse_R014797,Cse_R020444
GO:0002822	regulation of adaptive immune response based on somatic recombination of immune receptors built from immunoglobulin superfamily domains	BP	7.85069e-07	5.99623e-05	19	51	1812	13903	Over	6	Cse_F015497,Cse_R002939,Cse_R004001,Cse_R004582,Cse_R005327,Cse_R005609,Cse_R006159,Cse_R008744,Cse_R009365,Cse_R009839,Cse_R011850,Cse_R013807,Cse_R014163,Cse_R014698,Cse_R014961,Cse_R016449,Cse_R016940,Cse_R017436,Cse_R018743
GO:0005576	extracellular region	CC	1.03005e-06	7.79714e-05	195	1092	1812	13903	Over	3	Cse_F011175,Cse_F016167,Cse_R000816,Cse_R000840,Cse_R000929,Cse_R001023,Cse_R001169,Cse_R001197,Cse_R001344,Cse_R001351,Cse_R001405,Cse_R001494,Cse_R001540,Cse_R001754,Cse_R002161,Cse_R002306,Cse_R002328,Cse_R002559,Cse_R002701,Cse_R002780,Cse_R002901,Cse_R003243,Cse_R003262,Cse_R003266,Cse_R003333,Cse_R003705,Cse_R003714,Cse_R004033,Cse_R004097,Cse_R004163,Cse_R004287,Cse_R004349,Cse_R004429,Cse…
GO:0001819	positive regulation of cytokine production	BP	1.11241e-06	8.34601e-05	33	115	1812	13903	Over	4	Cse_R001169,Cse_R002161,Cse_R002780,Cse_R002939,Cse_R004574,Cse_R005327,Cse_R006646,Cse_R006724,Cse_R007370,Cse_R008161,Cse_R008744,Cse_R009152,Cse_R009537,Cse_R009943,Cse_R010608,Cse_R011850,Cse_R012593,Cse_R012801,Cse_R014797,Cse_R015365,Cse_R015940,Cse_R016449,Cse_R016555,Cse_R016940,Cse_R017436,Cse_R018413,Cse_R018745,Cse_R019389,Cse_R019535,Cse_R019943,Cse_R020199,Cse_R020569,Cse_R020600
GO:0002703	regulation of leukocyte mediated immunity	BP	1.72474e-06	0.000122877	21	61	1812	13903	Over	5	Cse_F012823,Cse_F015497,Cse_F019600,Cse_R002939,Cse_R004582,Cse_R005327,Cse_R006159,Cse_R008161,Cse_R008744,Cse_R009365,Cse_R009537,Cse_R009839,Cse_R011154,Cse_R011850,Cse_R012215,Cse_R014163,Cse_R014698,Cse_R014961,Cse_R016449,Cse_R018743,Cse_R020444
GO:0002274	myeloid leukocyte activation	BP	1.92646e-06	0.000136104	23	70	1812	13903	Over	4	Cse_R001405,Cse_R002780,Cse_R003714,Cse_R004799,Cse_R005327,Cse_R006646,Cse_R008009,Cse_R008161,Cse_R009131,Cse_R009760,Cse_R010331,Cse_R011850,Cse_R012215,Cse_R012629,Cse_R012981,Cse_R015186,Cse_R015940,Cse_R020138,Cse_R020184,Cse_R020444,Cse_R020600,Cse_R020818,Cse_R021938
GO:0007154	cell communication	BP	2.13105e-06	0.000146887	581	3810	1812	13903	Over	3	Cse_F003038,Cse_F004197,Cse_F009573,Cse_F011175,Cse_F012823,Cse_F013385,Cse_F014609,Cse_F014997,Cse_F015497,Cse_F016167,Cse_F017964,Cse_F018665,Cse_F019600,Cse_M013091,Cse_R000662,Cse_R000795,Cse_R000834,Cse_R001022,Cse_R001023,Cse_R001094,Cse_R001110,Cse_R001169,Cse_R001174,Cse_R001265,Cse_R001344,Cse_R001349,Cse_R001405,Cse_R001412,Cse_R001433,Cse_R001454,Cse_R001497,Cse_R001540,Cse_R001576,Cse…
GO:0050853	B cell receptor signaling pathway	BP	2.18153e-06	0.000148084	12	21	1812	13903	Over	7	Cse_F015497,Cse_R002180,Cse_R005091,Cse_R005609,Cse_R006159,Cse_R009839,Cse_R010963,Cse_R013118,Cse_R016000,Cse_R017922,Cse_R019257,Cse_R021981
GO:0002573	myeloid leukocyte differentiation	BP	2.18336e-06	0.000148084	29	98	1812	13903	Over	6	Cse_R001405,Cse_R003507,Cse_R004198,Cse_R004380,Cse_R004577,Cse_R004613,Cse_R004799,Cse_R005609,Cse_R006002,Cse_R006724,Cse_R008052,Cse_R008744,Cse_R009131,Cse_R009152,Cse_R009365,Cse_R009760,Cse_R011523,Cse_R011726,Cse_R011850,Cse_R012469,Cse_R012562,Cse_R012629,Cse_R012981,Cse_R014652,Cse_R015642,Cse_R015940,Cse_R017985,Cse_R019001,Cse_R020138
GO:0001909	leukocyte mediated cytotoxicity	BP	2.27985e-06	0.000153401	16	35	1812	13903	Over	4	Cse_F012823,Cse_F015497,Cse_F019600,Cse_R004582,Cse_R007697,Cse_R007744,Cse_R008252,Cse_R009537,Cse_R009581,Cse_R009839,Cse_R011691,Cse_R013019,Cse_R014163,Cse_R014698,Cse_R014961,Cse_R018743
GO:0002706	regulation of lymphocyte mediated immunity	BP	2.31031e-06	0.000154227	18	49	1812	13903	Over	6	Cse_F012823,Cse_F015497,Cse_F019600,Cse_R002939,Cse_R004582,Cse_R005327,Cse_R006159,Cse_R008744,Cse_R009365,Cse_R009537,Cse_R009839,Cse_R011154,Cse_R011850,Cse_R014163,Cse_R014698,Cse_R014961,Cse_R016449,Cse_R018743
GO:0051249	regulation of lymphocyte activation	BP	2.57322e-06	0.000170436	46	185	1812	13903	Over	5	Cse_F015497,Cse_F019600,Cse_R001094,Cse_R001169,Cse_R001773,Cse_R002180,Cse_R002939,Cse_R003006,Cse_R004001,Cse_R004543,Cse_R004743,Cse_R004799,Cse_R005327,Cse_R005609,Cse_R006159,Cse_R006646,Cse_R007585,Cse_R007717,Cse_R008857,Cse_R009131,Cse_R009365,Cse_R009839,Cse_R010054,Cse_R010963,Cse_R011371,Cse_R011549,Cse_R011850,Cse_R011893,Cse_R012036,Cse_R012708,Cse_R012808,Cse_R013807,Cse_R014646,Cse…
GO:0023052	signaling	BP	2.82965e-06	0.000182951	569	3730	1812	13903	Over	2	Cse_F003038,Cse_F004197,Cse_F009573,Cse_F011175,Cse_F012823,Cse_F013385,Cse_F014609,Cse_F014997,Cse_F015497,Cse_F016167,Cse_F017964,Cse_F018665,Cse_F019600,Cse_M013091,Cse_R000662,Cse_R000795,Cse_R000834,Cse_R001022,Cse_R001023,Cse_R001094,Cse_R001110,Cse_R001169,Cse_R001174,Cse_R001265,Cse_R001344,Cse_R001349,Cse_R001405,Cse_R001412,Cse_R001433,Cse_R001454,Cse_R001497,Cse_R001540,Cse_R001576,Cse…
GO:0006914	autophagy	BP	2.84849e-06	0.000182951	23	71	1812	13903	Over	4	Cse_R000924,Cse_R001047,Cse_R001433,Cse_R002896,Cse_R003578,Cse_R005602,Cse_R005912,Cse_R006118,Cse_R006730,Cse_R008338,Cse_R008861,Cse_R010336,Cse_R010739,Cse_R010938,Cse_R012355,Cse_R012368,Cse_R012378,Cse_R012633,Cse_R014718,Cse_R016660,Cse_R018269,Cse_R019966,Cse_R022091
GO:0031349	positive regulation of defense response	BP	4.01303e-06	0.000253899	29	100	1812	13903	Over	4	Cse_F012823,Cse_F019600,Cse_R002161,Cse_R002415,Cse_R002780,Cse_R003199,Cse_R004001,Cse_R004198,Cse_R004574,Cse_R005609,Cse_R008744,Cse_R009537,Cse_R010963,Cse_R011154,Cse_R011726,Cse_R012442,Cse_R015365,Cse_R015940,Cse_R016449,Cse_R016555,Cse_R016844,Cse_R017621,Cse_R017985,Cse_R018287,Cse_R018674,Cse_R018745,Cse_R019389,Cse_R019943,Cse_R020600
GO:0051092	positive regulation of NF-kappaB transcription factor activity	BP	4.15937e-06	0.000261208	23	72	1812	13903	Over	4	Cse_R002161,Cse_R002939,Cse_R004198,Cse_R004574,Cse_R006159,Cse_R008744,Cse_R008861,Cse_R009519,Cse_R011850,Cse_R013528,Cse_R013789,Cse_R013822,Cse_R014408,Cse_R015283,Cse_R015940,Cse_R016000,Cse_R016449,Cse_R016844,Cse_R017436,Cse_R018745,Cse_R018899,Cse_R019943,Cse_R021236
GO:0010951	negative regulation of endopeptidase activity	BP	4.39644e-06	0.000274066	26	86	1812	13903	Over	8	Cse_R001859,Cse_R003199,Cse_R003622,Cse_R003655,Cse_R004001,Cse_R004349,Cse_R005113,Cse_R007306,Cse_R007585,Cse_R009394,Cse_R009561,Cse_R009564,Cse_R010963,Cse_R011430,Cse_R011991,Cse_R012746,Cse_R015173,Cse_R015672,Cse_R016939,Cse_R017005,Cse_R017577,Cse_R018499,Cse_R019434,Cse_R020081,Cse_R021180,Cse_R022069
GO:0002460	adaptive immune response based on somatic recombination of immune receptors built from immunoglobulin superfamily domains	BP	4.79865e-06	0.000294668	27	91	1812	13903	Over	5	Cse_F015497,Cse_R001169,Cse_R002939,Cse_R004001,Cse_R004582,Cse_R004613,Cse_R005327,Cse_R005609,Cse_R005654,Cse_R006159,Cse_R006646,Cse_R008744,Cse_R009365,Cse_R009839,Cse_R011691,Cse_R011850,Cse_R012771,Cse_R013019,Cse_R013528,Cse_R013807,Cse_R014163,Cse_R014698,Cse_R014961,Cse_R016449,Cse_R016940,Cse_R017436,Cse_R018743
GO:0002449	lymphocyte mediated immunity	BP	4.79865e-06	0.000294668	27	91	1812	13903	Over	5	Cse_F012823,Cse_F015497,Cse_F019600,Cse_R002939,Cse_R004582,Cse_R005327,Cse_R005654,Cse_R006159,Cse_R006646,Cse_R007697,Cse_R007744,Cse_R008252,Cse_R008744,Cse_R009365,Cse_R009537,Cse_R009839,Cse_R011154,Cse_R011691,Cse_R011850,Cse_R012771,Cse_R013019,Cse_R013528,Cse_R014163,Cse_R014698,Cse_R014961,Cse_R016449,Cse_R018743
GO:0045357	regulation of interferon-beta biosynthetic process	BP	4.86595e-06	0.000294668	6	6	1812	13903	Over	6	Cse_R002161,Cse_R010608,Cse_R012801,Cse_R014797,Cse_R015940,Cse_R019389
GO:0032103	positive regulation of response to external stimulus	BP	5.00051e-06	0.000300669	38	146	1812	13903	Over	4	Cse_F012823,Cse_F019600,Cse_R001405,Cse_R002161,Cse_R002415,Cse_R002780,Cse_R003199,Cse_R004001,Cse_R004198,Cse_R004574,Cse_R004613,Cse_R005857,Cse_R006646,Cse_R007620,Cse_R008744,Cse_R009537,Cse_R010963,Cse_R011154,Cse_R011726,Cse_R011850,Cse_R011991,Cse_R012442,Cse_R013225,Cse_R015365,Cse_R015940,Cse_R016449,Cse_R016555,Cse_R016844,Cse_R016940,Cse_R017621,Cse_R017985,Cse_R018287,Cse_R018674,Cse…
GO:0051251	positive regulation of lymphocyte activation	BP	5.19952e-06	0.000310433	37	141	1812	13903	Over	5	Cse_F015497,Cse_R001094,Cse_R001169,Cse_R001773,Cse_R002180,Cse_R002939,Cse_R003006,Cse_R004543,Cse_R004743,Cse_R004799,Cse_R005609,Cse_R006159,Cse_R006646,Cse_R007585,Cse_R007717,Cse_R009131,Cse_R009839,Cse_R010054,Cse_R010963,Cse_R011371,Cse_R011549,Cse_R011850,Cse_R012036,Cse_R012708,Cse_R012808,Cse_R013807,Cse_R014646,Cse_R014960,Cse_R015365,Cse_R015672,Cse_R016449,Cse_R016940,Cse_R017436,Cse…
GO:0071222	cellular response to lipopolysaccharide	BP	6.11555e-06	0.00035757	18	51	1812	13903	Over	6	Cse_R001405,Cse_R002415,Cse_R002780,Cse_R004001,Cse_R005327,Cse_R005605,Cse_R005609,Cse_R008566,Cse_R008744,Cse_R008861,Cse_R011850,Cse_R012593,Cse_R012801,Cse_R013789,Cse_R014473,Cse_R014797,Cse_R016449,Cse_R021377
GO:0005829	cytosol	CC	6.84446e-06	0.000397448	339	2106	1812	13903	Over	3	Cse_F004178,Cse_F011175,Cse_F012796,Cse_F015497,Cse_F018665,Cse_M004071,Cse_M013091,Cse_R000618,Cse_R000795,Cse_R000834,Cse_R001022,Cse_R001023,Cse_R001057,Cse_R001094,Cse_R001100,Cse_R001309,Cse_R001349,Cse_R001376,Cse_R001412,Cse_R001433,Cse_R001533,Cse_R001574,Cse_R001596,Cse_R001790,Cse_R001834,Cse_R001859,Cse_R002107,Cse_R002134,Cse_R002180,Cse_R002189,Cse_R002415,Cse_R002604,Cse_R002627,Cse…
GO:0061134	peptidase regulator activity	MF	7.41455e-06	0.000427623	39	153	1812	13903	Over	4	Cse_F009573,Cse_R000795,Cse_R001859,Cse_R002328,Cse_R003199,Cse_R003622,Cse_R004001,Cse_R004086,Cse_R004349,Cse_R004498,Cse_R004574,Cse_R007306,Cse_R007585,Cse_R007920,Cse_R009561,Cse_R009924,Cse_R010225,Cse_R010369,Cse_R010945,Cse_R011195,Cse_R011430,Cse_R013019,Cse_R013743,Cse_R015173,Cse_R015672,Cse_R016817,Cse_R016939,Cse_R017417,Cse_R017577,Cse_R018256,Cse_R018499,Cse_R019192,Cse_R019230,Cse…
GO:0042221	response to chemical	BP	7.86983e-06	0.000447788	385	2433	1812	13903	Over	3	Cse_F003038,Cse_F011175,Cse_F013385,Cse_F014609,Cse_F014997,Cse_F015497,Cse_M013091,Cse_R000662,Cse_R000834,Cse_R000961,Cse_R000988,Cse_R001022,Cse_R001023,Cse_R001094,Cse_R001100,Cse_R001104,Cse_R001169,Cse_R001319,Cse_R001344,Cse_R001374,Cse_R001405,Cse_R001433,Cse_R001497,Cse_R001540,Cse_R001576,Cse_R001773,Cse_R001859,Cse_R001900,Cse_R001997,Cse_R002107,Cse_R002161,Cse_R002180,Cse_R002189,Cse…
GO:0002696	positive regulation of leukocyte activation	BP	9.71531e-06	0.000534847	38	149	1812	13903	Over	4	Cse_F015497,Cse_R001094,Cse_R001169,Cse_R001773,Cse_R002180,Cse_R002780,Cse_R002939,Cse_R003006,Cse_R004543,Cse_R004743,Cse_R004799,Cse_R005609,Cse_R006159,Cse_R006646,Cse_R007585,Cse_R007717,Cse_R009131,Cse_R009839,Cse_R010054,Cse_R010963,Cse_R011371,Cse_R011549,Cse_R011850,Cse_R012036,Cse_R012708,Cse_R012808,Cse_R013807,Cse_R014646,Cse_R014960,Cse_R015365,Cse_R015672,Cse_R016449,Cse_R016940,Cse…
GO:0046903	secretion	BP	1.10881e-05	0.000602598	117	618	1812	13903	Over	5	Cse_F011175,Cse_F014609,Cse_M013091,Cse_R001094,Cse_R001344,Cse_R001405,Cse_R001433,Cse_R001551,Cse_R001574,Cse_R002189,Cse_R002415,Cse_R002431,Cse_R002604,Cse_R002701,Cse_R002734,Cse_R002753,Cse_R002862,Cse_R002896,Cse_R002939,Cse_R003479,Cse_R003565,Cse_R003873,Cse_R004163,Cse_R004198,Cse_R004214,Cse_R004435,Cse_R004574,Cse_R004613,Cse_R004923,Cse_R005327,Cse_R005468,Cse_R006646,Cse_R006663,Cse…
GO:0042493	response to drug	BP	1.17439e-05	0.000627005	115	606	1812	13903	Over	4	Cse_F014997,Cse_R000961,Cse_R001023,Cse_R001094,Cse_R001344,Cse_R002180,Cse_R002701,Cse_R002734,Cse_R002737,Cse_R002896,Cse_R003199,Cse_R003266,Cse_R003424,Cse_R003479,Cse_R003622,Cse_R004001,Cse_R004214,Cse_R004510,Cse_R004799,Cse_R004923,Cse_R004966,Cse_R005327,Cse_R005609,Cse_R005642,Cse_R005689,Cse_R006119,Cse_R006371,Cse_R006514,Cse_R006557,Cse_R007099,Cse_R007879,Cse_R008052,Cse_R008076,Cse…
GO:1902107	positive regulation of leukocyte differentiation	BP	1.49128e-05	0.000766245	18	53	1812	13903	Over	5	Cse_R001094,Cse_R002939,Cse_R004799,Cse_R006002,Cse_R006159,Cse_R006646,Cse_R008744,Cse_R009131,Cse_R009760,Cse_R009839,Cse_R011523,Cse_R012808,Cse_R013807,Cse_R016940,Cse_R018745,Cse_R019257,Cse_R020138,Cse_R021981
GO:0007568	aging	BP	1.54661e-05	0.000789887	45	189	1812	13903	Over	3	Cse_F011175,Cse_R001344,Cse_R001900,Cse_R002734,Cse_R003189,Cse_R004510,Cse_R004923,Cse_R005689,Cse_R007419,Cse_R007440,Cse_R008076,Cse_R008616,Cse_R008898,Cse_R009515,Cse_R009561,Cse_R009564,Cse_R009760,Cse_R010963,Cse_R011006,Cse_R011174,Cse_R011691,Cse_R011850,Cse_R012378,Cse_R012767,Cse_R013260,Cse_R013412,Cse_R013462,Cse_R013921,Cse_R014646,Cse_R014960,Cse_R015840,Cse_R016449,Cse_R016817,Cse…
GO:0071216	cellular response to biotic stimulus	BP	1.57909e-05	0.00080165	20	62	1812	13903	Over	4	Cse_R001023,Cse_R001405,Cse_R002415,Cse_R002780,Cse_R003266,Cse_R004001,Cse_R005327,Cse_R005605,Cse_R005609,Cse_R008566,Cse_R008744,Cse_R008861,Cse_R011850,Cse_R012593,Cse_R012801,Cse_R013789,Cse_R014473,Cse_R014797,Cse_R016449,Cse_R021377
GO:0007165	signal transduction	BP	1.81175e-05	0.000908874	522	3438	1812	13903	Over	3	Cse_F003038,Cse_F004197,Cse_F009573,Cse_F011175,Cse_F013385,Cse_F014609,Cse_F014997,Cse_F015497,Cse_F016167,Cse_F017964,Cse_F018665,Cse_F019600,Cse_M013091,Cse_R000662,Cse_R000795,Cse_R000834,Cse_R001022,Cse_R001023,Cse_R001110,Cse_R001169,Cse_R001174,Cse_R001265,Cse_R001344,Cse_R001349,Cse_R001405,Cse_R001412,Cse_R001433,Cse_R001454,Cse_R001497,Cse_R001540,Cse_R001576,Cse_R001615,Cse_R001744,Cse…
GO:0031663	lipopolysaccharide-mediated signaling pathway	BP	1.83626e-05	0.000915756	14	32	1812	13903	Over	5	Cse_R001405,Cse_R002415,Cse_R002780,Cse_R004001,Cse_R005605,Cse_R008566,Cse_R008744,Cse_R008861,Cse_R011850,Cse_R012801,Cse_R013789,Cse_R014797,Cse_R016449,Cse_R021377
GO:0050727	regulation of inflammatory response	BP	1.95111e-05	0.000967339	25	86	1812	13903	Over	5	Cse_R002132,Cse_R002161,Cse_R002415,Cse_R002780,Cse_R004001,Cse_R005327,Cse_R006962,Cse_R008744,Cse_R009365,Cse_R009561,Cse_R010436,Cse_R010553,Cse_R011726,Cse_R015365,Cse_R015940,Cse_R016449,Cse_R016503,Cse_R016506,Cse_R016555,Cse_R017005,Cse_R017621,Cse_R017985,Cse_R018745,Cse_R018899,Cse_R020444
GO:0004197	cysteine-type endopeptidase activity	MF	2.11212e-05	0.00104108	28	101	1812	13903	Over	7	Cse_F010175,Cse_R001057,Cse_R001412,Cse_R001746,Cse_R001900,Cse_R001997,Cse_R003333,Cse_R004574,Cse_R004915,Cse_R005462,Cse_R008338,Cse_R009070,Cse_R010079,Cse_R010355,Cse_R010397,Cse_R011097,Cse_R011136,Cse_R011691,Cse_R012355,Cse_R013019,Cse_R013223,Cse_R013485,Cse_R013822,Cse_R015313,Cse_R016640,Cse_R017864,Cse_R020595,Cse_R020600
GO:0043168	anion binding	MF	2.15342e-05	0.0010553	404	2592	1812	13903	Over	4	Cse_F002051,Cse_F011175,Cse_F014997,Cse_R000618,Cse_R000959,Cse_R000961,Cse_R000988,Cse_R001057,Cse_R001094,Cse_R001095,Cse_R001179,Cse_R001265,Cse_R001309,Cse_R001374,Cse_R001404,Cse_R001433,Cse_R001437,Cse_R001453,Cse_R001461,Cse_R001533,Cse_R001540,Cse_R001576,Cse_R001628,Cse_R001744,Cse_R001821,Cse_R001859,Cse_R001884,Cse_R002020,Cse_R002033,Cse_R002043,Cse_R002062,Cse_R002104,Cse_R002107,Cse…
GO:0050900	leukocyte migration	BP	2.16761e-05	0.00105615	41	169	1812	13903	Over	3	Cse_F013385,Cse_F015497,Cse_R001405,Cse_R001486,Cse_R002415,Cse_R002780,Cse_R002962,Cse_R004510,Cse_R004577,Cse_R004613,Cse_R004923,Cse_R005327,Cse_R005857,Cse_R006646,Cse_R006724,Cse_R006906,Cse_R007018,Cse_R007717,Cse_R007902,Cse_R008161,Cse_R008744,Cse_R009152,Cse_R010054,Cse_R010970,Cse_R011371,Cse_R011629,Cse_R012353,Cse_R013225,Cse_R014652,Cse_R014941,Cse_R016449,Cse_R016940,Cse_R018291,Cse…
GO:0005773	vacuole	CC	2.36825e-05	0.0011408	65	306	1812	13903	Over	4	Cse_F007382,Cse_F010175,Cse_M003761,Cse_M004071,Cse_R000924,Cse_R001047,Cse_R001494,Cse_R001773,Cse_R001900,Cse_R001997,Cse_R002161,Cse_R002415,Cse_R003243,Cse_R003313,Cse_R003333,Cse_R004170,Cse_R004445,Cse_R004543,Cse_R004697,Cse_R004743,Cse_R004915,Cse_R005090,Cse_R005279,Cse_R005602,Cse_R005761,Cse_R006025,Cse_R006646,Cse_R006962,Cse_R007070,Cse_R007594,Cse_R008189,Cse_R008923,Cse_R009070,Cse…
GO:0051046	regulation of secretion	BP	2.36825e-05	0.0011408	65	306	1812	13903	Over	5	Cse_F014609,Cse_R001344,Cse_R001433,Cse_R001551,Cse_R002189,Cse_R002431,Cse_R002701,Cse_R002896,Cse_R002939,Cse_R003565,Cse_R003873,Cse_R004574,Cse_R004923,Cse_R005327,Cse_R005468,Cse_R006646,Cse_R006724,Cse_R007070,Cse_R007610,Cse_R008009,Cse_R008026,Cse_R008161,Cse_R008284,Cse_R008362,Cse_R008744,Cse_R008801,Cse_R008825,Cse_R009152,Cse_R009519,Cse_R009537,Cse_R010309,Cse_R010325,Cse_R011136,Cse…
GO:0071621	granulocyte chemotaxis	BP	2.80836e-05	0.00131543	14	33	1812	13903	Over	5	Cse_R001405,Cse_R002780,Cse_R004577,Cse_R004613,Cse_R004923,Cse_R005857,Cse_R006646,Cse_R006906,Cse_R011629,Cse_R013225,Cse_R014652,Cse_R016449,Cse_R016940,Cse_R019257
GO:0050864	regulation of B cell activation	BP	3.05325e-05	0.0014145	16	46	1812	13903	Over	6	Cse_F015497,Cse_R002180,Cse_R004001,Cse_R005327,Cse_R005609,Cse_R006159,Cse_R006646,Cse_R009365,Cse_R009839,Cse_R010963,Cse_R011850,Cse_R011893,Cse_R014646,Cse_R014960,Cse_R015091,Cse_R019257
GO:0002683	negative regulation of immune system process	BP	3.07366e-05	0.00141622	39	160	1812	13903	Over	3	Cse_F015497,Cse_F019600,Cse_R001344,Cse_R001405,Cse_R003006,Cse_R003714,Cse_R004001,Cse_R004582,Cse_R004923,Cse_R005327,Cse_R006002,Cse_R006024,Cse_R006646,Cse_R008161,Cse_R008744,Cse_R008857,Cse_R009365,Cse_R009839,Cse_R009900,Cse_R011850,Cse_R011893,Cse_R012629,Cse_R012801,Cse_R012981,Cse_R013225,Cse_R013789,Cse_R013807,Cse_R014408,Cse_R014797,Cse_R015940,Cse_R017005,Cse_R017881,Cse_R017906,Cse…
GO:0042108	positive regulation of cytokine biosynthetic process	BP	3.17038e-05	0.00145289	11	22	1812	13903	Over	5	Cse_R001169,Cse_R002161,Cse_R002780,Cse_R008161,Cse_R008744,Cse_R010608,Cse_R015940,Cse_R016449,Cse_R017436,Cse_R019389,Cse_R019535
GO:0009611	response to wounding	BP	3.3142e-05	0.00151064	120	650	1812	13903	Over	4	Cse_F002051,Cse_F011175,Cse_F015497,Cse_R001022,Cse_R001344,Cse_R001486,Cse_R001533,Cse_R001834,Cse_R002132,Cse_R002189,Cse_R002431,Cse_R002939,Cse_R002962,Cse_R003622,Cse_R004001,Cse_R004163,Cse_R004194,Cse_R004214,Cse_R004510,Cse_R004613,Cse_R004923,Cse_R005379,Cse_R005605,Cse_R005689,Cse_R006508,Cse_R006663,Cse_R006906,Cse_R007306,Cse_R007620,Cse_R007780,Cse_R007902,Cse_R008026,Cse_R008161,Cse…
GO:0014074	response to purine-containing compound	BP	3.36444e-05	0.00152533	24	83	1812	13903	Over	6	Cse_R002559,Cse_R002627,Cse_R002701,Cse_R003262,Cse_R008052,Cse_R009760,Cse_R010963,Cse_R011726,Cse_R012523,Cse_R013026,Cse_R013118,Cse_R013462,Cse_R014086,Cse_R015455,Cse_R015642,Cse_R016449,Cse_R016690,Cse_R016817,Cse_R016873,Cse_R017005,Cse_R020138,Cse_R020600,Cse_R021377,Cse_R021803
GO:1903532	positive regulation of secretion by cell	BP	3.55576e-05	0.0016035	34	134	1812	13903	Over	4	Cse_R001344,Cse_R001551,Cse_R002896,Cse_R002939,Cse_R003873,Cse_R004574,Cse_R004923,Cse_R005327,Cse_R006724,Cse_R007070,Cse_R008009,Cse_R008744,Cse_R009152,Cse_R009537,Cse_R010309,Cse_R011136,Cse_R011850,Cse_R012801,Cse_R013614,Cse_R014078,Cse_R014797,Cse_R016449,Cse_R016555,Cse_R016690,Cse_R016845,Cse_R016939,Cse_R016940,Cse_R017005,Cse_R017436,Cse_R019001,Cse_R020600,Cse_R020886,Cse_R021130,Cse…
GO:0002790	peptide secretion	BP	3.75559e-05	0.00168465	55	251	1812	13903	Over	6	Cse_R001094,Cse_R001344,Cse_R001433,Cse_R002189,Cse_R002431,Cse_R002939,Cse_R003565,Cse_R004163,Cse_R004574,Cse_R004923,Cse_R005327,Cse_R006646,Cse_R006663,Cse_R006724,Cse_R008026,Cse_R008284,Cse_R008744,Cse_R008825,Cse_R008918,Cse_R009152,Cse_R009537,Cse_R010309,Cse_R010325,Cse_R010791,Cse_R011136,Cse_R011505,Cse_R011850,Cse_R012036,Cse_R012344,Cse_R012708,Cse_R012801,Cse_R012808,Cse_R012874,Cse…
GO:0030162	regulation of proteolysis	BP	3.97745e-05	0.00177478	67	322	1812	13903	Over	6	Cse_F009573,Cse_F010175,Cse_F011175,Cse_R001437,Cse_R001859,Cse_R002447,Cse_R003199,Cse_R003622,Cse_R003655,Cse_R004001,Cse_R004349,Cse_R004574,Cse_R004837,Cse_R005113,Cse_R005327,Cse_R006180,Cse_R007220,Cse_R007306,Cse_R007585,Cse_R007756,Cse_R008284,Cse_R008566,Cse_R008667,Cse_R008744,Cse_R008906,Cse_R009394,Cse_R009561,Cse_R009564,Cse_R009600,Cse_R009993,Cse_R010225,Cse_R010369,Cse_R010963,Cse…
GO:0043122	regulation of I-kappaB kinase/NF-kappaB signaling	BP	4.11516e-05	0.00182661	35	140	1812	13903	Over	6	Cse_R002161,Cse_R002447,Cse_R002896,Cse_R004001,Cse_R004198,Cse_R006730,Cse_R008161,Cse_R008744,Cse_R008861,Cse_R009365,Cse_R009498,Cse_R010436,Cse_R010553,Cse_R010608,Cse_R010923,Cse_R011261,Cse_R012116,Cse_R012801,Cse_R013822,Cse_R014797,Cse_R015186,Cse_R015283,Cse_R015940,Cse_R016000,Cse_R016449,Cse_R016844,Cse_R016940,Cse_R019389,Cse_R019535,Cse_R019943,Cse_R020354,Cse_R020600,Cse_R021144,Cse…
GO:0097305	response to alcohol	BP	4.39016e-05	0.00193853	34	135	1812	13903	Over	5	Cse_R001023,Cse_R003199,Cse_R003266,Cse_R004799,Cse_R005689,Cse_R006514,Cse_R008052,Cse_R008345,Cse_R008898,Cse_R009131,Cse_R009333,Cse_R010963,Cse_R011006,Cse_R011850,Cse_R012355,Cse_R013462,Cse_R013921,Cse_R014646,Cse_R014874,Cse_R014960,Cse_R015455,Cse_R015642,Cse_R016690,Cse_R016817,Cse_R016870,Cse_R016873,Cse_R016939,Cse_R016940,Cse_R017240,Cse_R017544,Cse_R017985,Cse_R021130,Cse_R021803,Cse…
GO:0002793	positive regulation of peptide secretion	BP	4.49766e-05	0.00197571	24	84	1812	13903	Over	5	Cse_R001344,Cse_R002939,Cse_R004574,Cse_R004923,Cse_R005327,Cse_R006724,Cse_R008744,Cse_R009152,Cse_R009537,Cse_R010309,Cse_R011136,Cse_R011850,Cse_R012801,Cse_R014078,Cse_R014797,Cse_R016555,Cse_R016690,Cse_R016845,Cse_R016940,Cse_R017005,Cse_R017436,Cse_R020600,Cse_R021130,Cse_R022061
GO:0001817	regulation of cytokine production	BP	4.63777e-05	0.00202675	49	218	1812	13903	Over	4	Cse_F019600,Cse_R001169,Cse_R001344,Cse_R002161,Cse_R002780,Cse_R002939,Cse_R003714,Cse_R004001,Cse_R004574,Cse_R004923,Cse_R005327,Cse_R005857,Cse_R006159,Cse_R006646,Cse_R006724,Cse_R007370,Cse_R008161,Cse_R008744,Cse_R009049,Cse_R009152,Cse_R009365,Cse_R009537,Cse_R009943,Cse_R010608,Cse_R011805,Cse_R011850,Cse_R012593,Cse_R012801,Cse_R014408,Cse_R014797,Cse_R015160,Cse_R015365,Cse_R015940,Cse…
GO:0007249	I-kappaB kinase/NF-kappaB signaling	BP	4.86701e-05	0.00210523	38	157	1812	13903	Over	5	Cse_R002161,Cse_R002447,Cse_R002896,Cse_R004001,Cse_R004198,Cse_R006159,Cse_R006730,Cse_R008161,Cse_R008744,Cse_R008861,Cse_R009365,Cse_R009498,Cse_R010436,Cse_R010553,Cse_R010608,Cse_R010923,Cse_R011261,Cse_R011757,Cse_R012116,Cse_R012801,Cse_R013822,Cse_R014797,Cse_R015186,Cse_R015283,Cse_R015769,Cse_R015940,Cse_R016000,Cse_R016449,Cse_R016844,Cse_R016940,Cse_R019389,Cse_R019535,Cse_R019943,Cse…
GO:0008009	chemokine activity	MF	5.2879e-05	0.00226418	7	10	1812	13903	Over	7	Cse_R001405,Cse_R001540,Cse_R004429,Cse_R006277,Cse_R013188,Cse_R015703,Cse_R016940
GO:0052547	regulation of peptidase activity	BP	5.42839e-05	0.00231266	46	202	1812	13903	Over	6	Cse_F009573,Cse_F011175,Cse_R001437,Cse_R001859,Cse_R002447,Cse_R003199,Cse_R003622,Cse_R003655,Cse_R004001,Cse_R004349,Cse_R004574,Cse_R005113,Cse_R007306,Cse_R007585,Cse_R008744,Cse_R008906,Cse_R009394,Cse_R009561,Cse_R009564,Cse_R009993,Cse_R010225,Cse_R010369,Cse_R010963,Cse_R011195,Cse_R011261,Cse_R011430,Cse_R011991,Cse_R012746,Cse_R013019,Cse_R013743,Cse_R015173,Cse_R015672,Cse_R016939,Cse…
GO:0043330	response to exogenous dsRNA	BP	5.73798e-05	0.00240725	8	13	1812	13903	Over	6	Cse_R009900,Cse_R012801,Cse_R013240,Cse_R013789,Cse_R014408,Cse_R014797,Cse_R015940,Cse_R021377
GO:0005509	calcium ion binding	MF	5.87892e-05	0.00243766	105	561	1812	13903	Over	6	Cse_F002051,Cse_F018305,Cse_R000662,Cse_R000795,Cse_R000816,Cse_R000833,Cse_R000988,Cse_R001834,Cse_R002208,Cse_R002387,Cse_R002559,Cse_R002846,Cse_R003092,Cse_R003262,Cse_R003544,Cse_R003873,Cse_R004170,Cse_R004498,Cse_R004912,Cse_R005108,Cse_R005388,Cse_R005392,Cse_R005670,Cse_R005683,Cse_R005689,Cse_R006002,Cse_R006489,Cse_R006891,Cse_R007182,Cse_R007206,Cse_R007293,Cse_R007449,Cse_R007552,Cse…
GO:0007159	leukocyte cell-cell adhesion	BP	5.89431e-05	0.00243766	40	169	1812	13903	Over	5	Cse_F015497,Cse_F019600,Cse_R001094,Cse_R001100,Cse_R001169,Cse_R001773,Cse_R002939,Cse_R003006,Cse_R004543,Cse_R004743,Cse_R004799,Cse_R005327,Cse_R006646,Cse_R006906,Cse_R007585,Cse_R007717,Cse_R008744,Cse_R008857,Cse_R009131,Cse_R009365,Cse_R009839,Cse_R010054,Cse_R011371,Cse_R011549,Cse_R011850,Cse_R012808,Cse_R013807,Cse_R014652,Cse_R015365,Cse_R015672,Cse_R016449,Cse_R016940,Cse_R017005,Cse…
GO:0042089	cytokine biosynthetic process	BP	6.01149e-05	0.00247405	17	52	1812	13903	Over	4	Cse_F019600,Cse_R001169,Cse_R002161,Cse_R002780,Cse_R005327,Cse_R008161,Cse_R008744,Cse_R010608,Cse_R011389,Cse_R012801,Cse_R014797,Cse_R015940,Cse_R016449,Cse_R017436,Cse_R019389,Cse_R019535,Cse_R019943
GO:0002821	positive regulation of adaptive immune response	BP	6.09745e-05	0.00249472	14	39	1812	13903	Over	5	Cse_R002939,Cse_R004582,Cse_R008744,Cse_R009839,Cse_R011850,Cse_R013807,Cse_R014163,Cse_R014698,Cse_R014961,Cse_R015365,Cse_R016449,Cse_R016940,Cse_R017436,Cse_R018743
GO:0046651	lymphocyte proliferation	BP	6.12056e-05	0.00249472	32	126	1812	13903	Over	5	Cse_F015497,Cse_R001094,Cse_R001169,Cse_R002180,Cse_R003006,Cse_R005091,Cse_R005327,Cse_R005609,Cse_R006308,Cse_R006557,Cse_R006646,Cse_R007585,Cse_R007717,Cse_R009365,Cse_R009839,Cse_R010963,Cse_R011850,Cse_R012808,Cse_R013365,Cse_R014646,Cse_R014652,Cse_R014960,Cse_R015091,Cse_R015365,Cse_R015672,Cse_R016449,Cse_R016940,Cse_R017436,Cse_R017881,Cse_R019257,Cse_R019371,Cse_R019874
GO:0051047	positive regulation of secretion	BP	6.15148e-05	0.00249532	35	142	1812	13903	Over	4	Cse_R001344,Cse_R001551,Cse_R002896,Cse_R002939,Cse_R003873,Cse_R004574,Cse_R004923,Cse_R005327,Cse_R006724,Cse_R007070,Cse_R008009,Cse_R008744,Cse_R009152,Cse_R009537,Cse_R010309,Cse_R011136,Cse_R011850,Cse_R012801,Cse_R013614,Cse_R014078,Cse_R014797,Cse_R016449,Cse_R016555,Cse_R016690,Cse_R016845,Cse_R016939,Cse_R016940,Cse_R017005,Cse_R017436,Cse_R019001,Cse_R020184,Cse_R020600,Cse_R020886,Cse…
GO:0050852	T cell receptor signaling pathway	BP	6.49603e-05	0.00262254	20	66	1812	13903	Over	7	Cse_F015497,Cse_R001773,Cse_R002962,Cse_R004198,Cse_R004543,Cse_R004743,Cse_R006024,Cse_R006150,Cse_R008857,Cse_R009839,Cse_R010054,Cse_R013118,Cse_R013225,Cse_R013789,Cse_R016844,Cse_R017436,Cse_R017906,Cse_R018291,Cse_R021236,Cse_R021981
GO:0001816	cytokine production	BP	7.33204e-05	0.00291836	54	250	1812	13903	Over	3	Cse_F019600,Cse_R001094,Cse_R001169,Cse_R001344,Cse_R002161,Cse_R002180,Cse_R002780,Cse_R002939,Cse_R003714,Cse_R004001,Cse_R004574,Cse_R004923,Cse_R005327,Cse_R005857,Cse_R006150,Cse_R006159,Cse_R006646,Cse_R006724,Cse_R007370,Cse_R008161,Cse_R008744,Cse_R009049,Cse_R009152,Cse_R009365,Cse_R009537,Cse_R009943,Cse_R010608,Cse_R011389,Cse_R011805,Cse_R011850,Cse_R012593,Cse_R012801,Cse_R012808,Cse…
GO:1903530	regulation of secretion by cell	BP	8.00215e-05	0.00312637	60	286	1812	13903	Over	4	Cse_F014609,Cse_R001344,Cse_R001433,Cse_R001551,Cse_R002189,Cse_R002431,Cse_R002701,Cse_R002896,Cse_R002939,Cse_R003565,Cse_R003873,Cse_R004574,Cse_R004923,Cse_R005327,Cse_R005468,Cse_R006724,Cse_R007070,Cse_R007610,Cse_R008009,Cse_R008026,Cse_R008161,Cse_R008284,Cse_R008362,Cse_R008744,Cse_R008825,Cse_R009152,Cse_R009519,Cse_R009537,Cse_R010309,Cse_R010325,Cse_R011136,Cse_R011505,Cse_R011850,Cse…
GO:0031099	regeneration	BP	8.35039e-05	0.00324746	36	149	1812	13903	Over	4	Cse_R002627,Cse_R003622,Cse_R004510,Cse_R004845,Cse_R005602,Cse_R005689,Cse_R007449,Cse_R007620,Cse_R007879,Cse_R008076,Cse_R008898,Cse_R009515,Cse_R009760,Cse_R010963,Cse_R011006,Cse_R011045,Cse_R011850,Cse_R012469,Cse_R013822,Cse_R014193,Cse_R014353,Cse_R014646,Cse_R014707,Cse_R014960,Cse_R015293,Cse_R016555,Cse_R017190,Cse_R017240,Cse_R017436,Cse_R017577,Cse_R018226,Cse_R018291,Cse_R019332,Cse…
GO:0031960	response to corticosteroid	BP	8.49473e-05	0.00328851	30	117	1812	13903	Over	6	Cse_F011175,Cse_R001900,Cse_R002627,Cse_R004510,Cse_R005327,Cse_R006119,Cse_R008052,Cse_R008076,Cse_R008744,Cse_R008817,Cse_R008898,Cse_R009333,Cse_R009561,Cse_R010963,Cse_R011850,Cse_R012469,Cse_R013260,Cse_R013462,Cse_R014473,Cse_R014646,Cse_R014960,Cse_R015455,Cse_R015642,Cse_R016449,Cse_R016503,Cse_R016817,Cse_R016873,Cse_R017621,Cse_R020818,Cse_R021803
GO:0070661	leukocyte proliferation	BP	8.67679e-05	0.00334372	33	133	1812	13903	Over	4	Cse_F015497,Cse_R001094,Cse_R001169,Cse_R002180,Cse_R003006,Cse_R004001,Cse_R005091,Cse_R005327,Cse_R005609,Cse_R006308,Cse_R006557,Cse_R006646,Cse_R007585,Cse_R007717,Cse_R009365,Cse_R009839,Cse_R010963,Cse_R011850,Cse_R012808,Cse_R013365,Cse_R014646,Cse_R014652,Cse_R014960,Cse_R015091,Cse_R015365,Cse_R015672,Cse_R016449,Cse_R016940,Cse_R017436,Cse_R017881,Cse_R019257,Cse_R019371,Cse_R019874
GO:0046686	response to cadmium ion	BP	8.89551e-05	0.00339634	14	36	1812	13903	Over	6	Cse_R005689,Cse_R008161,Cse_R009333,Cse_R009760,Cse_R011006,Cse_R013921,Cse_R014163,Cse_R014473,Cse_R014698,Cse_R014961,Cse_R015455,Cse_R017240,Cse_R017881,Cse_R020138
GO:0051384	response to glucocorticoid	BP	8.93352e-05	0.00339634	29	112	1812	13903	Over	7	Cse_R001900,Cse_R002627,Cse_R004510,Cse_R005327,Cse_R006119,Cse_R008052,Cse_R008076,Cse_R008744,Cse_R008817,Cse_R008898,Cse_R009333,Cse_R009561,Cse_R010963,Cse_R011850,Cse_R012469,Cse_R013260,Cse_R013462,Cse_R014473,Cse_R014646,Cse_R014960,Cse_R015455,Cse_R015642,Cse_R016449,Cse_R016503,Cse_R016817,Cse_R016873,Cse_R017621,Cse_R020818,Cse_R021803
GO:0032722	positive regulation of chemokine production	BP	9.64608e-05	0.00355563	9	17	1812	13903	Over	5	Cse_R002161,Cse_R002780,Cse_R006646,Cse_R006724,Cse_R008161,Cse_R008744,Cse_R009152,Cse_R015940,Cse_R016449
GO:0071277	cellular response to calcium ion	BP	9.64608e-05	0.00355563	9	17	1812	13903	Over	7	Cse_R005609,Cse_R008052,Cse_R009760,Cse_R009897,Cse_R013462,Cse_R013822,Cse_R015642,Cse_R018812,Cse_R020138
GO:0002260	lymphocyte homeostasis	BP	9.72218e-05	0.00356817	14	40	1812	13903	Over	4	Cse_R004001,Cse_R004923,Cse_R005609,Cse_R006646,Cse_R007585,Cse_R007717,Cse_R010963,Cse_R011850,Cse_R014193,Cse_R015672,Cse_R016844,Cse_R017881,Cse_R018711,Cse_R019257
GO:0046683	response to organophosphorus	BP	9.96418e-05	0.00361172	22	77	1812	13903	Over	5	Cse_R002559,Cse_R002627,Cse_R002701,Cse_R003262,Cse_R008052,Cse_R009261,Cse_R009760,Cse_R011726,Cse_R012523,Cse_R013026,Cse_R013118,Cse_R013462,Cse_R014086,Cse_R015455,Cse_R015642,Cse_R016449,Cse_R016817,Cse_R016873,Cse_R020138,Cse_R020600,Cse_R021377,Cse_R021803
GO:1902105	regulation of leukocyte differentiation	BP	9.96866e-05	0.00361172	26	97	1812	13903	Over	5	Cse_F015497,Cse_R001094,Cse_R001405,Cse_R002939,Cse_R003507,Cse_R004380,Cse_R004799,Cse_R006002,Cse_R006159,Cse_R006646,Cse_R008744,Cse_R009131,Cse_R009365,Cse_R009760,Cse_R009839,Cse_R011523,Cse_R012808,Cse_R013807,Cse_R015091,Cse_R015940,Cse_R016940,Cse_R018745,Cse_R019001,Cse_R019257,Cse_R020138,Cse_R021981
GO:0042110	T cell activation	BP	0.000100282	0.00361782	50	229	1812	13903	Over	5	Cse_F015497,Cse_F019600,Cse_R001094,Cse_R001169,Cse_R001773,Cse_R002939,Cse_R002962,Cse_R003006,Cse_R004543,Cse_R004743,Cse_R004799,Cse_R005327,Cse_R006150,Cse_R006308,Cse_R006371,Cse_R006646,Cse_R007449,Cse_R007585,Cse_R007717,Cse_R008857,Cse_R009131,Cse_R009161,Cse_R009365,Cse_R009839,Cse_R010054,Cse_R010963,Cse_R011371,Cse_R011549,Cse_R011757,Cse_R011850,Cse_R012808,Cse_R013807,Cse_R014163,Cse…
GO:0004866	endopeptidase inhibitor activity	MF	0.000101598	0.00364978	25	92	1812	13903	Over	6	Cse_R000795,Cse_R001859,Cse_R003199,Cse_R003622,Cse_R004001,Cse_R004349,Cse_R004498,Cse_R007306,Cse_R007585,Cse_R007920,Cse_R009561,Cse_R009924,Cse_R011430,Cse_R015173,Cse_R015672,Cse_R016817,Cse_R016939,Cse_R017417,Cse_R017577,Cse_R018256,Cse_R018499,Cse_R019434,Cse_R020081,Cse_R021180,Cse_R022069
GO:0046631	alpha-beta T cell activation	BP	0.000102251	0.00365773	18	58	1812	13903	Over	6	Cse_R001094,Cse_R001169,Cse_R002939,Cse_R003006,Cse_R004799,Cse_R006150,Cse_R006308,Cse_R009131,Cse_R009839,Cse_R010963,Cse_R012808,Cse_R013807,Cse_R016503,Cse_R016940,Cse_R017005,Cse_R017436,Cse_R019257,Cse_R019371
GO:0001776	leukocyte homeostasis	BP	0.000107046	0.00381316	16	49	1812	13903	Over	3	Cse_R004001,Cse_R004923,Cse_R005609,Cse_R006646,Cse_R007585,Cse_R007717,Cse_R010963,Cse_R011629,Cse_R011850,Cse_R014078,Cse_R014193,Cse_R015672,Cse_R016844,Cse_R017881,Cse_R018711,Cse_R019257
GO:0004950	chemokine receptor activity	MF	0.000118561	0.00415357	8	14	1812	13903	Over	6	Cse_R002465,Cse_R004746,Cse_R005057,Cse_R005857,Cse_R007018,Cse_R019874,Cse_R020783,Cse_R022059
GO:0001913	T cell mediated cytotoxicity	BP	0.000118561	0.00415357	8	14	1812	13903	Over	5	Cse_R004582,Cse_R009839,Cse_R011691,Cse_R013019,Cse_R014163,Cse_R014698,Cse_R014961,Cse_R018743
GO:0002701	negative regulation of production of molecular mediator of immune response	BP	0.000118561	0.00415357	8	14	1812	13903	Over	4	Cse_R001344,Cse_R004923,Cse_R005327,Cse_R008161,Cse_R008744,Cse_R009365,Cse_R011850,Cse_R014408
GO:0005615	extracellular space	CC	0.000138079	0.0047203	91	482	1812	13903	Over	3	Cse_F011175,Cse_R001169,Cse_R001197,Cse_R001344,Cse_R001405,Cse_R001540,Cse_R001754,Cse_R002306,Cse_R002701,Cse_R002780,Cse_R002901,Cse_R003243,Cse_R003333,Cse_R003705,Cse_R004287,Cse_R004584,Cse_R004613,Cse_R004636,Cse_R004923,Cse_R005155,Cse_R005327,Cse_R005689,Cse_R006277,Cse_R006663,Cse_R006684,Cse_R007306,Cse_R007585,Cse_R007786,Cse_R008150,Cse_R008161,Cse_R008744,Cse_R008923,Cse_R009023,Cse…
GO:0009636	response to toxic substance	BP	0.000144844	0.00492982	56	267	1812	13903	Over	4	Cse_R001023,Cse_R001405,Cse_R003199,Cse_R003266,Cse_R003622,Cse_R004214,Cse_R004510,Cse_R005327,Cse_R005689,Cse_R006371,Cse_R006514,Cse_R006557,Cse_R008161,Cse_R008345,Cse_R008744,Cse_R008898,Cse_R009161,Cse_R009333,Cse_R009564,Cse_R009760,Cse_R010338,Cse_R010963,Cse_R010997,Cse_R011006,Cse_R012355,Cse_R012562,Cse_R013053,Cse_R013365,Cse_R013462,Cse_R013743,Cse_R013921,Cse_R014473,Cse_R014646,Cse…
GO:0002791	regulation of peptide secretion	BP	0.000154252	0.00521015	42	186	1812	13903	Over	6	Cse_R001344,Cse_R001433,Cse_R002189,Cse_R002431,Cse_R002939,Cse_R003565,Cse_R004574,Cse_R004923,Cse_R005327,Cse_R006646,Cse_R006724,Cse_R008026,Cse_R008284,Cse_R008744,Cse_R008825,Cse_R009152,Cse_R009537,Cse_R010309,Cse_R010325,Cse_R011136,Cse_R011505,Cse_R011850,Cse_R012801,Cse_R012874,Cse_R014078,Cse_R014141,Cse_R014797,Cse_R015716,Cse_R016449,Cse_R016503,Cse_R016555,Cse_R016690,Cse_R016845,Cse…
GO:0065008	regulation of biological quality	BP	0.000156207	0.0052488	312	1987	1812	13903	Over	3	Cse_F002051,Cse_F003038,Cse_F013385,Cse_F014609,Cse_F015497,Cse_M013091,Cse_R000618,Cse_R000662,Cse_R000961,Cse_R001022,Cse_R001095,Cse_R001100,Cse_R001174,Cse_R001309,Cse_R001319,Cse_R001344,Cse_R001404,Cse_R001405,Cse_R001486,Cse_R001494,Cse_R001533,Cse_R001834,Cse_R002107,Cse_R002132,Cse_R002161,Cse_R002189,Cse_R002415,Cse_R002431,Cse_R002521,Cse_R002604,Cse_R002701,Cse_R002734,Cse_R002753,Cse…
GO:0061135	endopeptidase regulator activity	MF	0.00016063	0.0053615	26	99	1812	13903	Over	5	Cse_R000795,Cse_R001859,Cse_R003199,Cse_R003622,Cse_R004001,Cse_R004349,Cse_R004498,Cse_R007306,Cse_R007585,Cse_R007920,Cse_R009561,Cse_R009924,Cse_R011195,Cse_R011430,Cse_R015173,Cse_R015672,Cse_R016817,Cse_R016939,Cse_R017417,Cse_R017577,Cse_R018256,Cse_R018499,Cse_R019434,Cse_R020081,Cse_R021180,Cse_R022069
GO:0005543	phospholipid binding	MF	0.000167533	0.00556998	84	440	1812	13903	Over	4	Cse_R001265,Cse_R001533,Cse_R001744,Cse_R002107,Cse_R003162,Cse_R003873,Cse_R004163,Cse_R004170,Cse_R004510,Cse_R004878,Cse_R005388,Cse_R005398,Cse_R005501,Cse_R005605,Cse_R005642,Cse_R005983,Cse_R006118,Cse_R006150,Cse_R006159,Cse_R006267,Cse_R006887,Cse_R006891,Cse_R007010,Cse_R007257,Cse_R008189,Cse_R008764,Cse_R008801,Cse_R008965,Cse_R008982,Cse_R009581,Cse_R009653,Cse_R010219,Cse_R010995,Cse…
GO:0042287	MHC protein binding	MF	0.000170636	0.00562184	9	18	1812	13903	Over	5	Cse_F019600,Cse_R004318,Cse_R004582,Cse_R006646,Cse_R007182,Cse_R007697,Cse_R007744,Cse_R008252,Cse_R018743
GO:0050714	positive regulation of protein secretion	BP	0.000171082	0.00562184	21	74	1812	13903	Over	5	Cse_R001344,Cse_R002939,Cse_R004574,Cse_R004923,Cse_R005327,Cse_R006724,Cse_R008744,Cse_R009152,Cse_R009537,Cse_R011136,Cse_R011850,Cse_R012801,Cse_R014078,Cse_R014797,Cse_R016555,Cse_R016690,Cse_R016845,Cse_R016940,Cse_R017005,Cse_R017436,Cse_R020600
GO:0002708	positive regulation of lymphocyte mediated immunity	BP	0.000175851	0.00575622	14	38	1812	13903	Over	6	Cse_F012823,Cse_F019600,Cse_R002939,Cse_R004582,Cse_R008744,Cse_R009537,Cse_R009839,Cse_R011154,Cse_R011850,Cse_R014163,Cse_R014698,Cse_R014961,Cse_R016449,Cse_R018743
GO:0032940	secretion by cell	BP	0.000187115	0.00607801	100	543	1812	13903	Over	4	Cse_F011175,Cse_F014609,Cse_M013091,Cse_R001094,Cse_R001344,Cse_R001405,Cse_R001433,Cse_R001551,Cse_R001574,Cse_R002189,Cse_R002415,Cse_R002431,Cse_R002701,Cse_R002734,Cse_R002753,Cse_R002862,Cse_R002896,Cse_R002939,Cse_R003479,Cse_R003565,Cse_R003873,Cse_R004163,Cse_R004435,Cse_R004574,Cse_R004613,Cse_R004923,Cse_R005327,Cse_R005468,Cse_R006663,Cse_R006724,Cse_R007070,Cse_R007240,Cse_R007610,Cse…
GO:0042035	regulation of cytokine biosynthetic process	BP	0.000190883	0.00615324	15	46	1812	13903	Over	5	Cse_F019600,Cse_R001169,Cse_R002161,Cse_R002780,Cse_R005327,Cse_R008161,Cse_R008744,Cse_R010608,Cse_R012801,Cse_R014797,Cse_R015940,Cse_R016449,Cse_R017436,Cse_R019389,Cse_R019535
GO:0001836	release of cytochrome c from mitochondria	BP	0.000193702	0.00619702	13	34	1812	13903	Over	5	Cse_R002604,Cse_R002896,Cse_R003199,Cse_R003622,Cse_R006180,Cse_R008855,Cse_R009760,Cse_R010963,Cse_R013528,Cse_R013921,Cse_R016939,Cse_R017864,Cse_R020138
GO:0002700	regulation of production of molecular mediator of immune response	BP	0.000193702	0.00619702	13	34	1812	13903	Over	4	Cse_R001344,Cse_R002939,Cse_R004923,Cse_R005327,Cse_R006159,Cse_R006646,Cse_R006684,Cse_R008161,Cse_R008744,Cse_R009365,Cse_R009839,Cse_R011850,Cse_R014408
GO:0045861	negative regulation of proteolysis	BP	0.000196352	0.00625818	30	121	1812	13903	Over	6	Cse_R001859,Cse_R003199,Cse_R003622,Cse_R003655,Cse_R004001,Cse_R004349,Cse_R004837,Cse_R005113,Cse_R005327,Cse_R007220,Cse_R007306,Cse_R007585,Cse_R009394,Cse_R009561,Cse_R009564,Cse_R010963,Cse_R011430,Cse_R011991,Cse_R012746,Cse_R015173,Cse_R015672,Cse_R015711,Cse_R016939,Cse_R017005,Cse_R017577,Cse_R018499,Cse_R019434,Cse_R020081,Cse_R021180,Cse_R022069
GO:0042613	MHC class II protein complex	CC	0.00020022	0.00628692	5	6	1812	13903	Over	6	Cse_R001773,Cse_R002032,Cse_R004543,Cse_R004743,Cse_R006646
GO:0033591	response to L-ascorbic acid	BP	0.00020022	0.00628692	5	6	1812	13903	Over	5	Cse_R009333,Cse_R010963,Cse_R013921,Cse_R015455,Cse_R016449
GO:0032647	regulation of interferon-alpha production	BP	0.00020022	0.00628692	5	6	1812	13903	Over	6	Cse_R002161,Cse_R005327,Cse_R007370,Cse_R015940,Cse_R019389
GO:0052548	regulation of endopeptidase activity	BP	0.00020943	0.00655183	42	188	1812	13903	Over	7	Cse_F009573,Cse_F011175,Cse_R001437,Cse_R001859,Cse_R002447,Cse_R003199,Cse_R003622,Cse_R003655,Cse_R004001,Cse_R004349,Cse_R004574,Cse_R005113,Cse_R007306,Cse_R007585,Cse_R008744,Cse_R008906,Cse_R009394,Cse_R009561,Cse_R009564,Cse_R009993,Cse_R010225,Cse_R010963,Cse_R011195,Cse_R011261,Cse_R011430,Cse_R011991,Cse_R012746,Cse_R013743,Cse_R015173,Cse_R015672,Cse_R016939,Cse_R017005,Cse_R017577,Cse…
GO:0009897	external side of plasma membrane	CC	0.000210779	0.00656981	25	95	1812	13903	Over	4	Cse_F019600,Cse_R001900,Cse_R003006,Cse_R004214,Cse_R004746,Cse_R004799,Cse_R005057,Cse_R005091,Cse_R006646,Cse_R006684,Cse_R008744,Cse_R009131,Cse_R009427,Cse_R009839,Cse_R009943,Cse_R012355,Cse_R014163,Cse_R014652,Cse_R014698,Cse_R014961,Cse_R015384,Cse_R016506,Cse_R018413,Cse_R019603,Cse_R019874
GO:0097367	carbohydrate derivative binding	MF	0.00021349	0.00662993	315	2016	1812	13903	Over	3	Cse_F002051,Cse_F011175,Cse_F014997,Cse_R000618,Cse_R000959,Cse_R000961,Cse_R000988,Cse_R001023,Cse_R001057,Cse_R001094,Cse_R001095,Cse_R001179,Cse_R001309,Cse_R001351,Cse_R001374,Cse_R001404,Cse_R001433,Cse_R001453,Cse_R001461,Cse_R001533,Cse_R001540,Cse_R001628,Cse_R001821,Cse_R001859,Cse_R001884,Cse_R002020,Cse_R002033,Cse_R002043,Cse_R002062,Cse_R002104,Cse_R002134,Cse_R002177,Cse_R002187,Cse…
GO:0070011	peptidase activity, acting on L-amino acid peptides	MF	0.000224304	0.00693751	92	494	1812	13903	Over	5	Cse_F010175,Cse_R001057,Cse_R001412,Cse_R001746,Cse_R001900,Cse_R001997,Cse_R002559,Cse_R002604,Cse_R002701,Cse_R003262,Cse_R003333,Cse_R004001,Cse_R004097,Cse_R004148,Cse_R004574,Cse_R004915,Cse_R005425,Cse_R005462,Cse_R005897,Cse_R005915,Cse_R006054,Cse_R007168,Cse_R007205,Cse_R007355,Cse_R007827,Cse_R008284,Cse_R008312,Cse_R008338,Cse_R008488,Cse_R008682,Cse_R008952,Cse_R009070,Cse_R009299,Cse…
GO:1903557	positive regulation of tumor necrosis factor superfamily cytokine production	BP	0.000225031	0.00693751	8	15	1812	13903	Over	5	Cse_R002161,Cse_R002780,Cse_R015940,Cse_R016555,Cse_R016940,Cse_R018745,Cse_R019535,Cse_R019943
GO:1903037	regulation of leukocyte cell-cell adhesion	BP	0.000246743	0.00755195	34	144	1812	13903	Over	6	Cse_F015497,Cse_F019600,Cse_R001094,Cse_R001169,Cse_R001773,Cse_R002939,Cse_R003006,Cse_R004543,Cse_R004743,Cse_R004799,Cse_R005327,Cse_R006646,Cse_R007585,Cse_R007717,Cse_R008857,Cse_R009131,Cse_R009365,Cse_R009839,Cse_R010054,Cse_R011371,Cse_R011549,Cse_R011850,Cse_R012808,Cse_R013807,Cse_R015365,Cse_R015672,Cse_R016449,Cse_R016940,Cse_R017005,Cse_R017436,Cse_R017881,Cse_R018745,Cse_R019257,Cse…
GO:0035639	purine ribonucleoside triphosphate binding	MF	0.000253858	0.00774175	283	1794	1812	13903	Over	5	Cse_F002051,Cse_F014997,Cse_R000618,Cse_R000959,Cse_R000961,Cse_R000988,Cse_R001057,Cse_R001095,Cse_R001179,Cse_R001309,Cse_R001374,Cse_R001404,Cse_R001433,Cse_R001453,Cse_R001461,Cse_R001533,Cse_R001628,Cse_R001821,Cse_R001859,Cse_R001884,Cse_R002020,Cse_R002033,Cse_R002043,Cse_R002062,Cse_R002104,Cse_R002134,Cse_R002177,Cse_R002187,Cse_R002232,Cse_R002415,Cse_R002546,Cse_R002627,Cse_R002896,Cse…
GO:0008234	cysteine-type peptidase activity	MF	0.000258668	0.00786018	37	161	1812	13903	Over	6	Cse_F010175,Cse_R001057,Cse_R001412,Cse_R001746,Cse_R001900,Cse_R001997,Cse_R003333,Cse_R004001,Cse_R004574,Cse_R004915,Cse_R005462,Cse_R005897,Cse_R008338,Cse_R009070,Cse_R010079,Cse_R010336,Cse_R010355,Cse_R010397,Cse_R011097,Cse_R011136,Cse_R011691,Cse_R012355,Cse_R013019,Cse_R013223,Cse_R013485,Cse_R013822,Cse_R015313,Cse_R016640,Cse_R017366,Cse_R017864,Cse_R017873,Cse_R018287,Cse_R018674,Cse…
GO:0006873	cellular ion homeostasis	BP	0.000264121	0.0079972	58	284	1812	13903	Over	5	Cse_F003038,Cse_R000618,Cse_R000961,Cse_R001309,Cse_R001404,Cse_R001405,Cse_R002521,Cse_R002871,Cse_R003191,Cse_R004214,Cse_R004746,Cse_R004923,Cse_R005057,Cse_R007182,Cse_R007594,Cse_R007610,Cse_R007765,Cse_R008047,Cse_R008161,Cse_R008923,Cse_R009311,Cse_R009365,Cse_R009839,Cse_R010183,Cse_R010929,Cse_R010963,Cse_R011523,Cse_R011850,Cse_R012344,Cse_R012611,Cse_R013118,Cse_R013265,Cse_R013535,Cse…
GO:0016020	membrane	CC	0.000269276	0.00812426	828	5802	1812	13903	Over	3	Cse_F002051,Cse_F003038,Cse_F008542,Cse_F011175,Cse_F012796,Cse_F013385,Cse_F014609,Cse_F014997,Cse_F015497,Cse_F016107,Cse_F017964,Cse_F018305,Cse_F019600,Cse_M004071,Cse_M013091,Cse_R000662,Cse_R000795,Cse_R000814,Cse_R000833,Cse_R000834,Cse_R000924,Cse_R000929,Cse_R000961,Cse_R000988,Cse_R001022,Cse_R001047,Cse_R001095,Cse_R001100,Cse_R001151,Cse_R001169,Cse_R001174,Cse_R001212,Cse_R001265,Cse…
GO:0045028	G protein-coupled purinergic nucleotide receptor activity	MF	0.000274677	0.00819969	7	12	1812	13903	Over	6	Cse_F017964,Cse_R002465,Cse_R011824,Cse_R014078,Cse_R017388,Cse_R020609,Cse_R020886
GO:0050830	defense response to Gram-positive bacterium	BP	0.000274677	0.00819969	7	12	1812	13903	Over	6	Cse_R002415,Cse_R002780,Cse_R008744,Cse_R009581,Cse_R010331,Cse_R019389,Cse_R019943
GO:0002719	negative regulation of cytokine production involved in immune response	BP	0.000274677	0.00819969	7	12	1812	13903	Over	5	Cse_R001344,Cse_R004923,Cse_R005327,Cse_R008161,Cse_R008744,Cse_R011850,Cse_R014408
GO:0001912	positive regulation of leukocyte mediated cytotoxicity	BP	0.000286815	0.00832478	9	19	1812	13903	Over	5	Cse_F012823,Cse_F019600,Cse_R004582,Cse_R009537,Cse_R009839,Cse_R014163,Cse_R014698,Cse_R014961,Cse_R018743
GO:0072239	metanephric glomerulus vasculature development	BP	0.000287077	0.00832478	6	9	1812	13903	Over	6	Cse_R006371,Cse_R006663,Cse_R009161,Cse_R010791,Cse_R012523,Cse_R013026
GO:0045359	positive regulation of interferon-beta biosynthetic process	BP	0.000287705	0.00832478	4	4	1812	13903	Over	6	Cse_R002161,Cse_R010608,Cse_R015940,Cse_R019389
GO:0042612	MHC class I protein complex	CC	0.000287705	0.00832478	4	4	1812	13903	Over	6	Cse_R008844,Cse_R014163,Cse_R014698,Cse_R014961
GO:0002481	antigen processing and presentation of exogenous protein antigen via MHC class Ib, TAP-dependent	BP	0.000287705	0.00832478	4	4	1812	13903	Over	7	Cse_R014163,Cse_R014698,Cse_R014961,Cse_R018743
GO:0072301	regulation of metanephric glomerular mesangial cell proliferation	BP	0.000287705	0.00832478	4	4	1812	13903	Over	7	Cse_R006371,Cse_R009161,Cse_R012523,Cse_R013026
GO:0002579	positive regulation of antigen processing and presentation	BP	0.000287705	0.00832478	4	4	1812	13903	Over	4	Cse_R006646,Cse_R016940,Cse_R018743,Cse_R019943
GO:0007599	hemostasis	BP	0.000295025	0.00850755	83	440	1812	13903	Over	5	Cse_F002051,Cse_F015497,Cse_R001022,Cse_R001344,Cse_R001486,Cse_R001533,Cse_R001834,Cse_R002132,Cse_R002189,Cse_R002431,Cse_R002939,Cse_R002962,Cse_R004163,Cse_R004214,Cse_R004510,Cse_R004613,Cse_R004691,Cse_R004923,Cse_R005379,Cse_R006508,Cse_R006906,Cse_R007306,Cse_R007780,Cse_R007902,Cse_R008026,Cse_R008363,Cse_R009163,Cse_R009220,Cse_R009227,Cse_R009266,Cse_R010054,Cse_R010325,Cse_R010970,Cse…
GO:0006968	cellular defense response	BP	0.000313545	0.00884343	10	23	1812	13903	Over	5	Cse_F012823,Cse_R002780,Cse_R006150,Cse_R007786,Cse_R009581,Cse_R011174,Cse_R017005,Cse_R020783,Cse_R021803,Cse_R022059
GO:0000045	autophagosome assembly	BP	0.000313545	0.00884343	10	23	1812	13903	Over	7	Cse_R000924,Cse_R001047,Cse_R001433,Cse_R005602,Cse_R010336,Cse_R010739,Cse_R010938,Cse_R012368,Cse_R018269,Cse_R019966
GO:0030593	neutrophil chemotaxis	BP	0.000313974	0.00884343	11	27	1812	13903	Over	6	Cse_R001405,Cse_R002780,Cse_R004577,Cse_R004923,Cse_R006646,Cse_R006906,Cse_R011629,Cse_R014652,Cse_R016449,Cse_R016940,Cse_R019257
GO:0030098	lymphocyte differentiation	BP	0.000336931	0.0094274	36	157	1812	13903	Over	5	Cse_F015497,Cse_R001094,Cse_R002939,Cse_R004799,Cse_R004857,Cse_R005091,Cse_R005327,Cse_R006150,Cse_R006159,Cse_R006371,Cse_R006646,Cse_R009131,Cse_R009161,Cse_R009365,Cse_R009839,Cse_R010676,Cse_R010963,Cse_R011163,Cse_R011850,Cse_R012629,Cse_R012808,Cse_R012981,Cse_R013118,Cse_R013807,Cse_R014163,Cse_R014698,Cse_R014961,Cse_R015091,Cse_R015186,Cse_R016503,Cse_R016940,Cse_R018745,Cse_R019257,Cse…
GO:0050777	negative regulation of immune response	BP	0.00034093	0.0095079	14	43	1812	13903	Over	4	Cse_F015497,Cse_R001344,Cse_R004582,Cse_R004923,Cse_R005327,Cse_R008161,Cse_R008744,Cse_R009365,Cse_R009839,Cse_R011850,Cse_R011893,Cse_R013807,Cse_R014408,Cse_R020444
GO:0016787	hydrolase activity	MF	0.000350514	0.00971129	340	2207	1812	13903	Over	3	Cse_F002051,Cse_F007382,Cse_F008542,Cse_F010175,Cse_F014997,Cse_F015497,Cse_R000840,Cse_R000959,Cse_R000961,Cse_R000988,Cse_R001023,Cse_R001057,Cse_R001095,Cse_R001212,Cse_R001349,Cse_R001412,Cse_R001428,Cse_R001461,Cse_R001628,Cse_R001730,Cse_R001746,Cse_R001790,Cse_R001806,Cse_R001900,Cse_R001903,Cse_R001997,Cse_R002033,Cse_R002132,Cse_R002187,Cse_R002232,Cse_R002262,Cse_R002559,Cse_R002604,Cse…
GO:0050817	coagulation	BP	0.000382786	0.0105709	83	443	1812	13903	Over	3	Cse_F002051,Cse_F015497,Cse_R001022,Cse_R001344,Cse_R001486,Cse_R001533,Cse_R001834,Cse_R002132,Cse_R002189,Cse_R002431,Cse_R002939,Cse_R002962,Cse_R004163,Cse_R004214,Cse_R004510,Cse_R004613,Cse_R004923,Cse_R005379,Cse_R005388,Cse_R006508,Cse_R006906,Cse_R007306,Cse_R007780,Cse_R007902,Cse_R008026,Cse_R008363,Cse_R009163,Cse_R009220,Cse_R009227,Cse_R009266,Cse_R010054,Cse_R010325,Cse_R010970,Cse…
GO:0050708	regulation of protein secretion	BP	0.000391505	0.0107766	39	175	1812	13903	Over	5	Cse_R001344,Cse_R001433,Cse_R002189,Cse_R002431,Cse_R002939,Cse_R003565,Cse_R004574,Cse_R004923,Cse_R005327,Cse_R006724,Cse_R008026,Cse_R008284,Cse_R008744,Cse_R008825,Cse_R009152,Cse_R009537,Cse_R010325,Cse_R011136,Cse_R011505,Cse_R011850,Cse_R012801,Cse_R012874,Cse_R014078,Cse_R014141,Cse_R014797,Cse_R015716,Cse_R016449,Cse_R016503,Cse_R016555,Cse_R016690,Cse_R016845,Cse_R016940,Cse_R017005,Cse…
GO:0060338	regulation of type I interferon-mediated signaling pathway	BP	0.000398731	0.0109199	8	16	1812	13903	Over	6	Cse_F015497,Cse_R007806,Cse_R007879,Cse_R008076,Cse_R015293,Cse_R015489,Cse_R020469,Cse_R021377
GO:0032606	type I interferon production	BP	0.000399289	0.0109199	15	48	1812	13903	Over	4	Cse_R002161,Cse_R004001,Cse_R005327,Cse_R007370,Cse_R009049,Cse_R010608,Cse_R011389,Cse_R011805,Cse_R012801,Cse_R014797,Cse_R015160,Cse_R015940,Cse_R018287,Cse_R018674,Cse_R019389
GO:0046634	regulation of alpha-beta T cell activation	BP	0.00041132	0.0112128	13	39	1812	13903	Over	7	Cse_R001094,Cse_R001169,Cse_R002939,Cse_R003006,Cse_R004799,Cse_R009131,Cse_R009839,Cse_R012808,Cse_R013807,Cse_R016940,Cse_R017005,Cse_R017436,Cse_R019257
GO:0016236	macroautophagy	BP	0.000420057	0.0114142	12	32	1812	13903	Over	5	Cse_R000924,Cse_R001047,Cse_R001433,Cse_R005602,Cse_R006730,Cse_R010336,Cse_R010739,Cse_R010938,Cse_R012368,Cse_R014718,Cse_R018269,Cse_R019966
GO:0007596	blood coagulation	BP	0.000429937	0.0116083	82	438	1812	13903	Over	4	Cse_F002051,Cse_F015497,Cse_R001022,Cse_R001344,Cse_R001486,Cse_R001533,Cse_R001834,Cse_R002132,Cse_R002189,Cse_R002431,Cse_R002939,Cse_R002962,Cse_R004163,Cse_R004214,Cse_R004510,Cse_R004613,Cse_R004923,Cse_R005379,Cse_R006508,Cse_R006906,Cse_R007306,Cse_R007780,Cse_R007902,Cse_R008026,Cse_R008363,Cse_R009163,Cse_R009220,Cse_R009227,Cse_R009266,Cse_R010054,Cse_R010325,Cse_R010970,Cse_R011371,Cse…
GO:0051716	cellular response to stimulus	BP	0.00044944	0.0120581	600	4112	1812	13903	Over	3	Cse_F003038,Cse_F004197,Cse_F009573,Cse_F011175,Cse_F013385,Cse_F014609,Cse_F014997,Cse_F015497,Cse_F016167,Cse_F017964,Cse_F018665,Cse_F019600,Cse_M013091,Cse_R000662,Cse_R000795,Cse_R000834,Cse_R000988,Cse_R001022,Cse_R001023,Cse_R001104,Cse_R001110,Cse_R001169,Cse_R001174,Cse_R001265,Cse_R001344,Cse_R001349,Cse_R001405,Cse_R001412,Cse_R001433,Cse_R001454,Cse_R001497,Cse_R001540,Cse_R001576,Cse…
GO:1901658	glycosyl compound catabolic process	BP	0.000456677	0.0121752	11	28	1812	13903	Over	6	Cse_F007382,Cse_R001023,Cse_R001094,Cse_R003266,Cse_R004714,Cse_R006557,Cse_R007536,Cse_R010762,Cse_R012808,Cse_R013365,Cse_R016650
GO:0046635	positive regulation of alpha-beta T cell activation	BP	0.000456677	0.0121752	11	28	1812	13903	Over	7	Cse_R001094,Cse_R001169,Cse_R002939,Cse_R004799,Cse_R009131,Cse_R009839,Cse_R012808,Cse_R013807,Cse_R016940,Cse_R017436,Cse_R019257
GO:0043123	positive regulation of I-kappaB kinase/NF-kappaB signaling	BP	0.000461472	0.012188	29	120	1812	13903	Over	6	Cse_R002161,Cse_R002447,Cse_R002896,Cse_R004198,Cse_R008161,Cse_R008744,Cse_R008861,Cse_R009365,Cse_R009498,Cse_R010436,Cse_R010553,Cse_R010608,Cse_R010923,Cse_R011261,Cse_R012116,Cse_R012801,Cse_R014797,Cse_R015283,Cse_R015940,Cse_R016000,Cse_R016449,Cse_R016844,Cse_R016940,Cse_R019389,Cse_R019943,Cse_R020354,Cse_R020600,Cse_R021144,Cse_R021236
GO:0014070	response to organic cyclic compound	BP	0.000470877	0.0123978	104	581	1812	13903	Over	5	Cse_F011175,Cse_R001023,Cse_R001344,Cse_R001405,Cse_R001900,Cse_R002559,Cse_R002627,Cse_R002701,Cse_R003199,Cse_R003262,Cse_R003266,Cse_R003655,Cse_R004194,Cse_R004510,Cse_R004609,Cse_R004799,Cse_R004845,Cse_R004923,Cse_R005279,Cse_R005327,Cse_R005609,Cse_R005689,Cse_R006119,Cse_R006371,Cse_R007756,Cse_R007879,Cse_R008052,Cse_R008076,Cse_R008195,Cse_R008345,Cse_R008744,Cse_R008817,Cse_R008898,Cse…
GO:0070887	cellular response to chemical stimulus	BP	0.000478677	0.0125642	233	1458	1812	13903	Over	4	Cse_F011175,Cse_F013385,Cse_F014609,Cse_F015497,Cse_R000988,Cse_R001022,Cse_R001104,Cse_R001169,Cse_R001344,Cse_R001405,Cse_R001433,Cse_R001497,Cse_R001576,Cse_R001773,Cse_R001859,Cse_R002161,Cse_R002189,Cse_R002415,Cse_R002528,Cse_R002552,Cse_R002701,Cse_R002780,Cse_R002850,Cse_R002939,Cse_R002962,Cse_R003006,Cse_R003069,Cse_R003199,Cse_R003501,Cse_R003544,Cse_R003622,Cse_R003655,Cse_R003721,Cse…
GO:0008233	peptidase activity	MF	0.000488748	0.0127889	95	523	1812	13903	Over	4	Cse_F010175,Cse_R001057,Cse_R001412,Cse_R001746,Cse_R001900,Cse_R001997,Cse_R002559,Cse_R002604,Cse_R002701,Cse_R003262,Cse_R003333,Cse_R004001,Cse_R004097,Cse_R004148,Cse_R004574,Cse_R004915,Cse_R005379,Cse_R005425,Cse_R005462,Cse_R005897,Cse_R005915,Cse_R006054,Cse_R007168,Cse_R007205,Cse_R007355,Cse_R007620,Cse_R007827,Cse_R008284,Cse_R008312,Cse_R008338,Cse_R008488,Cse_R008682,Cse_R008952,Cse…
GO:0050870	positive regulation of T cell activation	BP	0.000501475	0.0130414	28	115	1812	13903	Over	6	Cse_F015497,Cse_R001094,Cse_R001169,Cse_R001773,Cse_R002939,Cse_R003006,Cse_R004543,Cse_R004743,Cse_R004799,Cse_R006646,Cse_R007585,Cse_R007717,Cse_R009131,Cse_R009839,Cse_R010054,Cse_R011371,Cse_R011549,Cse_R012808,Cse_R013807,Cse_R015365,Cse_R015672,Cse_R016449,Cse_R016940,Cse_R017436,Cse_R017881,Cse_R018745,Cse_R019257,Cse_R021981
GO:0032963	collagen metabolic process	BP	0.000509813	0.0131774	13	37	1812	13903	Over	3	Cse_F011175,Cse_R001344,Cse_R002559,Cse_R003262,Cse_R007583,Cse_R009299,Cse_R011850,Cse_R014473,Cse_R017985,Cse_R018499,Cse_R021621,Cse_R022069,Cse_R022087
GO:0002824	positive regulation of adaptive immune response based on somatic recombination of immune receptors built from immunoglobulin superfamily domains	BP	0.000509813	0.0131774	13	37	1812	13903	Over	6	Cse_R002939,Cse_R004582,Cse_R008744,Cse_R009839,Cse_R011850,Cse_R013807,Cse_R014163,Cse_R014698,Cse_R014961,Cse_R016449,Cse_R016940,Cse_R017436,Cse_R018743
GO:0004175	endopeptidase activity	MF	0.000528344	0.0135326	63	321	1812	13903	Over	6	Cse_F010175,Cse_R001057,Cse_R001412,Cse_R001746,Cse_R001900,Cse_R001997,Cse_R002559,Cse_R002604,Cse_R002701,Cse_R003262,Cse_R003333,Cse_R004097,Cse_R004148,Cse_R004574,Cse_R004915,Cse_R005425,Cse_R005462,Cse_R007205,Cse_R008284,Cse_R008312,Cse_R008338,Cse_R008488,Cse_R008682,Cse_R008952,Cse_R009070,Cse_R009299,Cse_R009310,Cse_R009993,Cse_R010079,Cse_R010355,Cse_R010369,Cse_R010397,Cse_R011097,Cse…
GO:0009306	protein secretion	BP	0.000540491	0.0137399	49	236	1812	13903	Over	5	Cse_R001094,Cse_R001344,Cse_R001433,Cse_R002189,Cse_R002431,Cse_R002939,Cse_R003565,Cse_R004163,Cse_R004574,Cse_R004923,Cse_R005327,Cse_R006724,Cse_R008026,Cse_R008284,Cse_R008744,Cse_R008825,Cse_R008918,Cse_R009152,Cse_R009537,Cse_R010325,Cse_R011136,Cse_R011505,Cse_R011850,Cse_R012036,Cse_R012344,Cse_R012708,Cse_R012801,Cse_R012808,Cse_R012874,Cse_R014078,Cse_R014141,Cse_R014797,Cse_R015716,Cse…
GO:0017076	purine nucleotide binding	MF	0.000556743	0.0140898	289	1856	1812	13903	Over	5	Cse_F002051,Cse_F014997,Cse_R000618,Cse_R000959,Cse_R000961,Cse_R000988,Cse_R001057,Cse_R001095,Cse_R001179,Cse_R001309,Cse_R001374,Cse_R001404,Cse_R001433,Cse_R001453,Cse_R001461,Cse_R001533,Cse_R001628,Cse_R001821,Cse_R001859,Cse_R001884,Cse_R002020,Cse_R002033,Cse_R002043,Cse_R002062,Cse_R002104,Cse_R002134,Cse_R002177,Cse_R002187,Cse_R002189,Cse_R002232,Cse_R002415,Cse_R002431,Cse_R002546,Cse…
GO:0098772	molecular function regulator	MF	0.000580226	0.0145686	167	1006	1812	13903	Over	2	Cse_F009573,Cse_F011175,Cse_F018665,Cse_R000662,Cse_R000795,Cse_R000929,Cse_R001169,Cse_R001344,Cse_R001405,Cse_R001412,Cse_R001533,Cse_R001540,Cse_R001834,Cse_R001859,Cse_R002189,Cse_R002306,Cse_R002328,Cse_R002431,Cse_R002673,Cse_R002817,Cse_R003162,Cse_R003199,Cse_R003622,Cse_R004001,Cse_R004051,Cse_R004086,Cse_R004349,Cse_R004429,Cse_R004498,Cse_R004574,Cse_R004613,Cse_R004653,Cse_R004923,Cse…
GO:0050707	regulation of cytokine secretion	BP	0.000582538	0.0145686	12	33	1812	13903	Over	4	Cse_R002939,Cse_R004574,Cse_R005327,Cse_R006724,Cse_R008744,Cse_R009152,Cse_R009537,Cse_R012801,Cse_R014797,Cse_R016940,Cse_R017881,Cse_R020600
GO:1903555	regulation of tumor necrosis factor superfamily cytokine production	BP	0.000582538	0.0145686	12	33	1812	13903	Over	5	Cse_R002161,Cse_R002780,Cse_R003714,Cse_R004001,Cse_R005327,Cse_R014408,Cse_R015940,Cse_R016555,Cse_R016940,Cse_R018745,Cse_R019535,Cse_R019943
GO:0032555	purine ribonucleotide binding	MF	0.000603651	0.0148975	288	1851	1812	13903	Over	5	Cse_F002051,Cse_F014997,Cse_R000618,Cse_R000959,Cse_R000961,Cse_R000988,Cse_R001057,Cse_R001095,Cse_R001179,Cse_R001309,Cse_R001374,Cse_R001404,Cse_R001433,Cse_R001453,Cse_R001461,Cse_R001533,Cse_R001628,Cse_R001821,Cse_R001859,Cse_R001884,Cse_R002020,Cse_R002033,Cse_R002043,Cse_R002062,Cse_R002104,Cse_R002134,Cse_R002177,Cse_R002187,Cse_R002189,Cse_R002232,Cse_R002415,Cse_R002431,Cse_R002546,Cse…
GO:0090087	regulation of peptide transport	BP	0.000605999	0.0148975	47	225	1812	13903	Over	5	Cse_R001344,Cse_R001433,Cse_R002189,Cse_R002431,Cse_R002939,Cse_R003565,Cse_R004574,Cse_R004923,Cse_R005327,Cse_R006377,Cse_R006646,Cse_R006724,Cse_R007449,Cse_R008026,Cse_R008284,Cse_R008744,Cse_R008825,Cse_R009152,Cse_R009365,Cse_R009537,Cse_R010309,Cse_R010325,Cse_R011136,Cse_R011505,Cse_R011850,Cse_R012801,Cse_R012874,Cse_R014078,Cse_R014141,Cse_R014797,Cse_R015716,Cse_R016449,Cse_R016503,Cse…
GO:0030097	hemopoiesis	BP	0.000611999	0.0149525	84	455	1812	13903	Over	5	Cse_F015497,Cse_M013091,Cse_R000924,Cse_R001094,Cse_R001405,Cse_R002107,Cse_R002521,Cse_R002939,Cse_R003507,Cse_R004028,Cse_R004163,Cse_R004198,Cse_R004380,Cse_R004577,Cse_R004613,Cse_R004697,Cse_R004799,Cse_R004857,Cse_R004923,Cse_R005091,Cse_R005327,Cse_R005609,Cse_R006002,Cse_R006150,Cse_R006159,Cse_R006371,Cse_R006646,Cse_R006724,Cse_R006913,Cse_R008047,Cse_R008052,Cse_R008744,Cse_R009131,Cse…
GO:0019883	antigen processing and presentation of endogenous antigen	BP	0.000625102	0.0150557	5	7	1812	13903	Over	4	Cse_R004582,Cse_R006646,Cse_R011880,Cse_R016638,Cse_R018743
GO:0001774	microglial cell activation	BP	0.000625102	0.0150557	5	7	1812	13903	Over	5	Cse_R009760,Cse_R015940,Cse_R020138,Cse_R020184,Cse_R020600
GO:0048246	macrophage chemotaxis	BP	0.000638375	0.0152026	6	10	1812	13903	Over	5	Cse_F013385,Cse_R005857,Cse_R006724,Cse_R009152,Cse_R013225,Cse_R022087
GO:0001916	positive regulation of T cell mediated cytotoxicity	BP	0.000638375	0.0152026	6	10	1812	13903	Over	6	Cse_R004582,Cse_R009839,Cse_R014163,Cse_R014698,Cse_R014961,Cse_R018743
GO:0051592	response to calcium ion	BP	0.000644708	0.0153038	20	74	1812	13903	Over	6	Cse_R000662,Cse_R004170,Cse_R004214,Cse_R005609,Cse_R007780,Cse_R008052,Cse_R009266,Cse_R009760,Cse_R009897,Cse_R013462,Cse_R013822,Cse_R013934,Cse_R015455,Cse_R015642,Cse_R016817,Cse_R017621,Cse_R017738,Cse_R018812,Cse_R020138,Cse_R021499
GO:0050715	positive regulation of cytokine secretion	BP	0.000649844	0.0153038	11	29	1812	13903	Over	4	Cse_R002939,Cse_R004574,Cse_R005327,Cse_R006724,Cse_R008744,Cse_R009152,Cse_R009537,Cse_R012801,Cse_R014797,Cse_R016940,Cse_R020600
GO:0034656	nucleobase-containing small molecule catabolic process	BP	0.000649844	0.0153038	11	29	1812	13903	Over	5	Cse_R001023,Cse_R001094,Cse_R003266,Cse_R004714,Cse_R005848,Cse_R006557,Cse_R007536,Cse_R010762,Cse_R012808,Cse_R013365,Cse_R016650
GO:0045089	positive regulation of innate immune response	BP	0.000653502	0.0153049	18	64	1812	13903	Over	5	Cse_F012823,Cse_F019600,Cse_R002415,Cse_R002780,Cse_R003199,Cse_R004001,Cse_R004198,Cse_R004574,Cse_R009537,Cse_R010963,Cse_R011154,Cse_R012442,Cse_R016844,Cse_R018287,Cse_R018674,Cse_R019389,Cse_R019943,Cse_R020600
GO:0045621	positive regulation of lymphocyte differentiation	BP	0.000683474	0.0158346	13	38	1812	13903	Over	6	Cse_R001094,Cse_R002939,Cse_R004799,Cse_R006159,Cse_R006646,Cse_R009131,Cse_R009839,Cse_R012808,Cse_R013807,Cse_R016940,Cse_R018745,Cse_R019257,Cse_R021981
GO:0071944	cell periphery	CC	0.000683588	0.0158346	439	2942	1812	13903	Over	3	Cse_F002051,Cse_F003038,Cse_F011175,Cse_F013385,Cse_F014609,Cse_F014997,Cse_F015497,Cse_F017964,Cse_F018305,Cse_F019600,Cse_M013091,Cse_R000662,Cse_R000795,Cse_R000834,Cse_R000929,Cse_R000961,Cse_R000988,Cse_R001022,Cse_R001095,Cse_R001100,Cse_R001169,Cse_R001174,Cse_R001344,Cse_R001351,Cse_R001404,Cse_R001453,Cse_R001454,Cse_R001486,Cse_R001551,Cse_R001596,Cse_R001615,Cse_R001633,Cse_R001773,Cse…
GO:0048583	regulation of response to stimulus	BP	0.000696798	0.0159969	268	1713	1812	13903	Over	3	Cse_F009573,Cse_F011175,Cse_F012823,Cse_F015497,Cse_F018665,Cse_F019600,Cse_R001265,Cse_R001344,Cse_R001405,Cse_R001412,Cse_R001773,Cse_R001834,Cse_R002132,Cse_R002161,Cse_R002180,Cse_R002415,Cse_R002431,Cse_R002447,Cse_R002604,Cse_R002623,Cse_R002666,Cse_R002673,Cse_R002701,Cse_R002780,Cse_R002817,Cse_R002896,Cse_R002939,Cse_R002962,Cse_R003069,Cse_R003162,Cse_R003199,Cse_R003313,Cse_R003501,Cse…
GO:0051385	response to mineralocorticoid	BP	0.00070003	0.0159969	10	25	1812	13903	Over	7	Cse_F011175,Cse_R008052,Cse_R009333,Cse_R010963,Cse_R013462,Cse_R014646,Cse_R014960,Cse_R015642,Cse_R016817,Cse_R021803
GO:0009164	nucleoside catabolic process	BP	0.00070003	0.0159969	10	25	1812	13903	Over	6	Cse_R001023,Cse_R001094,Cse_R003266,Cse_R004714,Cse_R006557,Cse_R007536,Cse_R010762,Cse_R012808,Cse_R013365,Cse_R016650
GO:0051412	response to corticosterone	BP	0.000714654	0.0161569	9	21	1812	13903	Over	6	Cse_R008052,Cse_R009333,Cse_R010963,Cse_R013462,Cse_R014646,Cse_R014960,Cse_R015642,Cse_R016817,Cse_R021803
GO:0042116	macrophage activation	BP	0.000714654	0.0161569	9	21	1812	13903	Over	5	Cse_R002780,Cse_R003714,Cse_R006646,Cse_R008009,Cse_R009760,Cse_R015940,Cse_R020138,Cse_R020184,Cse_R020600
GO:0042060	wound healing	BP	0.000726412	0.016379	102	574	1812	13903	Over	5	Cse_F002051,Cse_F015497,Cse_R001022,Cse_R001344,Cse_R001486,Cse_R001533,Cse_R001834,Cse_R002132,Cse_R002189,Cse_R002431,Cse_R002939,Cse_R002962,Cse_R003622,Cse_R004001,Cse_R004163,Cse_R004194,Cse_R004214,Cse_R004510,Cse_R004613,Cse_R004923,Cse_R005379,Cse_R005605,Cse_R005689,Cse_R006508,Cse_R006663,Cse_R006906,Cse_R007306,Cse_R007780,Cse_R007902,Cse_R008026,Cse_R008161,Cse_R008363,Cse_R008494,Cse…
GO:0043167	ion binding	MF	0.000741768	0.0166368	730	5102	1812	13903	Over	3	Cse_F002051,Cse_F007382,Cse_F010175,Cse_F011175,Cse_F014997,Cse_F018305,Cse_M003761,Cse_M012332,Cse_R000618,Cse_R000662,Cse_R000795,Cse_R000816,Cse_R000833,Cse_R000840,Cse_R000910,Cse_R000959,Cse_R000961,Cse_R000980,Cse_R000988,Cse_R000999,Cse_R001023,Cse_R001057,Cse_R001094,Cse_R001095,Cse_R001104,Cse_R001179,Cse_R001265,Cse_R001309,Cse_R001336,Cse_R001374,Cse_R001376,Cse_R001404,Cse_R001433,Cse…
GO:1901136	carbohydrate derivative catabolic process	BP	0.00075733	0.016941	22	85	1812	13903	Over	5	Cse_F007382,Cse_R001023,Cse_R001094,Cse_R003243,Cse_R003266,Cse_R004714,Cse_R005761,Cse_R005848,Cse_R006557,Cse_R007536,Cse_R010243,Cse_R010762,Cse_R011726,Cse_R012618,Cse_R012808,Cse_R012887,Cse_R013365,Cse_R016650,Cse_R017626,Cse_R017834,Cse_R018017,Cse_R018499
GO:0012501	programmed cell death	BP	0.000777421	0.0173447	201	1246	1812	13903	Over	4	Cse_F009573,Cse_F011175,Cse_F015497,Cse_R000834,Cse_R001104,Cse_R001344,Cse_R001376,Cse_R001437,Cse_R001454,Cse_R001576,Cse_R001730,Cse_R001859,Cse_R001900,Cse_R001948,Cse_R001997,Cse_R002009,Cse_R002397,Cse_R002415,Cse_R002447,Cse_R002552,Cse_R002604,Cse_R002886,Cse_R002896,Cse_R003018,Cse_R003199,Cse_R003501,Cse_R003578,Cse_R003622,Cse_R003655,Cse_R004001,Cse_R004024,Cse_R004194,Cse_R004196,Cse…
GO:0031100	animal organ regeneration	BP	0.000780617	0.0173688	15	50	1812	13903	Over	5	Cse_R002627,Cse_R004510,Cse_R004845,Cse_R007449,Cse_R007879,Cse_R008076,Cse_R009515,Cse_R011850,Cse_R012469,Cse_R014646,Cse_R014960,Cse_R015293,Cse_R017190,Cse_R019332,Cse_R020818
GO:0050863	regulation of T cell activation	BP	0.000782753	0.0173688	34	151	1812	13903	Over	6	Cse_F015497,Cse_F019600,Cse_R001094,Cse_R001169,Cse_R001773,Cse_R002939,Cse_R003006,Cse_R004543,Cse_R004743,Cse_R004799,Cse_R005327,Cse_R006646,Cse_R007585,Cse_R007717,Cse_R008857,Cse_R009131,Cse_R009365,Cse_R009839,Cse_R010054,Cse_R011371,Cse_R011549,Cse_R011850,Cse_R012808,Cse_R013807,Cse_R015365,Cse_R015672,Cse_R016449,Cse_R016940,Cse_R017005,Cse_R017436,Cse_R017881,Cse_R018745,Cse_R019257,Cse…
GO:0098771	inorganic ion homeostasis	BP	0.000784648	0.0173688	63	325	1812	13903	Over	7	Cse_F003038,Cse_F013385,Cse_R000618,Cse_R000961,Cse_R001309,Cse_R001404,Cse_R001405,Cse_R002521,Cse_R002871,Cse_R003191,Cse_R004214,Cse_R004746,Cse_R004923,Cse_R005057,Cse_R007182,Cse_R007594,Cse_R007610,Cse_R007765,Cse_R008161,Cse_R008817,Cse_R008923,Cse_R009244,Cse_R009311,Cse_R009365,Cse_R009839,Cse_R010183,Cse_R010929,Cse_R010963,Cse_R011523,Cse_R011850,Cse_R012277,Cse_R012344,Cse_R012611,Cse…
GO:0045582	positive regulation of T cell differentiation	BP	0.00079463	0.017466	12	34	1812	13903	Over	7	Cse_R001094,Cse_R002939,Cse_R004799,Cse_R006646,Cse_R009131,Cse_R009839,Cse_R012808,Cse_R013807,Cse_R016940,Cse_R018745,Cse_R019257,Cse_R021981
GO:0050878	regulation of body fluid levels	BP	0.000795221	0.017466	94	523	1812	13903	Over	4	Cse_F002051,Cse_F015497,Cse_R001022,Cse_R001344,Cse_R001486,Cse_R001533,Cse_R001834,Cse_R002132,Cse_R002189,Cse_R002431,Cse_R002604,Cse_R002939,Cse_R002962,Cse_R004163,Cse_R004198,Cse_R004214,Cse_R004510,Cse_R004613,Cse_R004691,Cse_R004923,Cse_R005379,Cse_R006508,Cse_R006663,Cse_R006906,Cse_R007306,Cse_R007780,Cse_R007902,Cse_R008026,Cse_R008345,Cse_R008363,Cse_R009061,Cse_R009163,Cse_R009220,Cse…
GO:0032553	ribonucleotide binding	MF	0.000814819	0.0178042	289	1866	1812	13903	Over	4	Cse_F002051,Cse_F014997,Cse_R000618,Cse_R000959,Cse_R000961,Cse_R000988,Cse_R001057,Cse_R001095,Cse_R001179,Cse_R001309,Cse_R001374,Cse_R001404,Cse_R001433,Cse_R001453,Cse_R001461,Cse_R001533,Cse_R001628,Cse_R001821,Cse_R001859,Cse_R001884,Cse_R002020,Cse_R002033,Cse_R002043,Cse_R002062,Cse_R002104,Cse_R002134,Cse_R002177,Cse_R002187,Cse_R002189,Cse_R002232,Cse_R002415,Cse_R002431,Cse_R002546,Cse…
GO:0004674	protein serine/threonine kinase activity	MF	0.000823913	0.0179566	95	530	1812	13903	Over	5	Cse_R001405,Cse_R001859,Cse_R001997,Cse_R002020,Cse_R002043,Cse_R002062,Cse_R002415,Cse_R002546,Cse_R002896,Cse_R002939,Cse_R003069,Cse_R003086,Cse_R003096,Cse_R003756,Cse_R004198,Cse_R004417,Cse_R004771,Cse_R004799,Cse_R004817,Cse_R005602,Cse_R005642,Cse_R006142,Cse_R006150,Cse_R006159,Cse_R006724,Cse_R007265,Cse_R007437,Cse_R007806,Cse_R008388,Cse_R008566,Cse_R008801,Cse_R008906,Cse_R009083,Cse…
GO:0005764	lysosome	CC	0.000839861	0.0182106	53	264	1812	13903	Over	6	Cse_F007382,Cse_F010175,Cse_M003761,Cse_M004071,Cse_R001494,Cse_R001773,Cse_R001900,Cse_R001997,Cse_R002161,Cse_R002415,Cse_R003243,Cse_R003313,Cse_R003333,Cse_R004170,Cse_R004543,Cse_R004697,Cse_R004743,Cse_R004915,Cse_R005090,Cse_R005279,Cse_R005761,Cse_R006025,Cse_R006646,Cse_R006962,Cse_R007070,Cse_R007594,Cse_R008189,Cse_R008923,Cse_R009070,Cse_R009811,Cse_R010105,Cse_R010243,Cse_R010397,Cse…
GO:0051591	response to cAMP	BP	0.000850853	0.018355	17	60	1812	13903	Over	5	Cse_R002559,Cse_R002627,Cse_R002701,Cse_R003262,Cse_R008052,Cse_R009760,Cse_R012523,Cse_R013026,Cse_R013462,Cse_R014086,Cse_R015455,Cse_R015642,Cse_R016817,Cse_R016873,Cse_R020138,Cse_R021377,Cse_R021803
GO:0034138	toll-like receptor 3 signaling pathway	BP	0.000855908	0.0184172	18	65	1812	13903	Over	6	Cse_R001859,Cse_R003069,Cse_R003756,Cse_R004001,Cse_R004198,Cse_R005609,Cse_R009760,Cse_R012801,Cse_R013260,Cse_R013462,Cse_R013789,Cse_R014797,Cse_R015423,Cse_R015940,Cse_R016844,Cse_R019389,Cse_R019943,Cse_R020138
GO:0002218	activation of innate immune response	BP	0.000885377	0.0189082	13	41	1812	13903	Over	4	Cse_R002415,Cse_R003199,Cse_R004001,Cse_R004198,Cse_R004574,Cse_R010963,Cse_R012442,Cse_R016844,Cse_R018287,Cse_R018674,Cse_R019389,Cse_R019943,Cse_R020600
GO:0048534	hematopoietic or lymphoid organ development	BP	0.000885414	0.0189082	87	479	1812	13903	Over	4	Cse_F015497,Cse_M013091,Cse_R000924,Cse_R001094,Cse_R001405,Cse_R002107,Cse_R002521,Cse_R002939,Cse_R003507,Cse_R004028,Cse_R004163,Cse_R004198,Cse_R004380,Cse_R004577,Cse_R004613,Cse_R004697,Cse_R004799,Cse_R004857,Cse_R004923,Cse_R005091,Cse_R005327,Cse_R005609,Cse_R006002,Cse_R006150,Cse_R006159,Cse_R006371,Cse_R006646,Cse_R006724,Cse_R006913,Cse_R008047,Cse_R008052,Cse_R008744,Cse_R008851,Cse…
GO:0023061	signal release	BP	0.000903204	0.0192396	61	314	1812	13903	Over	4	Cse_F014609,Cse_R001094,Cse_R002189,Cse_R002431,Cse_R002701,Cse_R002734,Cse_R002753,Cse_R002862,Cse_R002896,Cse_R002939,Cse_R003479,Cse_R003565,Cse_R003873,Cse_R004435,Cse_R004574,Cse_R005327,Cse_R006663,Cse_R006724,Cse_R007240,Cse_R007610,Cse_R008009,Cse_R008026,Cse_R008744,Cse_R008825,Cse_R008918,Cse_R008923,Cse_R009152,Cse_R009519,Cse_R009537,Cse_R010309,Cse_R010325,Cse_R010791,Cse_R011136,Cse…
GO:0002520	immune system development	BP	0.000922992	0.0196118	90	499	1812	13903	Over	3	Cse_F015497,Cse_M013091,Cse_R000924,Cse_R001094,Cse_R001405,Cse_R002107,Cse_R002521,Cse_R002939,Cse_R003507,Cse_R004001,Cse_R004028,Cse_R004163,Cse_R004198,Cse_R004380,Cse_R004577,Cse_R004613,Cse_R004697,Cse_R004746,Cse_R004799,Cse_R004857,Cse_R004923,Cse_R005091,Cse_R005327,Cse_R005609,Cse_R006002,Cse_R006150,Cse_R006159,Cse_R006371,Cse_R006646,Cse_R006724,Cse_R006913,Cse_R008047,Cse_R008052,Cse…
GO:0032715	negative regulation of interleukin-6 production	BP	0.00093782	0.0196803	7	14	1812	13903	Over	5	Cse_R002161,Cse_R003714,Cse_R004001,Cse_R005327,Cse_R008744,Cse_R014408,Cse_R019257
GO:0032760	positive regulation of tumor necrosis factor production	BP	0.00093782	0.0196803	7	14	1812	13903	Over	6	Cse_R002161,Cse_R002780,Cse_R015940,Cse_R016555,Cse_R016940,Cse_R019535,Cse_R019943
GO:0045335	phagocytic vesicle	CC	0.00093782	0.0196803	7	14	1812	13903	Over	6	Cse_R002161,Cse_R003313,Cse_R004170,Cse_R004970,Cse_R007717,Cse_R015423,Cse_R020818
GO:0002712	regulation of B cell mediated immunity	BP	0.00093782	0.0196803	7	14	1812	13903	Over	7	Cse_F015497,Cse_R005327,Cse_R006159,Cse_R008744,Cse_R009365,Cse_R009839,Cse_R011850
GO:0048002	antigen processing and presentation of peptide antigen	BP	0.000944541	0.0197724	22	86	1812	13903	Over	4	Cse_R004093,Cse_R004582,Cse_R006180,Cse_R006646,Cse_R008488,Cse_R008682,Cse_R008952,Cse_R011195,Cse_R011214,Cse_R011880,Cse_R014163,Cse_R014679,Cse_R014698,Cse_R014961,Cse_R015094,Cse_R015840,Cse_R016638,Cse_R016845,Cse_R017172,Cse_R018743,Cse_R018899,Cse_R019434
GO:0006915	apoptotic process	BP	0.00096953	0.0202455	198	1230	1812	13903	Over	5	Cse_F009573,Cse_F011175,Cse_F015497,Cse_R000834,Cse_R001104,Cse_R001344,Cse_R001376,Cse_R001437,Cse_R001454,Cse_R001576,Cse_R001730,Cse_R001859,Cse_R001948,Cse_R001997,Cse_R002009,Cse_R002397,Cse_R002415,Cse_R002447,Cse_R002552,Cse_R002604,Cse_R002886,Cse_R002896,Cse_R003018,Cse_R003199,Cse_R003501,Cse_R003578,Cse_R003622,Cse_R003655,Cse_R004001,Cse_R004024,Cse_R004194,Cse_R004196,Cse_R004198,Cse…
GO:0010038	response to metal ion	BP	0.000980832	0.0204312	45	217	1812	13903	Over	5	Cse_R000662,Cse_R001104,Cse_R004170,Cse_R004214,Cse_R005609,Cse_R005689,Cse_R006119,Cse_R006325,Cse_R007780,Cse_R008052,Cse_R008161,Cse_R009266,Cse_R009333,Cse_R009760,Cse_R009897,Cse_R010963,Cse_R011006,Cse_R011523,Cse_R012469,Cse_R012562,Cse_R012822,Cse_R013118,Cse_R013462,Cse_R013822,Cse_R013921,Cse_R013934,Cse_R014163,Cse_R014473,Cse_R014698,Cse_R014961,Cse_R015455,Cse_R015642,Cse_R016817,Cse…
GO:0050663	cytokine secretion	BP	0.000994366	0.0206118	14	46	1812	13903	Over	4	Cse_R001094,Cse_R002939,Cse_R004574,Cse_R005327,Cse_R006724,Cse_R008744,Cse_R009152,Cse_R009537,Cse_R012801,Cse_R012808,Cse_R014797,Cse_R016940,Cse_R017881,Cse_R020600
GO:0032479	regulation of type I interferon production	BP	0.000994366	0.0206118	14	46	1812	13903	Over	5	Cse_R002161,Cse_R004001,Cse_R005327,Cse_R007370,Cse_R009049,Cse_R010608,Cse_R011805,Cse_R012801,Cse_R014797,Cse_R015160,Cse_R015940,Cse_R018287,Cse_R018674,Cse_R019389
GO:0005776	autophagosome	CC	0.00100585	0.0207041	10	26	1812	13903	Over	5	Cse_R000924,Cse_R001047,Cse_R005602,Cse_R010938,Cse_R012368,Cse_R012633,Cse_R014718,Cse_R016488,Cse_R018269,Cse_R019966
GO:0002718	regulation of cytokine production involved in immune response	BP	0.00100585	0.0207041	10	26	1812	13903	Over	5	Cse_R001344,Cse_R002939,Cse_R004923,Cse_R005327,Cse_R006159,Cse_R006646,Cse_R008161,Cse_R008744,Cse_R011850,Cse_R014408
GO:0070663	regulation of leukocyte proliferation	BP	0.00101598	0.0208558	24	97	1812	13903	Over	5	Cse_F015497,Cse_R001094,Cse_R001169,Cse_R002180,Cse_R003006,Cse_R004001,Cse_R005327,Cse_R005609,Cse_R006646,Cse_R007717,Cse_R009365,Cse_R009839,Cse_R010963,Cse_R011850,Cse_R012808,Cse_R014646,Cse_R014960,Cse_R015091,Cse_R015365,Cse_R016449,Cse_R016940,Cse_R017436,Cse_R017881,Cse_R019257
GO:0055082	cellular chemical homeostasis	BP	0.00104458	0.0213397	63	328	1812	13903	Over	4	Cse_F003038,Cse_F014609,Cse_R000618,Cse_R000961,Cse_R001309,Cse_R001404,Cse_R001405,Cse_R002521,Cse_R002871,Cse_R003191,Cse_R004214,Cse_R004746,Cse_R004923,Cse_R005057,Cse_R007182,Cse_R007594,Cse_R007610,Cse_R007765,Cse_R008047,Cse_R008161,Cse_R008923,Cse_R009311,Cse_R009365,Cse_R009839,Cse_R010183,Cse_R010929,Cse_R010963,Cse_R011523,Cse_R011850,Cse_R012344,Cse_R012562,Cse_R012611,Cse_R013118,Cse…
GO:0050854	regulation of antigen receptor-mediated signaling pathway	BP	0.00106484	0.0216105	8	18	1812	13903	Over	5	Cse_F015497,Cse_R006024,Cse_R009839,Cse_R013225,Cse_R016000,Cse_R017906,Cse_R017922,Cse_R021981
GO:0032675	regulation of interleukin-6 production	BP	0.00106747	0.0216105	12	35	1812	13903	Over	5	Cse_R002161,Cse_R002780,Cse_R003714,Cse_R004001,Cse_R005327,Cse_R008744,Cse_R014408,Cse_R015940,Cse_R016449,Cse_R019257,Cse_R019943,Cse_R020199
GO:0004888	transmembrane signaling receptor activity	MF	0.00107016	0.0216105	90	501	1812	13903	Over	4	Cse_F003038,Cse_F013385,Cse_F014609,Cse_F015497,Cse_F016167,Cse_F017964,Cse_F019600,Cse_R000834,Cse_R001169,Cse_R001174,Cse_R001615,Cse_R001773,Cse_R002161,Cse_R002465,Cse_R002901,Cse_R003006,Cse_R003096,Cse_R003189,Cse_R004111,Cse_R004393,Cse_R004543,Cse_R004577,Cse_R004746,Cse_R004799,Cse_R004834,Cse_R005057,Cse_R005091,Cse_R005379,Cse_R005510,Cse_R005857,Cse_R006190,Cse_R006646,Cse_R006724,Cse…
GO:0030225	macrophage differentiation	BP	0.00107058	0.0216105	9	22	1812	13903	Over	7	Cse_R004577,Cse_R004613,Cse_R006724,Cse_R009152,Cse_R012469,Cse_R012629,Cse_R012981,Cse_R014652,Cse_R017985
GO:0002366	leukocyte activation involved in immune response	BP	0.00108385	0.021725	19	71	1812	13903	Over	4	Cse_R001405,Cse_R002780,Cse_R002939,Cse_R005327,Cse_R007449,Cse_R008161,Cse_R009365,Cse_R009839,Cse_R010331,Cse_R011154,Cse_R011850,Cse_R012215,Cse_R012771,Cse_R013118,Cse_R013807,Cse_R015940,Cse_R016940,Cse_R020444,Cse_R020818
GO:0016773	phosphotransferase activity, alcohol group as acceptor	MF	0.00108394	0.021725	128	753	1812	13903	Over	5	Cse_F016167,Cse_R001405,Cse_R001433,Cse_R001859,Cse_R001884,Cse_R001997,Cse_R002020,Cse_R002043,Cse_R002062,Cse_R002232,Cse_R002415,Cse_R002546,Cse_R002627,Cse_R002896,Cse_R002939,Cse_R002986,Cse_R003069,Cse_R003082,Cse_R003086,Cse_R003096,Cse_R003153,Cse_R003435,Cse_R003501,Cse_R003587,Cse_R003756,Cse_R004051,Cse_R004198,Cse_R004417,Cse_R004771,Cse_R004799,Cse_R004817,Cse_R005090,Cse_R005501,Cse…
GO:0030414	peptidase inhibitor activity	MF	0.00114541	0.0227952	27	114	1812	13903	Over	5	Cse_R000795,Cse_R001859,Cse_R002328,Cse_R003199,Cse_R003622,Cse_R004001,Cse_R004349,Cse_R004498,Cse_R007306,Cse_R007585,Cse_R007920,Cse_R009561,Cse_R009924,Cse_R010945,Cse_R011430,Cse_R015173,Cse_R015672,Cse_R016817,Cse_R016939,Cse_R017417,Cse_R017577,Cse_R018256,Cse_R018499,Cse_R019434,Cse_R020081,Cse_R021180,Cse_R022069
GO:0004713	protein tyrosine kinase activity	MF	0.00119699	0.0237661	87	483	1812	13903	Over	5	Cse_F016167,Cse_R001859,Cse_R001884,Cse_R002415,Cse_R002546,Cse_R002896,Cse_R002939,Cse_R003069,Cse_R003086,Cse_R003096,Cse_R003756,Cse_R004198,Cse_R004417,Cse_R004771,Cse_R004799,Cse_R005602,Cse_R005642,Cse_R006142,Cse_R006150,Cse_R006159,Cse_R006724,Cse_R007265,Cse_R007437,Cse_R007806,Cse_R008388,Cse_R008566,Cse_R008801,Cse_R008906,Cse_R009083,Cse_R009131,Cse_R009152,Cse_R009263,Cse_R009334,Cse…
GO:0005886	plasma membrane	CC	0.00121121	0.0239921	426	2866	1812	13903	Over	4	Cse_F002051,Cse_F003038,Cse_F011175,Cse_F013385,Cse_F014609,Cse_F014997,Cse_F015497,Cse_F017964,Cse_F018305,Cse_F019600,Cse_M013091,Cse_R000662,Cse_R000795,Cse_R000834,Cse_R000929,Cse_R000961,Cse_R000988,Cse_R001022,Cse_R001095,Cse_R001100,Cse_R001169,Cse_R001174,Cse_R001344,Cse_R001351,Cse_R001404,Cse_R001453,Cse_R001454,Cse_R001486,Cse_R001551,Cse_R001596,Cse_R001615,Cse_R001633,Cse_R001773,Cse…
GO:0002507	tolerance induction	BP	0.00124964	0.0244111	6	11	1812	13903	Over	3	Cse_R004001,Cse_R004746,Cse_R004799,Cse_R009131,Cse_R011850,Cse_R014408
GO:0019884	antigen processing and presentation of exogenous antigen	BP	0.00124964	0.0244111	6	11	1812	13903	Over	4	Cse_R006646,Cse_R011195,Cse_R014163,Cse_R014698,Cse_R014961,Cse_R018743
GO:0001773	myeloid dendritic cell activation	BP	0.00124964	0.0244111	6	11	1812	13903	Over	5	Cse_R004799,Cse_R005327,Cse_R009131,Cse_R011850,Cse_R012629,Cse_R012981
GO:0061900	glial cell activation	BP	0.00124964	0.0244111	6	11	1812	13903	Over	4	Cse_R009760,Cse_R015940,Cse_R017005,Cse_R020138,Cse_R020184,Cse_R020600
GO:0008219	cell death	BP	0.00128546	0.0246798	216	1362	1812	13903	Over	3	Cse_F009573,Cse_F011175,Cse_F015497,Cse_R000834,Cse_R001104,Cse_R001328,Cse_R001344,Cse_R001349,Cse_R001376,Cse_R001437,Cse_R001454,Cse_R001576,Cse_R001730,Cse_R001859,Cse_R001900,Cse_R001948,Cse_R001997,Cse_R002009,Cse_R002043,Cse_R002397,Cse_R002415,Cse_R002447,Cse_R002552,Cse_R002604,Cse_R002886,Cse_R002896,Cse_R003018,Cse_R003199,Cse_R003243,Cse_R003501,Cse_R003578,Cse_R003622,Cse_R003655,Cse…
GO:0071276	cellular response to cadmium ion	BP	0.00128882	0.0246798	4	5	1812	13903	Over	7	Cse_R005689,Cse_R008161,Cse_R011006,Cse_R017240
GO:0051458	corticotropin secretion	BP	0.00128882	0.0246798	4	5	1812	13903	Over	6	Cse_R006663,Cse_R010309,Cse_R010791,Cse_R022061
GO:0032727	positive regulation of interferon-alpha production	BP	0.00128882	0.0246798	4	5	1812	13903	Over	6	Cse_R002161,Cse_R007370,Cse_R015940,Cse_R019389
GO:0046131	pyrimidine ribonucleoside metabolic process	BP	0.00128882	0.0246798	4	5	1812	13903	Over	7	Cse_R001023,Cse_R003266,Cse_R004714,Cse_R007536
GO:0016301	kinase activity	MF	0.00132144	0.0251756	143	858	1812	13903	Over	5	Cse_F016167,Cse_R000618,Cse_R001309,Cse_R001405,Cse_R001433,Cse_R001859,Cse_R001884,Cse_R001997,Cse_R002020,Cse_R002043,Cse_R002062,Cse_R002189,Cse_R002232,Cse_R002415,Cse_R002546,Cse_R002627,Cse_R002896,Cse_R002939,Cse_R003069,Cse_R003082,Cse_R003086,Cse_R003096,Cse_R003153,Cse_R003435,Cse_R003501,Cse_R003587,Cse_R003756,Cse_R004198,Cse_R004417,Cse_R004771,Cse_R004799,Cse_R004817,Cse_R005090,Cse…
GO:0031982	vesicle	CC	0.00137968	0.0262263	168	1030	1812	13903	Over	5	Cse_F002051,Cse_F012796,Cse_M004071,Cse_R000988,Cse_R001047,Cse_R001344,Cse_R001404,Cse_R001453,Cse_R001486,Cse_R001551,Cse_R001773,Cse_R001900,Cse_R001997,Cse_R002161,Cse_R002415,Cse_R002666,Cse_R002734,Cse_R002939,Cse_R002962,Cse_R003153,Cse_R003313,Cse_R003873,Cse_R004024,Cse_R004086,Cse_R004093,Cse_R004170,Cse_R004252,Cse_R004510,Cse_R004543,Cse_R004613,Cse_R004743,Cse_R004878,Cse_R004923,Cse…
GO:0051258	protein polymerization	BP	0.00140245	0.0265528	30	132	1812	13903	Over	8	Cse_R002107,Cse_R002415,Cse_R002962,Cse_R003076,Cse_R003638,Cse_R005202,Cse_R005341,Cse_R005589,Cse_R005689,Cse_R005762,Cse_R005964,Cse_R006515,Cse_R007697,Cse_R007717,Cse_R007744,Cse_R008100,Cse_R008252,Cse_R011006,Cse_R012215,Cse_R014245,Cse_R014354,Cse_R015282,Cse_R015682,Cse_R016555,Cse_R017240,Cse_R017739,Cse_R018083,Cse_R018737,Cse_R019257,Cse_R019976
GO:0051223	regulation of protein transport	BP	0.00140312	0.0265528	44	214	1812	13903	Over	6	Cse_R001344,Cse_R001433,Cse_R002189,Cse_R002431,Cse_R002939,Cse_R003565,Cse_R004574,Cse_R004923,Cse_R005327,Cse_R006377,Cse_R006724,Cse_R007449,Cse_R008026,Cse_R008284,Cse_R008744,Cse_R008825,Cse_R009152,Cse_R009365,Cse_R009537,Cse_R010325,Cse_R011136,Cse_R011505,Cse_R011850,Cse_R012801,Cse_R012874,Cse_R014078,Cse_R014141,Cse_R014797,Cse_R015716,Cse_R016449,Cse_R016503,Cse_R016555,Cse_R016690,Cse…
GO:0001959	regulation of cytokine-mediated signaling pathway	BP	0.00143754	0.0269635	15	52	1812	13903	Over	5	Cse_F015497,Cse_R006646,Cse_R007806,Cse_R007879,Cse_R008076,Cse_R009839,Cse_R010436,Cse_R010553,Cse_R014408,Cse_R015293,Cse_R015365,Cse_R015489,Cse_R016555,Cse_R020469,Cse_R021377
GO:0045619	regulation of lymphocyte differentiation	BP	0.00146315	0.0273572	16	57	1812	13903	Over	6	Cse_F015497,Cse_R001094,Cse_R002939,Cse_R004799,Cse_R006159,Cse_R006646,Cse_R009131,Cse_R009365,Cse_R009839,Cse_R012808,Cse_R013807,Cse_R015091,Cse_R016940,Cse_R018745,Cse_R019257,Cse_R021981
GO:0050801	ion homeostasis	BP	0.00146906	0.0273572	67	357	1812	13903	Over	6	Cse_F003038,Cse_F013385,Cse_R000618,Cse_R000961,Cse_R001309,Cse_R001404,Cse_R001405,Cse_R002521,Cse_R002871,Cse_R003191,Cse_R004214,Cse_R004746,Cse_R004923,Cse_R005057,Cse_R007182,Cse_R007594,Cse_R007610,Cse_R007765,Cse_R008047,Cse_R008161,Cse_R008817,Cse_R008855,Cse_R008918,Cse_R008923,Cse_R009244,Cse_R009311,Cse_R009365,Cse_R009839,Cse_R010183,Cse_R010929,Cse_R010963,Cse_R011523,Cse_R011850,Cse…
GO:0010033	response to organic substance	BP	0.00147145	0.0273572	263	1697	1812	13903	Over	4	Cse_F011175,Cse_F014609,Cse_F015497,Cse_R000988,Cse_R001022,Cse_R001023,Cse_R001169,Cse_R001344,Cse_R001374,Cse_R001405,Cse_R001433,Cse_R001497,Cse_R001773,Cse_R001859,Cse_R001900,Cse_R002161,Cse_R002189,Cse_R002415,Cse_R002528,Cse_R002552,Cse_R002559,Cse_R002604,Cse_R002627,Cse_R002701,Cse_R002780,Cse_R002939,Cse_R003006,Cse_R003069,Cse_R003199,Cse_R003262,Cse_R003266,Cse_R003499,Cse_R003501,Cse…
GO:0001882	nucleoside binding	MF	0.0014738	0.0273572	77	421	1812	13903	Over	4	Cse_F002051,Cse_R000959,Cse_R000988,Cse_R001023,Cse_R001094,Cse_R001179,Cse_R001533,Cse_R002033,Cse_R002187,Cse_R003191,Cse_R003266,Cse_R003313,Cse_R003455,Cse_R003826,Cse_R003937,Cse_R004036,Cse_R004093,Cse_R004355,Cse_R005341,Cse_R005468,Cse_R005518,Cse_R005762,Cse_R005833,Cse_R005967,Cse_R006377,Cse_R006442,Cse_R006515,Cse_R006588,Cse_R006938,Cse_R007070,Cse_R007229,Cse_R007348,Cse_R007603,Cse…
GO:0031953	negative regulation of protein autophosphorylation	BP	0.00148758	0.0273572	5	8	1812	13903	Over	8	Cse_R002623,Cse_R009760,Cse_R009839,Cse_R013535,Cse_R020138
GO:0043011	myeloid dendritic cell differentiation	BP	0.00148758	0.0273572	5	8	1812	13903	Over	6	Cse_R004799,Cse_R009131,Cse_R011850,Cse_R012629,Cse_R012981
GO:0016494	C-X-C chemokine receptor activity	MF	0.00148758	0.0273572	5	8	1812	13903	Over	7	Cse_R005057,Cse_R007018,Cse_R019874,Cse_R020783,Cse_R022059
GO:0050858	negative regulation of antigen receptor-mediated signaling pathway	BP	0.00148758	0.0273572	5	8	1812	13903	Over	4	Cse_F015497,Cse_R006024,Cse_R013225,Cse_R017906,Cse_R017922
GO:0010935	regulation of macrophage cytokine production	BP	0.00148758	0.0273572	5	8	1812	13903	Over	6	Cse_R001344,Cse_R004923,Cse_R006646,Cse_R011850,Cse_R014408
GO:0051222	positive regulation of protein transport	BP	0.00149917	0.0274512	24	99	1812	13903	Over	4	Cse_R001344,Cse_R002939,Cse_R004574,Cse_R004923,Cse_R005327,Cse_R006724,Cse_R008744,Cse_R009152,Cse_R009537,Cse_R011136,Cse_R011850,Cse_R012801,Cse_R014078,Cse_R014797,Cse_R016449,Cse_R016555,Cse_R016690,Cse_R016845,Cse_R016940,Cse_R017005,Cse_R017436,Cse_R017583,Cse_R020600,Cse_R021466
GO:0002224	toll-like receptor signaling pathway	BP	0.00154415	0.0281533	21	83	1812	13903	Over	5	Cse_R001859,Cse_R002161,Cse_R002780,Cse_R003069,Cse_R003756,Cse_R004001,Cse_R004198,Cse_R005609,Cse_R009760,Cse_R012801,Cse_R013260,Cse_R013462,Cse_R013789,Cse_R014408,Cse_R014797,Cse_R015423,Cse_R015940,Cse_R016844,Cse_R019389,Cse_R019943,Cse_R020138
GO:0002474	antigen processing and presentation of peptide antigen via MHC class I	BP	0.00154415	0.0281533	21	83	1812	13903	Over	5	Cse_R004093,Cse_R004582,Cse_R006180,Cse_R008488,Cse_R008682,Cse_R008952,Cse_R011195,Cse_R011214,Cse_R011880,Cse_R014163,Cse_R014679,Cse_R014698,Cse_R014961,Cse_R015094,Cse_R015840,Cse_R016638,Cse_R016845,Cse_R017172,Cse_R018743,Cse_R018899,Cse_R019434
GO:0033209	tumor necrosis factor-mediated signaling pathway	BP	0.00155725	0.0282102	9	23	1812	13903	Over	6	Cse_R002528,Cse_R002552,Cse_R003006,Cse_R004574,Cse_R008744,Cse_R010436,Cse_R010553,Cse_R016555,Cse_R021377
GO:0002228	natural killer cell mediated immunity	BP	0.00155725	0.0282102	9	23	1812	13903	Over	5	Cse_F012823,Cse_F015497,Cse_F019600,Cse_R004582,Cse_R007697,Cse_R007744,Cse_R008252,Cse_R009537,Cse_R011154
GO:0030574	collagen catabolic process	BP	0.00156151	0.028227	7	15	1812	13903	Over	4	Cse_R002559,Cse_R003262,Cse_R009299,Cse_R017985,Cse_R018499,Cse_R021621,Cse_R022087
GO:0035556	intracellular signal transduction	BP	0.00159411	0.0286332	251	1614	1812	13903	Over	4	Cse_F009573,Cse_F011175,Cse_F015497,Cse_F018665,Cse_R000834,Cse_R001344,Cse_R001349,Cse_R001405,Cse_R001412,Cse_R001433,Cse_R001576,Cse_R001834,Cse_R001859,Cse_R002161,Cse_R002189,Cse_R002431,Cse_R002447,Cse_R002604,Cse_R002666,Cse_R002673,Cse_R002701,Cse_R002814,Cse_R002817,Cse_R002896,Cse_R002939,Cse_R003069,Cse_R003162,Cse_R003191,Cse_R003199,Cse_R003313,Cse_R003436,Cse_R003455,Cse_R003501,Cse…
GO:0002221	pattern recognition receptor signaling pathway	BP	0.00162982	0.0290438	23	94	1812	13903	Over	4	Cse_R001859,Cse_R002161,Cse_R002780,Cse_R003069,Cse_R003756,Cse_R004001,Cse_R004198,Cse_R005609,Cse_R009760,Cse_R012801,Cse_R013260,Cse_R013462,Cse_R013789,Cse_R014408,Cse_R014797,Cse_R015423,Cse_R015940,Cse_R016844,Cse_R018287,Cse_R018674,Cse_R019389,Cse_R019943,Cse_R020138
GO:0032637	interleukin-8 production	BP	0.00163068	0.0290438	8	19	1812	13903	Over	4	Cse_R002161,Cse_R002780,Cse_R003714,Cse_R008744,Cse_R015940,Cse_R016449,Cse_R019943,Cse_R020199
GO:0006508	proteolysis	BP	0.00165547	0.0294236	166	1020	1812	13903	Over	5	Cse_F009573,Cse_F010175,Cse_F011175,Cse_R001057,Cse_R001412,Cse_R001437,Cse_R001746,Cse_R001859,Cse_R001900,Cse_R001997,Cse_R002447,Cse_R002559,Cse_R002604,Cse_R002701,Cse_R003199,Cse_R003262,Cse_R003333,Cse_R003499,Cse_R003622,Cse_R003655,Cse_R004001,Cse_R004097,Cse_R004148,Cse_R004252,Cse_R004349,Cse_R004574,Cse_R004837,Cse_R004915,Cse_R005113,Cse_R005327,Cse_R005379,Cse_R005425,Cse_R005462,Cse…
GO:0032680	regulation of tumor necrosis factor production	BP	0.00167146	0.0295838	11	32	1812	13903	Over	6	Cse_R002161,Cse_R002780,Cse_R003714,Cse_R004001,Cse_R005327,Cse_R014408,Cse_R015940,Cse_R016555,Cse_R016940,Cse_R019535,Cse_R019943
GO:0004672	protein kinase activity	MF	0.00178631	0.0314198	106	614	1812	13903	Over	4	Cse_F016167,Cse_R001405,Cse_R001433,Cse_R001859,Cse_R001884,Cse_R001997,Cse_R002020,Cse_R002043,Cse_R002062,Cse_R002415,Cse_R002546,Cse_R002896,Cse_R002939,Cse_R003069,Cse_R003086,Cse_R003096,Cse_R003153,Cse_R003756,Cse_R004198,Cse_R004417,Cse_R004771,Cse_R004799,Cse_R004817,Cse_R005501,Cse_R005602,Cse_R005642,Cse_R006142,Cse_R006150,Cse_R006159,Cse_R006724,Cse_R007265,Cse_R007437,Cse_R007806,Cse…
GO:0055067	monovalent inorganic cation homeostasis	BP	0.0019116	0.033291	15	53	1812	13903	Over	8	Cse_F013385,Cse_R001404,Cse_R002871,Cse_R004214,Cse_R007182,Cse_R008817,Cse_R008923,Cse_R009244,Cse_R010963,Cse_R011523,Cse_R012277,Cse_R014047,Cse_R016939,Cse_R017005,Cse_R021130
GO:0031348	negative regulation of defense response	BP	0.0019116	0.033291	15	53	1812	13903	Over	4	Cse_R004001,Cse_R004582,Cse_R005327,Cse_R006962,Cse_R009365,Cse_R009561,Cse_R009900,Cse_R010436,Cse_R010553,Cse_R012801,Cse_R014408,Cse_R014797,Cse_R016503,Cse_R017005,Cse_R020444
GO:0042542	response to hydrogen peroxide	BP	0.00191233	0.033291	16	58	1812	13903	Over	5	Cse_R003622,Cse_R004510,Cse_R008161,Cse_R009564,Cse_R009760,Cse_R010963,Cse_R013743,Cse_R013921,Cse_R014473,Cse_R016503,Cse_R017621,Cse_R018291,Cse_R018499,Cse_R020138,Cse_R021803,Cse_R021981
GO:0060759	regulation of response to cytokine stimulus	BP	0.00191233	0.033291	16	58	1812	13903	Over	4	Cse_F015497,Cse_R006646,Cse_R007378,Cse_R007806,Cse_R007879,Cse_R008076,Cse_R009839,Cse_R010436,Cse_R010553,Cse_R014408,Cse_R015293,Cse_R015365,Cse_R015489,Cse_R016555,Cse_R020469,Cse_R021377
GO:0051480	regulation of cytosolic calcium ion concentration	BP	0.00191765	0.0333153	27	117	1812	13903	Over	9	Cse_F003038,Cse_R004746,Cse_R004923,Cse_R005057,Cse_R007610,Cse_R009311,Cse_R009839,Cse_R010183,Cse_R010963,Cse_R011850,Cse_R012344,Cse_R013118,Cse_R013265,Cse_R013822,Cse_R013934,Cse_R015365,Cse_R016449,Cse_R016555,Cse_R016939,Cse_R016940,Cse_R019874,Cse_R020184,Cse_R020783,Cse_R020886,Cse_R021130,Cse_R021981,Cse_R022059
GO:0015629	actin cytoskeleton	CC	0.00212661	0.0368213	57	298	1812	13903	Over	6	Cse_R001100,Cse_R002104,Cse_R002107,Cse_R002180,Cse_R002415,Cse_R002846,Cse_R002962,Cse_R003076,Cse_R003092,Cse_R003096,Cse_R003638,Cse_R005202,Cse_R005322,Cse_R005589,Cse_R005689,Cse_R006025,Cse_R006180,Cse_R006190,Cse_R006422,Cse_R006475,Cse_R006514,Cse_R007010,Cse_R007265,Cse_R007449,Cse_R007717,Cse_R007780,Cse_R008277,Cse_R008494,Cse_R009375,Cse_R009564,Cse_R010331,Cse_R011006,Cse_R012344,Cse…
GO:0042098	T cell proliferation	BP	0.00214817	0.0368213	22	90	1812	13903	Over	6	Cse_F015497,Cse_R001094,Cse_R001169,Cse_R003006,Cse_R005327,Cse_R006308,Cse_R007585,Cse_R007717,Cse_R009365,Cse_R009839,Cse_R011850,Cse_R012808,Cse_R014652,Cse_R015365,Cse_R015672,Cse_R016449,Cse_R016940,Cse_R017436,Cse_R017881,Cse_R019257,Cse_R019371,Cse_R019874
GO:0048584	positive regulation of response to stimulus	BP	0.00215214	0.0368213	139	840	1812	13903	Over	3	Cse_F009573,Cse_F011175,Cse_F012823,Cse_F015497,Cse_F019600,Cse_R001344,Cse_R001405,Cse_R001773,Cse_R002161,Cse_R002180,Cse_R002415,Cse_R002447,Cse_R002604,Cse_R002666,Cse_R002780,Cse_R002896,Cse_R002939,Cse_R002962,Cse_R003069,Cse_R003199,Cse_R003501,Cse_R003622,Cse_R003705,Cse_R003756,Cse_R004001,Cse_R004163,Cse_R004194,Cse_R004198,Cse_R004510,Cse_R004543,Cse_R004574,Cse_R004582,Cse_R004613,Cse…
GO:0009268	response to pH	BP	0.00220654	0.0368213	9	24	1812	13903	Over	4	Cse_R004768,Cse_R005279,Cse_R006119,Cse_R006325,Cse_R008522,Cse_R010997,Cse_R011523,Cse_R013240,Cse_R020184
GO:0042289	MHC class II protein binding	MF	0.00221067	0.0368213	3	3	1812	13903	Over	6	Cse_F019600,Cse_R004318,Cse_R006646
GO:0051014	actin filament severing	BP	0.00221067	0.0368213	3	3	1812	13903	Over	4	Cse_R005689,Cse_R011006,Cse_R017240
GO:0002606	positive regulation of dendritic cell antigen processing and presentation	BP	0.00221067	0.0368213	3	3	1812	13903	Over	5	Cse_R006646,Cse_R016940,Cse_R019943
GO:0036006	cellular response to macrophage colony-stimulating factor stimulus	BP	0.00221067	0.0368213	3	3	1812	13903	Over	7	Cse_R006724,Cse_R009152,Cse_R011726
GO:0005594	collagen type IX trimer	CC	0.00221067	0.0368213	3	3	1812	13903	Over	5	Cse_R008802,Cse_R008831,Cse_R015442
GO:0050832	defense response to fungus	BP	0.00221067	0.0368213	3	3	1812	13903	Over	5	Cse_R009581,Cse_R011850,Cse_R013013
GO:0050689	negative regulation of defense response to virus by host	BP	0.00221067	0.0368213	3	3	1812	13903	Over	6	Cse_R009900,Cse_R012801,Cse_R014797
GO:2000348	regulation of CD40 signaling pathway	BP	0.00221067	0.0368213	3	3	1812	13903	Over	5	Cse_R004001,Cse_R010436,Cse_R010553
GO:0072229	metanephric proximal convoluted tubule development	BP	0.00221067	0.0368213	3	3	1812	13903	Over	7	Cse_R006663,Cse_R010791,Cse_R022085
GO:0045354	regulation of interferon-alpha biosynthetic process	BP	0.00221067	0.0368213	3	3	1812	13903	Over	6	Cse_R002161,Cse_R005327,Cse_R015940
GO:0032847	regulation of cellular pH reduction	BP	0.00221067	0.0368213	3	3	1812	13903	Over	4	Cse_R010963,Cse_R011523,Cse_R016939
GO:0006874	cellular calcium ion homeostasis	BP	0.00222391	0.0369083	36	170	1812	13903	Over	8	Cse_F003038,Cse_R001405,Cse_R004746,Cse_R004923,Cse_R005057,Cse_R007610,Cse_R009311,Cse_R009839,Cse_R010183,Cse_R010963,Cse_R011850,Cse_R012344,Cse_R013118,Cse_R013265,Cse_R013666,Cse_R013822,Cse_R013934,Cse_R015365,Cse_R015742,Cse_R015770,Cse_R016000,Cse_R016449,Cse_R016555,Cse_R016939,Cse_R016940,Cse_R017481,Cse_R019874,Cse_R020184,Cse_R020783,Cse_R020886,Cse_R021130,Cse_R021499,Cse_R021890,Cse…
GO:0097067	cellular response to thyroid hormone stimulus	BP	0.0022246	0.0369083	6	12	1812	13903	Over	6	Cse_R004915,Cse_R009070,Cse_R012355,Cse_R013019,Cse_R016747,Cse_R021315
GO:0030316	osteoclast differentiation	BP	0.00223999	0.0369468	12	39	1812	13903	Over	7	Cse_R001405,Cse_R003507,Cse_R004198,Cse_R004380,Cse_R006724,Cse_R008052,Cse_R008744,Cse_R009152,Cse_R011523,Cse_R015642,Cse_R015940,Cse_R019001
GO:0016504	peptidase activator activity	MF	0.00223999	0.0369468	12	39	1812	13903	Over	5	Cse_F009573,Cse_R004086,Cse_R004574,Cse_R010225,Cse_R010369,Cse_R011195,Cse_R013019,Cse_R013743,Cse_R019192,Cse_R019230,Cse_R019943,Cse_R020600
GO:0043028	cysteine-type endopeptidase regulator activity involved in apoptotic process	MF	0.00223999	0.0369468	12	39	1812	13903	Over	4	Cse_F009573,Cse_R001859,Cse_R003199,Cse_R004001,Cse_R004574,Cse_R007585,Cse_R010225,Cse_R013743,Cse_R015672,Cse_R016939,Cse_R019943,Cse_R020600
GO:0050670	regulation of lymphocyte proliferation	BP	0.00237793	0.0388441	23	96	1812	13903	Over	6	Cse_F015497,Cse_R001094,Cse_R001169,Cse_R002180,Cse_R003006,Cse_R005327,Cse_R005609,Cse_R006646,Cse_R007717,Cse_R009365,Cse_R009839,Cse_R010963,Cse_R011850,Cse_R012808,Cse_R014646,Cse_R014960,Cse_R015091,Cse_R015365,Cse_R016449,Cse_R016940,Cse_R017436,Cse_R017881,Cse_R019257
GO:0008528	G protein-coupled peptide receptor activity	MF	0.00239553	0.0389951	17	64	1812	13903	Over	5	Cse_F013385,Cse_R001174,Cse_R002465,Cse_R004746,Cse_R005057,Cse_R005379,Cse_R005857,Cse_R006962,Cse_R007018,Cse_R011700,Cse_R014468,Cse_R015232,Cse_R015790,Cse_R017584,Cse_R019874,Cse_R020783,Cse_R022059
GO:0051693	actin filament capping	BP	0.00241017	0.0389951	8	20	1812	13903	Over	7	Cse_R002107,Cse_R003076,Cse_R005689,Cse_R011006,Cse_R015282,Cse_R015682,Cse_R017240,Cse_R019976
GO:0005544	calcium-dependent phospholipid binding	MF	0.00241017	0.0389951	8	20	1812	13903	Over	5	Cse_R004170,Cse_R005388,Cse_R012970,Cse_R013989,Cse_R015384,Cse_R016503,Cse_R017621,Cse_R020818
GO:0030224	monocyte differentiation	BP	0.00241017	0.0389951	8	20	1812	13903	Over	7	Cse_R004577,Cse_R004613,Cse_R005609,Cse_R006724,Cse_R009152,Cse_R009760,Cse_R011726,Cse_R020138
GO:0032648	regulation of interferon-beta production	BP	0.00246589	0.0397449	7	16	1812	13903	Over	6	Cse_R002161,Cse_R007370,Cse_R010608,Cse_R012801,Cse_R014797,Cse_R015940,Cse_R019389
GO:0002695	negative regulation of leukocyte activation	BP	0.00247229	0.0397725	16	59	1812	13903	Over	4	Cse_F015497,Cse_F019600,Cse_R003006,Cse_R003714,Cse_R004001,Cse_R005327,Cse_R006646,Cse_R008161,Cse_R008857,Cse_R009365,Cse_R011850,Cse_R011893,Cse_R013807,Cse_R017005,Cse_R020444,Cse_R021899
GO:0008637	apoptotic mitochondrial changes	BP	0.00249549	0.0399939	14	49	1812	13903	Over	6	Cse_R002604,Cse_R002896,Cse_R003199,Cse_R003622,Cse_R006180,Cse_R008855,Cse_R009760,Cse_R010963,Cse_R013528,Cse_R013921,Cse_R014245,Cse_R016939,Cse_R017864,Cse_R020138
GO:0048678	response to axon injury	BP	0.00249549	0.0399939	14	49	1812	13903	Over	5	Cse_R007620,Cse_R008898,Cse_R009760,Cse_R010963,Cse_R011045,Cse_R013260,Cse_R013921,Cse_R014193,Cse_R014473,Cse_R016555,Cse_R018499,Cse_R019132,Cse_R020138,Cse_R021130
GO:0032269	negative regulation of cellular protein metabolic process	BP	0.00251375	0.0402105	75	415	1812	13903	Over	5	Cse_F013385,Cse_F015497,Cse_R001328,Cse_R001859,Cse_R002604,Cse_R002623,Cse_R002939,Cse_R003199,Cse_R003622,Cse_R003655,Cse_R004001,Cse_R004349,Cse_R004837,Cse_R005113,Cse_R005327,Cse_R006180,Cse_R006559,Cse_R007220,Cse_R007306,Cse_R007585,Cse_R008566,Cse_R008667,Cse_R008851,Cse_R009263,Cse_R009394,Cse_R009561,Cse_R009564,Cse_R009760,Cse_R009839,Cse_R009984,Cse_R010521,Cse_R010799,Cse_R010963,Cse…
GO:0010035	response to inorganic substance	BP	0.00255514	0.0407957	57	300	1812	13903	Over	4	Cse_R000662,Cse_R001104,Cse_R003622,Cse_R004170,Cse_R004214,Cse_R004510,Cse_R005609,Cse_R005689,Cse_R006119,Cse_R006325,Cse_R007780,Cse_R008052,Cse_R008161,Cse_R008898,Cse_R009266,Cse_R009333,Cse_R009564,Cse_R009760,Cse_R009897,Cse_R010963,Cse_R011006,Cse_R011523,Cse_R012469,Cse_R012562,Cse_R012822,Cse_R013118,Cse_R013462,Cse_R013743,Cse_R013822,Cse_R013921,Cse_R013934,Cse_R014163,Cse_R014473,Cse…
GO:0008289	lipid binding	MF	0.00258039	0.0411213	106	620	1812	13903	Over	3	Cse_F017964,Cse_R001265,Cse_R001494,Cse_R001533,Cse_R001744,Cse_R001834,Cse_R002107,Cse_R002132,Cse_R002780,Cse_R003162,Cse_R003714,Cse_R003873,Cse_R004086,Cse_R004111,Cse_R004163,Cse_R004170,Cse_R004510,Cse_R004878,Cse_R005388,Cse_R005398,Cse_R005501,Cse_R005605,Cse_R005642,Cse_R005983,Cse_R006118,Cse_R006150,Cse_R006159,Cse_R006267,Cse_R006887,Cse_R006891,Cse_R007010,Cse_R007257,Cse_R007762,Cse…
GO:0010941	regulation of cell death	BP	0.00259903	0.0413388	137	830	1812	13903	Over	4	Cse_F009573,Cse_F011175,Cse_R001344,Cse_R001437,Cse_R001859,Cse_R001948,Cse_R001997,Cse_R002415,Cse_R002447,Cse_R002552,Cse_R002604,Cse_R002896,Cse_R003018,Cse_R003199,Cse_R003501,Cse_R003578,Cse_R003622,Cse_R003655,Cse_R004001,Cse_R004024,Cse_R004194,Cse_R004196,Cse_R004198,Cse_R004214,Cse_R004393,Cse_R004574,Cse_R004613,Cse_R004845,Cse_R004923,Cse_R005113,Cse_R005327,Cse_R005609,Cse_R005642,Cse…
GO:0098552	side of membrane	CC	0.00284735	0.0451211	41	202	1812	13903	Over	3	Cse_F019600,Cse_R000795,Cse_R001022,Cse_R001900,Cse_R002415,Cse_R002623,Cse_R003006,Cse_R004198,Cse_R004214,Cse_R004498,Cse_R004746,Cse_R004799,Cse_R004837,Cse_R005057,Cse_R005091,Cse_R006646,Cse_R006684,Cse_R008744,Cse_R008965,Cse_R009131,Cse_R009427,Cse_R009498,Cse_R009839,Cse_R009943,Cse_R012215,Cse_R012355,Cse_R014163,Cse_R014652,Cse_R014698,Cse_R014961,Cse_R015283,Cse_R015384,Cse_R015840,Cse…
GO:0071236	cellular response to antibiotic	BP	0.00289567	0.045631	11	34	1812	13903	Over	5	Cse_R001104,Cse_R005609,Cse_R006371,Cse_R009161,Cse_R009333,Cse_R013743,Cse_R013921,Cse_R014473,Cse_R016503,Cse_R017621,Cse_R018499
GO:0032480	negative regulation of type I interferon production	BP	0.00289567	0.045631	11	34	1812	13903	Over	5	Cse_R004001,Cse_R005327,Cse_R007370,Cse_R009049,Cse_R011805,Cse_R012801,Cse_R014797,Cse_R015160,Cse_R018287,Cse_R018674,Cse_R019389
GO:0022409	positive regulation of cell-cell adhesion	BP	0.00298095	0.0467416	30	137	1812	13903	Over	5	Cse_F015497,Cse_R001094,Cse_R001169,Cse_R001773,Cse_R002939,Cse_R003006,Cse_R004543,Cse_R004743,Cse_R004799,Cse_R006646,Cse_R007585,Cse_R007717,Cse_R008744,Cse_R009131,Cse_R009839,Cse_R010054,Cse_R011371,Cse_R011549,Cse_R012808,Cse_R013807,Cse_R015365,Cse_R015672,Cse_R016449,Cse_R016940,Cse_R017436,Cse_R017881,Cse_R018745,Cse_R019257,Cse_R021103,Cse_R021981
GO:0006027	glycosaminoglycan catabolic process	BP	0.0029882	0.0467416	5	9	1812	13903	Over	7	Cse_R003243,Cse_R005761,Cse_R012618,Cse_R012887,Cse_R018017
GO:0002478	antigen processing and presentation of exogenous peptide antigen	BP	0.0029882	0.0467416	5	9	1812	13903	Over	5	Cse_R006646,Cse_R014163,Cse_R014698,Cse_R014961,Cse_R018743
GO:0060330	regulation of response to interferon-gamma	BP	0.00305395	0.0474201	9	25	1812	13903	Over	5	Cse_F015497,Cse_R007378,Cse_R007879,Cse_R008076,Cse_R015293,Cse_R015489,Cse_R016555,Cse_R020469,Cse_R021377
GO:0048878	chemical homeostasis	BP	0.00307471	0.04757	88	503	1812	13903	Over	5	Cse_F003038,Cse_F013385,Cse_F014609,Cse_R000618,Cse_R000961,Cse_R001309,Cse_R001404,Cse_R001405,Cse_R001494,Cse_R002521,Cse_R002871,Cse_R003191,Cse_R004214,Cse_R004582,Cse_R004613,Cse_R004746,Cse_R004923,Cse_R005057,Cse_R005501,Cse_R005605,Cse_R006180,Cse_R006663,Cse_R007182,Cse_R007594,Cse_R007610,Cse_R007765,Cse_R008009,Cse_R008047,Cse_R008161,Cse_R008817,Cse_R008855,Cse_R008862,Cse_R008918,Cse…
GO:0005125	cytokine activity	MF	0.00307482	0.04757	20	81	1812	13903	Over	6	Cse_R001169,Cse_R001405,Cse_R001540,Cse_R004429,Cse_R004613,Cse_R004923,Cse_R005327,Cse_R005843,Cse_R006277,Cse_R006684,Cse_R007585,Cse_R008744,Cse_R011261,Cse_R013188,Cse_R014528,Cse_R015672,Cse_R015703,Cse_R016449,Cse_R016940,Cse_R019511
GO:0002756	MyD88-independent toll-like receptor signaling pathway	BP	0.00316331	0.0487609	16	60	1812	13903	Over	6	Cse_R001859,Cse_R003069,Cse_R003756,Cse_R004198,Cse_R005609,Cse_R009760,Cse_R012801,Cse_R013260,Cse_R013462,Cse_R013789,Cse_R014797,Cse_R015940,Cse_R016844,Cse_R019389,Cse_R019943,Cse_R020138
GO:0030003	cellular cation homeostasis	BP	0.00319535	0.0490452	52	271	1812	13903	Over	6	Cse_F003038,Cse_R000961,Cse_R001404,Cse_R001405,Cse_R002521,Cse_R002871,Cse_R003191,Cse_R004214,Cse_R004746,Cse_R004923,Cse_R005057,Cse_R007182,Cse_R007594,Cse_R007610,Cse_R007765,Cse_R008161,Cse_R008923,Cse_R009311,Cse_R009365,Cse_R009839,Cse_R010183,Cse_R010929,Cse_R010963,Cse_R011523,Cse_R011850,Cse_R012344,Cse_R012611,Cse_R013118,Cse_R013265,Cse_R013666,Cse_R013822,Cse_R013934,Cse_R015365,Cse…
GO:0043154	negative regulation of cysteine-type endopeptidase activity involved in apoptotic process	BP	0.0032579	0.0496771	15	55	1812	13903	Over	7	Cse_R001859,Cse_R003199,Cse_R003622,Cse_R003655,Cse_R004001,Cse_R005113,Cse_R007585,Cse_R009394,Cse_R009564,Cse_R010963,Cse_R011991,Cse_R012746,Cse_R015672,Cse_R016939,Cse_R017005
GO:0031410	cytoplasmic vesicle	CC	0.00327668	0.0497507	162	1007	1812	13903	Over	4	Cse_F002051,Cse_F012796,Cse_M004071,Cse_R000988,Cse_R001047,Cse_R001344,Cse_R001404,Cse_R001453,Cse_R001486,Cse_R001551,Cse_R001773,Cse_R001900,Cse_R001997,Cse_R002161,Cse_R002415,Cse_R002666,Cse_R002734,Cse_R002939,Cse_R003153,Cse_R003313,Cse_R003873,Cse_R004024,Cse_R004086,Cse_R004093,Cse_R004170,Cse_R004252,Cse_R004510,Cse_R004543,Cse_R004613,Cse_R004743,Cse_R004878,Cse_R004923,Cse_R004970,Cse…
GO:0007204	positive regulation of cytosolic calcium ion concentration	BP	0.00328033	0.0497507	25	109	1812	13903	Over	10	Cse_F003038,Cse_R004746,Cse_R004923,Cse_R005057,Cse_R007610,Cse_R009311,Cse_R009839,Cse_R010183,Cse_R010963,Cse_R011850,Cse_R012344,Cse_R013118,Cse_R013822,Cse_R013934,Cse_R016449,Cse_R016555,Cse_R016939,Cse_R016940,Cse_R019874,Cse_R020184,Cse_R020783,Cse_R020886,Cse_R021130,Cse_R021981,Cse_R022059
GO:0032088	negative regulation of NF-kappaB transcription factor activity	BP	0.0032953	0.0498885	14	50	1812	13903	Over	4	Cse_R002161,Cse_R002528,Cse_R004001,Cse_R005327,Cse_R005857,Cse_R006180,Cse_R009049,Cse_R011757,Cse_R013789,Cse_R014408,Cse_R015711,Cse_R018287,Cse_R018674,Cse_R021236

## Sheet: S3
Table S3. GO enrichment results of gene members in Maternal module.
GO_ID	GO_Term	GO_Class	Pvalue	AdjustedPv	x1	x2	n	N	EnrichDirect	GOlevl	GeneID
GO:0051301	cell division	BP	7.8684e-15	6.51582e-11	117	449	1889	13903	Over	3	Cse_F000955,Cse_F015567,Cse_R000876,Cse_R001028,Cse_R001082,Cse_R001133,Cse_R001283,Cse_R001739,Cse_R001774,Cse_R001791,Cse_R001797,Cse_R001931,Cse_R002268,Cse_R002502,Cse_R002878,Cse_R002893,Cse_R003137,Cse_R003743,Cse_R003853,Cse_R003927,Cse_R004127,Cse_R004158,Cse_R004432,Cse_R004675,Cse_R004731,Cse_R005073,Cse_R005105,Cse_R005361,Cse_R005869,Cse_R006328,Cse_R006513,Cse_R006530,Cse_R006561,Cse…
GO:0007059	chromosome segregation	BP	2.53318e-12	1.04886e-08	48	141	1889	13903	Over	3	Cse_F000955,Cse_F015567,Cse_R000876,Cse_R001133,Cse_R001797,Cse_R002878,Cse_R002893,Cse_R003743,Cse_R003853,Cse_R004158,Cse_R004432,Cse_R004731,Cse_R004924,Cse_R005015,Cse_R005073,Cse_R005105,Cse_R006328,Cse_R006513,Cse_R006629,Cse_R007379,Cse_R007422,Cse_R007607,Cse_R008789,Cse_R009029,Cse_R010718,Cse_R011047,Cse_R012306,Cse_R012785,Cse_R013429,Cse_R013660,Cse_R014574,Cse_R014600,Cse_R014640,Cse…
GO:0000775	chromosome, centromeric region	CC	7.16033e-09	1.64353e-05	40	127	1889	13903	Over	4	Cse_F000955,Cse_R000876,Cse_R001069,Cse_R001133,Cse_R001791,Cse_R001797,Cse_R002318,Cse_R002619,Cse_R002878,Cse_R004432,Cse_R005073,Cse_R006328,Cse_R006513,Cse_R006561,Cse_R006629,Cse_R006807,Cse_R007379,Cse_R007422,Cse_R007607,Cse_R007678,Cse_R007810,Cse_R008606,Cse_R008684,Cse_R008789,Cse_R009269,Cse_R010718,Cse_R012306,Cse_R012619,Cse_R013063,Cse_R013429,Cse_R014308,Cse_R014640,Cse_R015053,Cse…
GO:0098813	nuclear chromosome segregation	BP	8.20744e-09	1.64353e-05	34	101	1889	13903	Over	4	Cse_F000955,Cse_F015567,Cse_R000876,Cse_R001133,Cse_R003743,Cse_R003853,Cse_R004158,Cse_R004432,Cse_R004731,Cse_R004924,Cse_R005015,Cse_R005073,Cse_R005105,Cse_R006328,Cse_R006629,Cse_R008789,Cse_R009029,Cse_R011047,Cse_R012785,Cse_R013429,Cse_R013660,Cse_R014574,Cse_R014600,Cse_R014706,Cse_R015353,Cse_R015600,Cse_R016588,Cse_R017664,Cse_R018316,Cse_R019004,Cse_R019046,Cse_R019322,Cse_R020504,Cse…
GO:0000278	mitotic cell cycle	BP	9.9235e-09	1.64353e-05	127	588	1889	13903	Over	4	Cse_F000955,Cse_F015567,Cse_R000876,Cse_R001028,Cse_R001133,Cse_R001797,Cse_R001912,Cse_R001931,Cse_R002057,Cse_R002338,Cse_R002878,Cse_R003137,Cse_R003203,Cse_R003227,Cse_R003719,Cse_R003743,Cse_R003853,Cse_R003927,Cse_R004127,Cse_R004158,Cse_R004432,Cse_R004731,Cse_R004875,Cse_R005073,Cse_R005105,Cse_R006169,Cse_R006328,Cse_R006456,Cse_R006513,Cse_R006530,Cse_R006601,Cse_R006629,Cse_R006807,Cse…
GO:0007051	spindle organization	BP	5.65649e-08	7.8069e-05	27	76	1889	13903	Over	4	Cse_R000876,Cse_R001082,Cse_R001468,Cse_R001739,Cse_R001931,Cse_R002502,Cse_R003927,Cse_R004127,Cse_R004158,Cse_R006456,Cse_R006629,Cse_R007379,Cse_R009769,Cse_R009788,Cse_R012785,Cse_R012909,Cse_R014600,Cse_R015659,Cse_R016998,Cse_R018093,Cse_R019004,Cse_R019130,Cse_R019204,Cse_R020068,Cse_R020107,Cse_R020504,Cse_R020739
GO:0000793	condensed chromosome	CC	9.02227e-08	0.000106733	37	121	1889	13903	Over	6	Cse_F000955,Cse_F015567,Cse_R000876,Cse_R001797,Cse_R004432,Cse_R005073,Cse_R006328,Cse_R006513,Cse_R006561,Cse_R006629,Cse_R007379,Cse_R007422,Cse_R007607,Cse_R007810,Cse_R008606,Cse_R008789,Cse_R009269,Cse_R010718,Cse_R011641,Cse_R012306,Cse_R012619,Cse_R013063,Cse_R013109,Cse_R013429,Cse_R014706,Cse_R015053,Cse_R015353,Cse_R015573,Cse_R015600,Cse_R016588,Cse_R016772,Cse_R017664,Cse_R018148,Cse…
GO:0000819	sister chromatid segregation	BP	1.64837e-07	0.000170627	29	87	1889	13903	Over	5	Cse_F000955,Cse_F015567,Cse_R000876,Cse_R001133,Cse_R003743,Cse_R003853,Cse_R004158,Cse_R004432,Cse_R005015,Cse_R005073,Cse_R005105,Cse_R006328,Cse_R006629,Cse_R009029,Cse_R011047,Cse_R012785,Cse_R013429,Cse_R013660,Cse_R014574,Cse_R014600,Cse_R014706,Cse_R015353,Cse_R015600,Cse_R016588,Cse_R017664,Cse_R018316,Cse_R019004,Cse_R019322,Cse_R020504
GO:0000070	mitotic sister chromatid segregation	BP	2.50061e-07	0.000225629	25	71	1889	13903	Over	5	Cse_F000955,Cse_F015567,Cse_R000876,Cse_R001133,Cse_R003743,Cse_R003853,Cse_R004158,Cse_R004432,Cse_R005073,Cse_R005105,Cse_R006328,Cse_R006629,Cse_R009029,Cse_R012785,Cse_R013429,Cse_R014574,Cse_R014600,Cse_R015353,Cse_R015600,Cse_R016588,Cse_R017664,Cse_R018316,Cse_R019004,Cse_R019322,Cse_R020504
GO:0022402	cell cycle process	BP	2.72465e-07	0.000225629	149	748	1889	13903	Over	3	Cse_F000955,Cse_F008027,Cse_F015567,Cse_F018138,Cse_R000876,Cse_R001028,Cse_R001082,Cse_R001133,Cse_R001283,Cse_R001468,Cse_R001739,Cse_R001774,Cse_R001912,Cse_R001931,Cse_R002057,Cse_R002082,Cse_R002338,Cse_R002502,Cse_R002878,Cse_R003137,Cse_R003185,Cse_R003227,Cse_R003567,Cse_R003719,Cse_R003743,Cse_R003853,Cse_R003927,Cse_R004127,Cse_R004158,Cse_R004432,Cse_R004565,Cse_R004675,Cse_R004731,Cse…
GO:1903047	mitotic cell cycle process	BP	4.32569e-07	0.000300911	99	457	1889	13903	Over	4	Cse_F000955,Cse_F015567,Cse_R000876,Cse_R001028,Cse_R001133,Cse_R001912,Cse_R001931,Cse_R002057,Cse_R002338,Cse_R002878,Cse_R003137,Cse_R003227,Cse_R003719,Cse_R003743,Cse_R003853,Cse_R003927,Cse_R004127,Cse_R004158,Cse_R004432,Cse_R004731,Cse_R004875,Cse_R005073,Cse_R005105,Cse_R006169,Cse_R006328,Cse_R006530,Cse_R006601,Cse_R006629,Cse_R006945,Cse_R007021,Cse_R007379,Cse_R008027,Cse_R008199,Cse…
GO:0000280	nuclear division	BP	4.36051e-07	0.000300911	51	195	1889	13903	Over	7	Cse_F000955,Cse_F008027,Cse_F015567,Cse_R000876,Cse_R001133,Cse_R002878,Cse_R003137,Cse_R003743,Cse_R003853,Cse_R003927,Cse_R004127,Cse_R004158,Cse_R004432,Cse_R004731,Cse_R004924,Cse_R004952,Cse_R005073,Cse_R005105,Cse_R005517,Cse_R006328,Cse_R006629,Cse_R008789,Cse_R009029,Cse_R009788,Cse_R010119,Cse_R011047,Cse_R012785,Cse_R013429,Cse_R014049,Cse_R014574,Cse_R014600,Cse_R014640,Cse_R014706,Cse…
GO:0048285	organelle fission	BP	4.97572e-07	0.000316953	54	211	1889	13903	Over	6	Cse_F000955,Cse_F008027,Cse_F015567,Cse_R000876,Cse_R001133,Cse_R002878,Cse_R003137,Cse_R003743,Cse_R003853,Cse_R003927,Cse_R004127,Cse_R004158,Cse_R004432,Cse_R004731,Cse_R004924,Cse_R004952,Cse_R005073,Cse_R005105,Cse_R005517,Cse_R005552,Cse_R006328,Cse_R006629,Cse_R008789,Cse_R009029,Cse_R009788,Cse_R010119,Cse_R011047,Cse_R012785,Cse_R012847,Cse_R013429,Cse_R014049,Cse_R014574,Cse_R014600,Cse…
GO:0000779	condensed chromosome, centromeric region	CC	7.50883e-07	0.000444147	22	61	1889	13903	Over	5	Cse_F000955,Cse_R000876,Cse_R001797,Cse_R006328,Cse_R006513,Cse_R006561,Cse_R007379,Cse_R007422,Cse_R007607,Cse_R007810,Cse_R008606,Cse_R008789,Cse_R009269,Cse_R010718,Cse_R012306,Cse_R012619,Cse_R013063,Cse_R013429,Cse_R015053,Cse_R017664,Cse_R018148,Cse_R018316
GO:0000226	microtubule cytoskeleton organization	BP	9.1206e-07	0.000503518	58	235	1889	13903	Over	4	Cse_R000876,Cse_R001082,Cse_R001468,Cse_R001739,Cse_R001774,Cse_R001931,Cse_R002502,Cse_R002878,Cse_R003203,Cse_R003275,Cse_R003696,Cse_R003927,Cse_R004071,Cse_R004127,Cse_R004158,Cse_R004565,Cse_R004747,Cse_R005015,Cse_R006207,Cse_R006328,Cse_R006456,Cse_R006530,Cse_R006629,Cse_R007021,Cse_R007379,Cse_R007422,Cse_R008050,Cse_R008142,Cse_R008789,Cse_R009769,Cse_R009776,Cse_R009788,Cse_R010616,Cse…
GO:0000777	condensed chromosome kinetochore	CC	1.25956e-06	0.000651902	21	58	1889	13903	Over	5	Cse_F000955,Cse_R000876,Cse_R001797,Cse_R006328,Cse_R006513,Cse_R006561,Cse_R007379,Cse_R007422,Cse_R007607,Cse_R007810,Cse_R008789,Cse_R009269,Cse_R010718,Cse_R012306,Cse_R012619,Cse_R013063,Cse_R013429,Cse_R015053,Cse_R017664,Cse_R018148,Cse_R018316
GO:0098687	chromosomal region	CC	1.82831e-06	0.000890603	43	161	1889	13903	Over	3	Cse_F000955,Cse_R000876,Cse_R001069,Cse_R001133,Cse_R001791,Cse_R001797,Cse_R002318,Cse_R002619,Cse_R002878,Cse_R004432,Cse_R005073,Cse_R006328,Cse_R006513,Cse_R006561,Cse_R006629,Cse_R006807,Cse_R007379,Cse_R007422,Cse_R007607,Cse_R007678,Cse_R007810,Cse_R008606,Cse_R008684,Cse_R008789,Cse_R009269,Cse_R010519,Cse_R010718,Cse_R012306,Cse_R012619,Cse_R013063,Cse_R013109,Cse_R013429,Cse_R014308,Cse…
GO:0007017	microtubule-based process	BP	2.05601e-06	0.000940024	74	327	1889	13903	Over	3	Cse_R000876,Cse_R001082,Cse_R001468,Cse_R001739,Cse_R001774,Cse_R001863,Cse_R001910,Cse_R001931,Cse_R002502,Cse_R002878,Cse_R003203,Cse_R003275,Cse_R003696,Cse_R003927,Cse_R004071,Cse_R004127,Cse_R004158,Cse_R004565,Cse_R004747,Cse_R005015,Cse_R006207,Cse_R006328,Cse_R006456,Cse_R006530,Cse_R006629,Cse_R007021,Cse_R007379,Cse_R007422,Cse_R008050,Cse_R008142,Cse_R008789,Cse_R009563,Cse_R009769,Cse…
GO:0005819	spindle	CC	2.1568e-06	0.000940024	52	208	1889	13903	Over	5	Cse_F000955,Cse_R001082,Cse_R001739,Cse_R001774,Cse_R001910,Cse_R001931,Cse_R002502,Cse_R002878,Cse_R002893,Cse_R003927,Cse_R004158,Cse_R005015,Cse_R006328,Cse_R006456,Cse_R006561,Cse_R006629,Cse_R006945,Cse_R007422,Cse_R008606,Cse_R008684,Cse_R008789,Cse_R009563,Cse_R009769,Cse_R009833,Cse_R009890,Cse_R010013,Cse_R010573,Cse_R011527,Cse_R012644,Cse_R012785,Cse_R013429,Cse_R013660,Cse_R014308,Cse…
GO:0000279	M phase	BP	2.81498e-06	0.00112123	32	109	1889	13903	Over	4	Cse_F000955,Cse_R000876,Cse_R001028,Cse_R001133,Cse_R001797,Cse_R002878,Cse_R004158,Cse_R004924,Cse_R005073,Cse_R005517,Cse_R006328,Cse_R006513,Cse_R006807,Cse_R007379,Cse_R007607,Cse_R007810,Cse_R008098,Cse_R008684,Cse_R008789,Cse_R009314,Cse_R010718,Cse_R011527,Cse_R012306,Cse_R012619,Cse_R012909,Cse_R013063,Cse_R014574,Cse_R014640,Cse_R015053,Cse_R015659,Cse_R017664,Cse_R018148
GO:0000236	mitotic prometaphase	BP	2.84335e-06	0.00112123	25	77	1889	13903	Over	5	Cse_F000955,Cse_R000876,Cse_R001133,Cse_R001797,Cse_R002878,Cse_R005073,Cse_R006328,Cse_R006513,Cse_R006807,Cse_R007379,Cse_R007607,Cse_R007810,Cse_R008684,Cse_R008789,Cse_R009314,Cse_R010718,Cse_R012306,Cse_R012619,Cse_R012909,Cse_R013063,Cse_R013429,Cse_R014640,Cse_R015053,Cse_R017664,Cse_R018148
GO:0007076	mitotic chromosome condensation	BP	3.99361e-06	0.00150323	8	10	1889	13903	Over	5	Cse_F015567,Cse_R003743,Cse_R004432,Cse_R005105,Cse_R009029,Cse_R015353,Cse_R015600,Cse_R016588
GO:0000087	mitotic M phase	BP	4.66825e-06	0.00161288	28	92	1889	13903	Over	5	Cse_F000955,Cse_R000876,Cse_R001028,Cse_R001133,Cse_R001797,Cse_R002878,Cse_R004158,Cse_R005073,Cse_R006328,Cse_R006513,Cse_R006807,Cse_R007379,Cse_R007607,Cse_R007810,Cse_R008684,Cse_R008789,Cse_R009314,Cse_R010718,Cse_R011527,Cse_R012306,Cse_R012619,Cse_R012909,Cse_R013063,Cse_R014574,Cse_R014640,Cse_R015053,Cse_R017664,Cse_R018148
GO:0007049	cell cycle	BP	4.67446e-06	0.00161288	220	1229	1889	13903	Over	3	Cse_F000955,Cse_F008027,Cse_F015567,Cse_F018138,Cse_R000876,Cse_R001028,Cse_R001082,Cse_R001133,Cse_R001137,Cse_R001283,Cse_R001468,Cse_R001571,Cse_R001739,Cse_R001774,Cse_R001785,Cse_R001791,Cse_R001797,Cse_R001802,Cse_R001912,Cse_R001931,Cse_R002057,Cse_R002082,Cse_R002268,Cse_R002338,Cse_R002502,Cse_R002620,Cse_R002670,Cse_R002878,Cse_R002893,Cse_R003137,Cse_R003185,Cse_R003203,Cse_R003227,Cse…
GO:0070652	HAUS complex	CC	5.9703e-06	0.00161693	7	8	1889	13903	Over	4	Cse_R001082,Cse_R001739,Cse_R001931,Cse_R002502,Cse_R009769,Cse_R019204,Cse_R020739
GO:0032190	acrosin binding	MF	5.9703e-06	0.00161693	7	8	1889	13903	Over	5	Cse_R005863,Cse_R010502,Cse_R011021,Cse_R011053,Cse_R015130,Cse_R015788,Cse_R018460
GO:2000360	negative regulation of binding of sperm to zona pellucida	BP	5.9703e-06	0.00161693	7	8	1889	13903	Over	4	Cse_R005863,Cse_R010502,Cse_R011021,Cse_R011053,Cse_R015130,Cse_R015788,Cse_R018460
GO:0060478	acrosomal vesicle exocytosis	BP	5.9703e-06	0.00161693	7	8	1889	13903	Over	3	Cse_R005863,Cse_R010502,Cse_R011021,Cse_R011053,Cse_R015130,Cse_R015788,Cse_R018460
GO:0035278	miRNA mediated inhibition of translation	BP	6.24823e-06	0.00161693	6	6	1889	13903	Over	7	Cse_R008205,Cse_R008720,Cse_R008842,Cse_R015346,Cse_R019357,Cse_R021617
GO:0140014	mitotic nuclear division	BP	7.3991e-06	0.00182151	38	142	1889	13903	Over	5	Cse_F000955,Cse_F015567,Cse_R000876,Cse_R001133,Cse_R002878,Cse_R003137,Cse_R003743,Cse_R003853,Cse_R003927,Cse_R004127,Cse_R004158,Cse_R004432,Cse_R005073,Cse_R005105,Cse_R006328,Cse_R006629,Cse_R009029,Cse_R012785,Cse_R013429,Cse_R014049,Cse_R014574,Cse_R014600,Cse_R014640,Cse_R015353,Cse_R015600,Cse_R016166,Cse_R016588,Cse_R016998,Cse_R017664,Cse_R018093,Cse_R018316,Cse_R018481,Cse_R018703,Cse…
GO:0030261	chromosome condensation	BP	7.47873e-06	0.00182151	11	19	1889	13903	Over	9	Cse_F015567,Cse_R003743,Cse_R004432,Cse_R005105,Cse_R009029,Cse_R013429,Cse_R014706,Cse_R015353,Cse_R015600,Cse_R016588,Cse_R018077
GO:0099080	supramolecular complex	CC	1.6411e-05	0.00388283	121	622	1889	13903	Over	3	Cse_F000955,Cse_R000820,Cse_R000876,Cse_R001082,Cse_R001294,Cse_R001313,Cse_R001563,Cse_R001662,Cse_R001739,Cse_R001797,Cse_R001863,Cse_R001910,Cse_R001931,Cse_R002318,Cse_R002502,Cse_R002878,Cse_R003203,Cse_R003275,Cse_R003592,Cse_R003746,Cse_R003786,Cse_R003927,Cse_R004071,Cse_R004382,Cse_R004747,Cse_R005015,Cse_R005158,Cse_R005321,Cse_R005517,Cse_R005803,Cse_R006169,Cse_R006207,Cse_R006328,Cse…
GO:0140097	catalytic activity, acting on DNA	MF	2.68404e-05	0.00584909	43	174	1889	13903	Over	3	Cse_R001069,Cse_R001203,Cse_R001758,Cse_R002057,Cse_R002619,Cse_R003966,Cse_R004168,Cse_R004952,Cse_R005105,Cse_R006171,Cse_R006219,Cse_R006863,Cse_R007678,Cse_R009029,Cse_R010519,Cse_R010779,Cse_R010896,Cse_R011105,Cse_R011297,Cse_R011487,Cse_R012351,Cse_R012609,Cse_R012647,Cse_R012907,Cse_R013109,Cse_R013212,Cse_R013290,Cse_R013635,Cse_R014587,Cse_R014706,Cse_R015182,Cse_R015379,Cse_R015784,Cse…
GO:0000796	condensin complex	CC	4.60923e-05	0.00978694	5	5	1889	13903	Over	4	Cse_F015567,Cse_R004432,Cse_R015353,Cse_R015600,Cse_R016588
GO:0015630	microtubule cytoskeleton	CC	5.39627e-05	0.0111716	130	692	1889	13903	Over	6	Cse_F000955,Cse_R001082,Cse_R001283,Cse_R001294,Cse_R001468,Cse_R001563,Cse_R001739,Cse_R001774,Cse_R001863,Cse_R001910,Cse_R001931,Cse_R002010,Cse_R002451,Cse_R002502,Cse_R002878,Cse_R002893,Cse_R002997,Cse_R003203,Cse_R003746,Cse_R003806,Cse_R003927,Cse_R004071,Cse_R004099,Cse_R004130,Cse_R004158,Cse_R004565,Cse_R005015,Cse_R005321,Cse_R005426,Cse_R005982,Cse_R006205,Cse_R006207,Cse_R006328,Cse…
GO:0006260	DNA replication	BP	5.92919e-05	0.0118147	51	222	1889	13903	Over	6	Cse_F018138,Cse_R000874,Cse_R001028,Cse_R001785,Cse_R001912,Cse_R002057,Cse_R002270,Cse_R002338,Cse_R004379,Cse_R005105,Cse_R006200,Cse_R007054,Cse_R007326,Cse_R007604,Cse_R008245,Cse_R008762,Cse_R009029,Cse_R009862,Cse_R009902,Cse_R010101,Cse_R010119,Cse_R011105,Cse_R011297,Cse_R012351,Cse_R012475,Cse_R012734,Cse_R012956,Cse_R013109,Cse_R013212,Cse_R013236,Cse_R013896,Cse_R014049,Cse_R014706,Cse…
GO:0000083	regulation of transcription involved in G1/S transition of mitotic cell cycle	BP	5.99225e-05	0.0118147	10	19	1889	13903	Over	5	Cse_R003719,Cse_R004158,Cse_R010101,Cse_R015969,Cse_R016547,Cse_R017539,Cse_R017726,Cse_R018661,Cse_R021088,Cse_R021106
GO:0000776	kinetochore	CC	6.47418e-05	0.0121438	24	82	1889	13903	Over	4	Cse_F000955,Cse_R000876,Cse_R001797,Cse_R002318,Cse_R006328,Cse_R006513,Cse_R006561,Cse_R006807,Cse_R007379,Cse_R007422,Cse_R007607,Cse_R007810,Cse_R008789,Cse_R009269,Cse_R010718,Cse_R012306,Cse_R012619,Cse_R013063,Cse_R013429,Cse_R014308,Cse_R015053,Cse_R017664,Cse_R018148,Cse_R018316
GO:0007292	female gamete generation	BP	6.47418e-05	0.0121438	24	82	1889	13903	Over	5	Cse_F008027,Cse_R001195,Cse_R002670,Cse_R004158,Cse_R004376,Cse_R004731,Cse_R004924,Cse_R005015,Cse_R005443,Cse_R005508,Cse_R005863,Cse_R008770,Cse_R010092,Cse_R010502,Cse_R011021,Cse_R011047,Cse_R013045,Cse_R013429,Cse_R015788,Cse_R015817,Cse_R015861,Cse_R017664,Cse_R017680,Cse_R018460
GO:0022403	cell cycle phase	BP	6.59908e-05	0.0121438	55	245	1889	13903	Over	3	Cse_F000955,Cse_R000876,Cse_R001028,Cse_R001133,Cse_R001797,Cse_R001863,Cse_R001912,Cse_R002057,Cse_R002338,Cse_R002878,Cse_R003719,Cse_R004158,Cse_R004924,Cse_R005073,Cse_R005517,Cse_R006328,Cse_R006513,Cse_R006807,Cse_R007379,Cse_R007607,Cse_R007810,Cse_R008098,Cse_R008199,Cse_R008684,Cse_R008789,Cse_R009314,Cse_R010101,Cse_R010119,Cse_R010718,Cse_R011077,Cse_R011105,Cse_R011297,Cse_R011527,Cse…
GO:0005694	chromosome	CC	9.29853e-05	0.0158384	98	501	1889	13903	Over	5	Cse_F000955,Cse_F015567,Cse_R000874,Cse_R000876,Cse_R001069,Cse_R001133,Cse_R001733,Cse_R001785,Cse_R001791,Cse_R001797,Cse_R001912,Cse_R002065,Cse_R002219,Cse_R002318,Cse_R002338,Cse_R002606,Cse_R002619,Cse_R002878,Cse_R003116,Cse_R003607,Cse_R004235,Cse_R004432,Cse_R004895,Cse_R005073,Cse_R005903,Cse_R005914,Cse_R006200,Cse_R006328,Cse_R006456,Cse_R006513,Cse_R006561,Cse_R006629,Cse_R006807,Cse…
GO:0048599	oocyte development	BP	9.80274e-05	0.0158384	14	35	1889	13903	Over	5	Cse_R001195,Cse_R004158,Cse_R004924,Cse_R005015,Cse_R005443,Cse_R005863,Cse_R010092,Cse_R010502,Cse_R011021,Cse_R013429,Cse_R015788,Cse_R015817,Cse_R015861,Cse_R018460
GO:0008037	cell recognition	BP	9.8841e-05	0.0158384	22	74	1889	13903	Over	3	Cse_R001745,Cse_R002923,Cse_R003696,Cse_R005863,Cse_R009151,Cse_R009492,Cse_R009823,Cse_R010502,Cse_R010829,Cse_R011021,Cse_R011053,Cse_R012004,Cse_R012097,Cse_R013192,Cse_R014279,Cse_R015130,Cse_R015788,Cse_R016025,Cse_R016797,Cse_R018460,Cse_R019177,Cse_R019187
GO:0051276	chromosome organization	BP	0.000100285	0.0158384	107	557	1889	13903	Over	6	Cse_F000955,Cse_F015567,Cse_F018138,Cse_R000874,Cse_R000876,Cse_R001069,Cse_R001133,Cse_R001203,Cse_R001473,Cse_R001733,Cse_R001785,Cse_R001791,Cse_R001797,Cse_R001904,Cse_R002057,Cse_R002065,Cse_R002082,Cse_R002219,Cse_R002338,Cse_R002619,Cse_R003116,Cse_R003607,Cse_R003743,Cse_R003762,Cse_R003853,Cse_R004158,Cse_R004432,Cse_R004895,Cse_R004924,Cse_R005015,Cse_R005030,Cse_R005073,Cse_R005105,Cse…
GO:0006259	DNA metabolic process	BP	0.000101369	0.0158384	112	588	1889	13903	Over	5	Cse_F014153,Cse_R000771,Cse_R000776,Cse_R000874,Cse_R001069,Cse_R001137,Cse_R001203,Cse_R001283,Cse_R001758,Cse_R001904,Cse_R002057,Cse_R002338,Cse_R002619,Cse_R003806,Cse_R003966,Cse_R004168,Cse_R004235,Cse_R004379,Cse_R004710,Cse_R004924,Cse_R004952,Cse_R005073,Cse_R005105,Cse_R006109,Cse_R006171,Cse_R006200,Cse_R006219,Cse_R006530,Cse_R006679,Cse_R006863,Cse_R007289,Cse_R007678,Cse_R008027,Cse…
GO:0006270	DNA replication initiation	BP	0.000128383	0.0196877	11	24	1889	13903	Over	6	Cse_R002057,Cse_R002338,Cse_R009862,Cse_R010101,Cse_R012956,Cse_R016547,Cse_R016878,Cse_R018661,Cse_R019442,Cse_R021088,Cse_R021106
GO:0002866	positive regulation of acute inflammatory response to antigenic stimulus	BP	0.000136721	0.0202176	6	8	1889	13903	Over	6	Cse_R001745,Cse_R005863,Cse_R010502,Cse_R011021,Cse_R015788,Cse_R018460
GO:0098763	mitotic cell cycle phase	BP	0.000142137	0.0202937	51	228	1889	13903	Over	4	Cse_F000955,Cse_R000876,Cse_R001028,Cse_R001133,Cse_R001797,Cse_R001863,Cse_R001912,Cse_R002057,Cse_R002338,Cse_R002878,Cse_R003719,Cse_R004158,Cse_R005073,Cse_R006328,Cse_R006513,Cse_R006807,Cse_R007379,Cse_R007607,Cse_R007810,Cse_R008199,Cse_R008684,Cse_R008789,Cse_R009314,Cse_R010101,Cse_R010119,Cse_R010718,Cse_R011077,Cse_R011105,Cse_R011297,Cse_R011527,Cse_R012306,Cse_R012351,Cse_R012619,Cse…
GO:2000344	positive regulation of acrosome reaction	BP	0.000168972	0.023321	7	11	1889	13903	Over	4	Cse_R005863,Cse_R010502,Cse_R011021,Cse_R011053,Cse_R015130,Cse_R015788,Cse_R018460
GO:0000922	spindle pole	CC	0.000185318	0.0246903	23	81	1889	13903	Over	3	Cse_F000955,Cse_R001774,Cse_R003927,Cse_R005015,Cse_R006328,Cse_R006945,Cse_R008789,Cse_R010013,Cse_R010573,Cse_R012644,Cse_R012785,Cse_R013429,Cse_R013660,Cse_R014574,Cse_R015321,Cse_R015969,Cse_R017664,Cse_R018093,Cse_R018316,Cse_R019004,Cse_R019204,Cse_R020068,Cse_R020107
GO:0048477	oogenesis	BP	0.000187839	0.0246903	17	53	1889	13903	Over	5	Cse_R001195,Cse_R002670,Cse_R004158,Cse_R004924,Cse_R005015,Cse_R005443,Cse_R005863,Cse_R008770,Cse_R010092,Cse_R010502,Cse_R011021,Cse_R011047,Cse_R013429,Cse_R015788,Cse_R015817,Cse_R015861,Cse_R018460
GO:0005875	microtubule associated complex	CC	0.00019162	0.0247938	24	86	1889	13903	Over	3	Cse_R001082,Cse_R001739,Cse_R001910,Cse_R001931,Cse_R002502,Cse_R002878,Cse_R003927,Cse_R004071,Cse_R006629,Cse_R008684,Cse_R009187,Cse_R009769,Cse_R009947,Cse_R010616,Cse_R010718,Cse_R011689,Cse_R014640,Cse_R016025,Cse_R016797,Cse_R018148,Cse_R018316,Cse_R019204,Cse_R020217,Cse_R020739
GO:0005813	centrosome	CC	0.000199907	0.0254644	66	317	1889	13903	Over	4	Cse_R001082,Cse_R001283,Cse_R001468,Cse_R001739,Cse_R001774,Cse_R001863,Cse_R001910,Cse_R001931,Cse_R002010,Cse_R002451,Cse_R002502,Cse_R002997,Cse_R003806,Cse_R004071,Cse_R004130,Cse_R004565,Cse_R005015,Cse_R005426,Cse_R006205,Cse_R006530,Cse_R007515,Cse_R008142,Cse_R008483,Cse_R008663,Cse_R008789,Cse_R009769,Cse_R009788,Cse_R009947,Cse_R009964,Cse_R010573,Cse_R011062,Cse_R011077,Cse_R011498,Cse…
GO:0002081	outer acrosomal membrane	CC	0.000245313	0.0254644	5	6	1889	13903	Over	5	Cse_R005863,Cse_R010502,Cse_R011021,Cse_R015788,Cse_R018460
GO:2000368	positive regulation of acrosomal vesicle exocytosis	BP	0.000245313	0.0254644	5	6	1889	13903	Over	4	Cse_R005863,Cse_R010502,Cse_R011021,Cse_R015788,Cse_R018460
GO:0001809	positive regulation of type IV hypersensitivity	BP	0.000245313	0.0254644	5	6	1889	13903	Over	8	Cse_R005863,Cse_R010502,Cse_R011021,Cse_R015788,Cse_R018460
GO:0035803	egg coat formation	BP	0.000245313	0.0254644	5	6	1889	13903	Over	4	Cse_R005863,Cse_R010502,Cse_R011021,Cse_R015788,Cse_R018460
GO:2000388	positive regulation of antral ovarian follicle growth	BP	0.000245313	0.0254644	5	6	1889	13903	Over	5	Cse_R005863,Cse_R010502,Cse_R011021,Cse_R015788,Cse_R018460
GO:0010513	positive regulation of phosphatidylinositol biosynthetic process	BP	0.000245313	0.0254644	5	6	1889	13903	Over	7	Cse_R005863,Cse_R010502,Cse_R011021,Cse_R015788,Cse_R018460
GO:0006323	DNA packaging	BP	0.000246003	0.0254644	27	102	1889	13903	Over	8	Cse_F015567,Cse_R001069,Cse_R001785,Cse_R001791,Cse_R001797,Cse_R002619,Cse_R003116,Cse_R003743,Cse_R004432,Cse_R005105,Cse_R006807,Cse_R008145,Cse_R009029,Cse_R009902,Cse_R011135,Cse_R012619,Cse_R013429,Cse_R014706,Cse_R015353,Cse_R015600,Cse_R016157,Cse_R016588,Cse_R016843,Cse_R018077,Cse_R018765,Cse_R020061,Cse_R020830
GO:0007052	mitotic spindle organization	BP	0.000295342	0.0301942	13	34	1889	13903	Over	5	Cse_R000876,Cse_R003927,Cse_R004127,Cse_R006629,Cse_R007379,Cse_R009788,Cse_R012785,Cse_R014600,Cse_R016998,Cse_R019004,Cse_R019130,Cse_R020068,Cse_R020107
GO:0005815	microtubule organizing center	CC	0.000319725	0.0319598	77	387	1889	13903	Over	3	Cse_R001082,Cse_R001283,Cse_R001468,Cse_R001739,Cse_R001774,Cse_R001863,Cse_R001910,Cse_R001931,Cse_R002010,Cse_R002451,Cse_R002502,Cse_R002878,Cse_R002997,Cse_R003806,Cse_R004071,Cse_R004099,Cse_R004130,Cse_R004565,Cse_R005015,Cse_R005426,Cse_R006205,Cse_R006328,Cse_R006530,Cse_R006572,Cse_R006945,Cse_R007515,Cse_R008142,Cse_R008483,Cse_R008663,Cse_R008789,Cse_R009269,Cse_R009769,Cse_R009788,Cse…
GO:0090116	C-5 methylation of cytosine	BP	0.000339861	0.0319598	4	4	1889	13903	Over	7	Cse_R001069,Cse_R002619,Cse_R007678,Cse_R011487
GO:0003886	DNA (cytosine-5-)-methyltransferase activity	MF	0.000339861	0.0319598	4	4	1889	13903	Over	5	Cse_R001069,Cse_R002619,Cse_R007678,Cse_R011487
GO:0071625	vocalization behavior	BP	0.000339861	0.0319598	4	4	1889	13903	Over	3	Cse_R002075,Cse_R005910,Cse_R010829,Cse_R013077
GO:0032133	chromosome passenger complex	CC	0.000339861	0.0319598	4	4	1889	13903	Over	4	Cse_R002878,Cse_R006629,Cse_R008684,Cse_R014640
GO:0001547	antral ovarian follicle growth	BP	0.000357888	0.0319598	7	12	1889	13903	Over	4	Cse_R001195,Cse_R005863,Cse_R010502,Cse_R011021,Cse_R015788,Cse_R018460,Cse_R021088
GO:0002922	positive regulation of humoral immune response	BP	0.000357888	0.0319598	7	12	1889	13903	Over	5	Cse_R005863,Cse_R010502,Cse_R011021,Cse_R011053,Cse_R015130,Cse_R015788,Cse_R018460
GO:0000076	DNA replication checkpoint	BP	0.000362784	0.0319598	6	9	1889	13903	Over	5	Cse_R012475,Cse_R012956,Cse_R015969,Cse_R016547,Cse_R018661,Cse_R021106
GO:0006261	DNA-dependent DNA replication	BP	0.000392349	0.0342004	22	79	1889	13903	Over	7	Cse_R002057,Cse_R002338,Cse_R004379,Cse_R008245,Cse_R009862,Cse_R010101,Cse_R011105,Cse_R011297,Cse_R012351,Cse_R012475,Cse_R012734,Cse_R012956,Cse_R013109,Cse_R014706,Cse_R015182,Cse_R016547,Cse_R016878,Cse_R016998,Cse_R018661,Cse_R019442,Cse_R021088,Cse_R021106
GO:1902850	microtubule cytoskeleton organization involved in mitosis	BP	0.000449916	0.0383397	16	51	1889	13903	Over	5	Cse_R000876,Cse_R003927,Cse_R004127,Cse_R006328,Cse_R006629,Cse_R007379,Cse_R009776,Cse_R009788,Cse_R011026,Cse_R012785,Cse_R014600,Cse_R016998,Cse_R019004,Cse_R019130,Cse_R020068,Cse_R020107
GO:0045921	positive regulation of exocytosis	BP	0.000453725	0.0383397	11	27	1889	13903	Over	5	Cse_R005156,Cse_R005432,Cse_R005863,Cse_R006205,Cse_R010502,Cse_R011021,Cse_R013006,Cse_R015788,Cse_R018460,Cse_R019867,Cse_R020613

## Sheet: S4
Table S4. GO enrichment results of gene members in Post-ZGA module.
GO_ID	GO_Term	GO_Class	Pvalue	AdjustedPv	x1	x2	n	N	EnrichDirect	GOlevl	GeneID
GO:0007389	pattern specification process	BP	1.56316e-66	1.21458e-62	156	534	1197	13903	Over	3	Cse_F014987,Cse_R000878,Cse_R000882,Cse_R000949,Cse_R001068,Cse_R001519,Cse_R002154,Cse_R002326,Cse_R002642,Cse_R003003,Cse_R003517,Cse_R003541,Cse_R004042,Cse_R004339,Cse_R004646,Cse_R004727,Cse_R004780,Cse_R004933,Cse_R005013,Cse_R005407,Cse_R005559,Cse_R005631,Cse_R005647,Cse_R005905,Cse_R005927,Cse_R006237,Cse_R006251,Cse_R006334,Cse_R007091,Cse_R007465,Cse_R007474,Cse_R007499,Cse_R007521,Cse…
GO:0003002	regionalization	BP	1.18568e-64	4.60636e-61	131	411	1197	13903	Over	4	Cse_F014987,Cse_R000949,Cse_R001068,Cse_R001519,Cse_R002154,Cse_R002326,Cse_R002642,Cse_R003003,Cse_R003541,Cse_R004042,Cse_R004339,Cse_R004646,Cse_R004727,Cse_R004780,Cse_R004933,Cse_R005013,Cse_R005407,Cse_R005559,Cse_R005631,Cse_R005647,Cse_R005905,Cse_R005927,Cse_R006237,Cse_R006251,Cse_R006334,Cse_R007091,Cse_R007465,Cse_R007474,Cse_R007499,Cse_R007628,Cse_R008323,Cse_R008733,Cse_R009171,Cse…
GO:0009952	anterior/posterior pattern specification	BP	1.34335e-60	3.47928e-57	102	285	1197	13903	Over	5	Cse_R000949,Cse_R001519,Cse_R002154,Cse_R002326,Cse_R002642,Cse_R003541,Cse_R004042,Cse_R004339,Cse_R004646,Cse_R004727,Cse_R005559,Cse_R005631,Cse_R005647,Cse_R005905,Cse_R006237,Cse_R006251,Cse_R007091,Cse_R007465,Cse_R007474,Cse_R007499,Cse_R007628,Cse_R008733,Cse_R009171,Cse_R010850,Cse_R011358,Cse_R011784,Cse_R011823,Cse_R011836,Cse_R011928,Cse_R012056,Cse_R012264,Cse_R012608,Cse_R012826,Cse…
GO:0048598	embryonic morphogenesis	BP	1.77611e-58	3.4501e-55	180	716	1197	13903	Over	4	Cse_F011632,Cse_F014987,Cse_F019599,Cse_R000878,Cse_R000882,Cse_R000949,Cse_R001323,Cse_R001519,Cse_R002304,Cse_R002313,Cse_R002326,Cse_R002483,Cse_R002642,Cse_R003003,Cse_R003215,Cse_R003517,Cse_R003541,Cse_R003673,Cse_R003679,Cse_R003775,Cse_R003846,Cse_R004042,Cse_R004333,Cse_R004339,Cse_R004637,Cse_R004720,Cse_R004727,Cse_R004780,Cse_R004933,Cse_R004941,Cse_R005013,Cse_R005407,Cse_R005559,Cse…
GO:0045165	cell fate commitment	BP	6.67598e-55	1.03745e-51	85	225	1197	13903	Over	4	Cse_F014987,Cse_R000949,Cse_R002159,Cse_R002295,Cse_R002326,Cse_R003003,Cse_R003846,Cse_R004042,Cse_R004339,Cse_R005013,Cse_R005407,Cse_R005559,Cse_R005647,Cse_R005905,Cse_R005927,Cse_R006334,Cse_R008323,Cse_R009171,Cse_R009772,Cse_R011204,Cse_R011221,Cse_R011322,Cse_R011358,Cse_R011559,Cse_R011836,Cse_R012056,Cse_R012264,Cse_R012608,Cse_R012735,Cse_R013491,Cse_R013665,Cse_R014366,Cse_R014485,Cse…
GO:0009887	animal organ morphogenesis	BP	1.10278e-50	1.42809e-47	197	881	1197	13903	Over	4	Cse_F014987,Cse_F019599,Cse_R000878,Cse_R000882,Cse_R000949,Cse_R001258,Cse_R001323,Cse_R001360,Cse_R001407,Cse_R001519,Cse_R002326,Cse_R002483,Cse_R002642,Cse_R003003,Cse_R003215,Cse_R003517,Cse_R003541,Cse_R003590,Cse_R003650,Cse_R003673,Cse_R003679,Cse_R003775,Cse_R003846,Cse_R004042,Cse_R004209,Cse_R004333,Cse_R004339,Cse_R004637,Cse_R004720,Cse_R004727,Cse_R004780,Cse_R004866,Cse_R004941,Cse…
GO:0048562	embryonic organ morphogenesis	BP	2.50727e-49	2.78307e-46	110	365	1197	13903	Over	5	Cse_F014987,Cse_F019599,Cse_R000878,Cse_R000882,Cse_R000949,Cse_R001323,Cse_R001519,Cse_R003215,Cse_R003517,Cse_R003541,Cse_R003673,Cse_R003679,Cse_R003846,Cse_R004042,Cse_R004339,Cse_R004720,Cse_R004727,Cse_R004941,Cse_R005407,Cse_R005647,Cse_R005905,Cse_R005927,Cse_R006237,Cse_R006251,Cse_R007445,Cse_R007499,Cse_R007628,Cse_R007634,Cse_R008057,Cse_R009164,Cse_R009772,Cse_R011204,Cse_R011221,Cse…
GO:0009790	embryo development	BP	6.6026e-47	6.41278e-44	237	1197	1197	13903	Over	4	Cse_F011632,Cse_F014987,Cse_F019599,Cse_R000878,Cse_R000882,Cse_R000949,Cse_R001323,Cse_R001360,Cse_R001519,Cse_R002154,Cse_R002304,Cse_R002313,Cse_R002326,Cse_R002363,Cse_R002483,Cse_R002642,Cse_R003003,Cse_R003215,Cse_R003517,Cse_R003541,Cse_R003673,Cse_R003679,Cse_R003775,Cse_R003846,Cse_R004014,Cse_R004042,Cse_R004169,Cse_R004333,Cse_R004339,Cse_R004637,Cse_R004646,Cse_R004720,Cse_R004727,Cse…
GO:0060429	epithelium development	BP	9.30619e-46	8.03434e-43	189	869	1197	13903	Over	5	Cse_F011632,Cse_F014987,Cse_R000444,Cse_R000878,Cse_R000882,Cse_R000949,Cse_R001323,Cse_R001360,Cse_R001519,Cse_R002154,Cse_R002159,Cse_R002326,Cse_R003003,Cse_R003215,Cse_R003503,Cse_R003517,Cse_R003541,Cse_R003650,Cse_R003679,Cse_R003775,Cse_R003923,Cse_R004042,Cse_R004199,Cse_R004209,Cse_R004339,Cse_R004637,Cse_R004646,Cse_R004727,Cse_R004780,Cse_R004866,Cse_R004941,Cse_R005013,Cse_R005407,Cse…
GO:0009888	tissue development	BP	4.13387e-43	3.21202e-40	248	1323	1197	13903	Over	4	Cse_F008648,Cse_F011632,Cse_F014987,Cse_R000444,Cse_R000878,Cse_R000882,Cse_R000949,Cse_R001323,Cse_R001360,Cse_R001519,Cse_R002154,Cse_R002159,Cse_R002326,Cse_R002642,Cse_R002794,Cse_R003003,Cse_R003112,Cse_R003179,Cse_R003215,Cse_R003503,Cse_R003517,Cse_R003541,Cse_R003650,Cse_R003673,Cse_R003679,Cse_R003775,Cse_R003845,Cse_R003923,Cse_R004042,Cse_R004169,Cse_R004199,Cse_R004209,Cse_R004333,Cse…
GO:0048568	embryonic organ development	BP	1.78873e-42	1.26349e-39	128	502	1197	13903	Over	5	Cse_F014987,Cse_F019599,Cse_R000878,Cse_R000882,Cse_R000949,Cse_R001323,Cse_R001519,Cse_R002642,Cse_R003215,Cse_R003517,Cse_R003541,Cse_R003673,Cse_R003679,Cse_R003846,Cse_R004042,Cse_R004339,Cse_R004720,Cse_R004727,Cse_R004941,Cse_R005013,Cse_R005407,Cse_R005647,Cse_R005905,Cse_R005927,Cse_R006237,Cse_R006251,Cse_R006334,Cse_R007091,Cse_R007445,Cse_R007499,Cse_R007628,Cse_R007634,Cse_R008057,Cse…
GO:0001708	cell fate specification	BP	2.44652e-40	1.58412e-37	46	99	1197	13903	Over	4	Cse_R000949,Cse_R002295,Cse_R004042,Cse_R004339,Cse_R005013,Cse_R005407,Cse_R005559,Cse_R005647,Cse_R005905,Cse_R006334,Cse_R008323,Cse_R009772,Cse_R011221,Cse_R011358,Cse_R011559,Cse_R011836,Cse_R012056,Cse_R012608,Cse_R012735,Cse_R013665,Cse_R014485,Cse_R015485,Cse_R017640,Cse_R018259,Cse_R018898,Cse_R019193,Cse_R019282,Cse_R020000,Cse_R021232,Cse_R021280,Cse_R021787,Cse_R021937,Cse_R004676,Cse…
GO:0048863	stem cell differentiation	BP	8.29035e-40	4.95508e-37	62	165	1197	13903	Over	5	Cse_F014987,Cse_R001429,Cse_R002326,Cse_R003003,Cse_R003112,Cse_R003541,Cse_R003775,Cse_R004042,Cse_R004339,Cse_R005092,Cse_R005559,Cse_R005631,Cse_R005905,Cse_R007499,Cse_R009164,Cse_R009772,Cse_R011132,Cse_R011221,Cse_R011358,Cse_R012113,Cse_R012590,Cse_R013491,Cse_R014297,Cse_R014596,Cse_R015851,Cse_R016071,Cse_R016321,Cse_R017105,Cse_R017181,Cse_R017353,Cse_R018272,Cse_R018579,Cse_R018626,Cse…
GO:0009653	anatomical structure morphogenesis	BP	8.77961e-39	4.87268e-36	324	2001	1197	13903	Over	3	Cse_F008648,Cse_F011632,Cse_F014987,Cse_F019599,Cse_R000878,Cse_R000882,Cse_R000949,Cse_R001068,Cse_R001258,Cse_R001323,Cse_R001360,Cse_R001407,Cse_R001429,Cse_R001519,Cse_R002154,Cse_R002304,Cse_R002313,Cse_R002326,Cse_R002483,Cse_R002642,Cse_R002808,Cse_R002881,Cse_R003003,Cse_R003112,Cse_R003215,Cse_R003343,Cse_R003517,Cse_R003541,Cse_R003590,Cse_R003650,Cse_R003673,Cse_R003679,Cse_R003775,Cse…
GO:0048513	animal organ development	BP	1.10583e-38	5.7282e-36	361	2323	1197	13903	Over	4	Cse_F007680,Cse_F014987,Cse_F019599,Cse_R000878,Cse_R000882,Cse_R000949,Cse_R001258,Cse_R001323,Cse_R001360,Cse_R001407,Cse_R001429,Cse_R001440,Cse_R001519,Cse_R001934,Cse_R002159,Cse_R002295,Cse_R002304,Cse_R002326,Cse_R002483,Cse_R002642,Cse_R002808,Cse_R003003,Cse_R003043,Cse_R003112,Cse_R003179,Cse_R003215,Cse_R003282,Cse_R003408,Cse_R003517,Cse_R003537,Cse_R003541,Cse_R003590,Cse_R003650,Cse…
GO:0090596	sensory organ morphogenesis	BP	2.49372e-38	1.21101e-35	95	335	1197	13903	Over	5	Cse_F014987,Cse_F019599,Cse_R000882,Cse_R000949,Cse_R001258,Cse_R001323,Cse_R001519,Cse_R002483,Cse_R003215,Cse_R003517,Cse_R003541,Cse_R003590,Cse_R003679,Cse_R003846,Cse_R004042,Cse_R004780,Cse_R004941,Cse_R005407,Cse_R005905,Cse_R005927,Cse_R006131,Cse_R006334,Cse_R007445,Cse_R007628,Cse_R007634,Cse_R008057,Cse_R009772,Cse_R010432,Cse_R010610,Cse_R011204,Cse_R011221,Cse_R011358,Cse_R011493,Cse…
GO:0043565	sequence-specific DNA binding	MF	7.75723e-38	3.54551e-35	147	655	1197	13903	Over	6	Cse_F019599,Cse_R000878,Cse_R001323,Cse_R002159,Cse_R002304,Cse_R002326,Cse_R002483,Cse_R002642,Cse_R003003,Cse_R003215,Cse_R003537,Cse_R003541,Cse_R003775,Cse_R003846,Cse_R004780,Cse_R005013,Cse_R005168,Cse_R005559,Cse_R005826,Cse_R006237,Cse_R006827,Cse_R007187,Cse_R007634,Cse_R008323,Cse_R008733,Cse_R009164,Cse_R009765,Cse_R009772,Cse_R009920,Cse_R011221,Cse_R011343,Cse_R011784,Cse_R011960,Cse…
GO:0003700	DNA-binding transcription factor activity	MF	3.67851e-37	1.58789e-34	178	874	1197	13903	Over	3	Cse_F019599,Cse_R000878,Cse_R000882,Cse_R001200,Cse_R001323,Cse_R001333,Cse_R001440,Cse_R002159,Cse_R002304,Cse_R002326,Cse_R002363,Cse_R002483,Cse_R003003,Cse_R003215,Cse_R003218,Cse_R003408,Cse_R003537,Cse_R003541,Cse_R003650,Cse_R003817,Cse_R003846,Cse_R004780,Cse_R005013,Cse_R005168,Cse_R005559,Cse_R005824,Cse_R005826,Cse_R006237,Cse_R006251,Cse_R006827,Cse_R007634,Cse_R008006,Cse_R008323,Cse…
GO:0043009	chordate embryonic development	BP	1.32176e-36	5.25664e-34	140	619	1197	13903	Over	6	Cse_F014987,Cse_R000882,Cse_R000949,Cse_R001323,Cse_R001519,Cse_R002154,Cse_R002326,Cse_R002363,Cse_R003003,Cse_R003517,Cse_R003541,Cse_R003673,Cse_R003679,Cse_R003846,Cse_R004042,Cse_R004339,Cse_R004646,Cse_R004727,Cse_R005013,Cse_R005407,Cse_R005559,Cse_R005631,Cse_R005647,Cse_R005688,Cse_R005905,Cse_R005927,Cse_R006251,Cse_R006536,Cse_R007091,Cse_R007445,Cse_R007465,Cse_R007474,Cse_R007499,Cse…
GO:0007423	sensory organ development	BP	1.35306e-36	5.25664e-34	138	606	1197	13903	Over	5	Cse_F007680,Cse_F014987,Cse_F019599,Cse_R000882,Cse_R000949,Cse_R001258,Cse_R001323,Cse_R001360,Cse_R001519,Cse_R001934,Cse_R002326,Cse_R002483,Cse_R003043,Cse_R003215,Cse_R003517,Cse_R003541,Cse_R003590,Cse_R003679,Cse_R003846,Cse_R004014,Cse_R004042,Cse_R004780,Cse_R004941,Cse_R005407,Cse_R005559,Cse_R005647,Cse_R005905,Cse_R005927,Cse_R006131,Cse_R006334,Cse_R007445,Cse_R007628,Cse_R007634,Cse…
GO:0009792	embryo development ending in birth or egg hatching	BP	1.49344e-36	5.52573e-34	141	626	1197	13903	Over	5	Cse_F014987,Cse_R000882,Cse_R000949,Cse_R001323,Cse_R001519,Cse_R002154,Cse_R002326,Cse_R002363,Cse_R003003,Cse_R003517,Cse_R003541,Cse_R003673,Cse_R003679,Cse_R003846,Cse_R004042,Cse_R004339,Cse_R004646,Cse_R004727,Cse_R005013,Cse_R005407,Cse_R005559,Cse_R005631,Cse_R005647,Cse_R005688,Cse_R005905,Cse_R005927,Cse_R006251,Cse_R006536,Cse_R007091,Cse_R007445,Cse_R007465,Cse_R007474,Cse_R007499,Cse…
GO:0060485	mesenchyme development	BP	4.79836e-35	1.69469e-32	68	208	1197	13903	Over	5	Cse_F014987,Cse_R000878,Cse_R000949,Cse_R001323,Cse_R002326,Cse_R003112,Cse_R003517,Cse_R003541,Cse_R003775,Cse_R004042,Cse_R004339,Cse_R004720,Cse_R005013,Cse_R005407,Cse_R005559,Cse_R005631,Cse_R005647,Cse_R005905,Cse_R007499,Cse_R007628,Cse_R008733,Cse_R009164,Cse_R011221,Cse_R011358,Cse_R011836,Cse_R012056,Cse_R012264,Cse_R012590,Cse_R013055,Cse_R013491,Cse_R013665,Cse_R013783,Cse_R014292,Cse…
GO:0007420	brain development	BP	2.37141e-34	8.01125e-32	134	598	1197	13903	Over	5	Cse_F014987,Cse_F019599,Cse_R000878,Cse_R000949,Cse_R001519,Cse_R002326,Cse_R002483,Cse_R002642,Cse_R003215,Cse_R003541,Cse_R003846,Cse_R004014,Cse_R004042,Cse_R004333,Cse_R004339,Cse_R004727,Cse_R005013,Cse_R005168,Cse_R005407,Cse_R005559,Cse_R005631,Cse_R005647,Cse_R005688,Cse_R005905,Cse_R005927,Cse_R006251,Cse_R006536,Cse_R007125,Cse_R007445,Cse_R007499,Cse_R007628,Cse_R008057,Cse_R008651,Cse…
GO:0032501	multicellular organismal process	BP	6.8473e-34	2.21681e-31	570	4441	1197	13903	Over	2	Cse_F007680,Cse_F008648,Cse_F011632,Cse_F014987,Cse_F019599,Cse_F020759,Cse_R000821,Cse_R000878,Cse_R000882,Cse_R000949,Cse_R001034,Cse_R001068,Cse_R001234,Cse_R001258,Cse_R001271,Cse_R001323,Cse_R001360,Cse_R001407,Cse_R001419,Cse_R001429,Cse_R001440,Cse_R001465,Cse_R001519,Cse_R001925,Cse_R001934,Cse_R001998,Cse_R002154,Cse_R002159,Cse_R002295,Cse_R002304,Cse_R002313,Cse_R002326,Cse_R002363,Cse…
GO:0007417	central nervous system development	BP	1.15284e-33	3.58304e-31	156	754	1197	13903	Over	5	Cse_F014987,Cse_F019599,Cse_R000878,Cse_R000882,Cse_R000949,Cse_R001519,Cse_R002326,Cse_R002483,Cse_R002642,Cse_R003215,Cse_R003541,Cse_R003846,Cse_R004014,Cse_R004042,Cse_R004209,Cse_R004333,Cse_R004339,Cse_R004727,Cse_R004866,Cse_R005013,Cse_R005168,Cse_R005407,Cse_R005559,Cse_R005631,Cse_R005647,Cse_R005688,Cse_R005905,Cse_R005927,Cse_R006251,Cse_R006536,Cse_R007125,Cse_R007445,Cse_R007499,Cse…
GO:0061053	somite development	BP	1.22771e-33	3.66897e-31	49	125	1197	13903	Over	5	Cse_R002154,Cse_R004042,Cse_R004339,Cse_R004646,Cse_R004727,Cse_R005559,Cse_R005905,Cse_R007091,Cse_R007465,Cse_R007474,Cse_R007628,Cse_R009171,Cse_R010850,Cse_R011132,Cse_R011358,Cse_R011784,Cse_R011836,Cse_R012056,Cse_R012264,Cse_R012826,Cse_R012840,Cse_R013823,Cse_R014292,Cse_R014297,Cse_R015485,Cse_R015591,Cse_R017024,Cse_R017696,Cse_R018579,Cse_R019297,Cse_R019391,Cse_R019950,Cse_R020000,Cse…
GO:0048729	tissue morphogenesis	BP	5.67404e-33	1.63286e-30	133	603	1197	13903	Over	4	Cse_F008648,Cse_F011632,Cse_F014987,Cse_R000878,Cse_R000882,Cse_R000949,Cse_R001323,Cse_R001360,Cse_R001519,Cse_R002154,Cse_R002326,Cse_R002642,Cse_R003003,Cse_R003517,Cse_R003541,Cse_R003679,Cse_R003775,Cse_R004042,Cse_R004199,Cse_R004209,Cse_R004339,Cse_R004637,Cse_R004727,Cse_R004780,Cse_R004866,Cse_R004941,Cse_R005013,Cse_R005407,Cse_R005559,Cse_R005647,Cse_R005688,Cse_R005905,Cse_R006237,Cse…
GO:0060322	head development	BP	5.93114e-33	1.64589e-30	137	630	1197	13903	Over	4	Cse_F014987,Cse_F019599,Cse_R000878,Cse_R000949,Cse_R001519,Cse_R002326,Cse_R002483,Cse_R002642,Cse_R003215,Cse_R003541,Cse_R003846,Cse_R004014,Cse_R004042,Cse_R004333,Cse_R004339,Cse_R004727,Cse_R005013,Cse_R005168,Cse_R005407,Cse_R005559,Cse_R005631,Cse_R005647,Cse_R005688,Cse_R005905,Cse_R005927,Cse_R006251,Cse_R006536,Cse_R007125,Cse_R007445,Cse_R007499,Cse_R007628,Cse_R008057,Cse_R008651,Cse…
GO:0060562	epithelial tube morphogenesis	BP	7.01452e-33	1.87941e-30	92	347	1197	13903	Over	5	Cse_F014987,Cse_R000878,Cse_R000882,Cse_R000949,Cse_R001323,Cse_R001360,Cse_R001519,Cse_R002326,Cse_R003517,Cse_R003541,Cse_R003679,Cse_R004042,Cse_R004209,Cse_R004339,Cse_R004637,Cse_R004727,Cse_R004780,Cse_R004941,Cse_R005559,Cse_R005647,Cse_R005688,Cse_R005905,Cse_R006237,Cse_R006536,Cse_R007445,Cse_R007499,Cse_R007628,Cse_R007634,Cse_R008057,Cse_R009164,Cse_R009772,Cse_R011100,Cse_R011132,Cse…
GO:0048646	anatomical structure formation involved in morphogenesis	BP	8.29735e-33	2.14901e-30	166	834	1197	13903	Over	3	Cse_F014987,Cse_R000878,Cse_R000882,Cse_R000949,Cse_R001323,Cse_R001407,Cse_R001429,Cse_R001519,Cse_R002154,Cse_R002326,Cse_R002483,Cse_R002642,Cse_R003003,Cse_R003517,Cse_R003541,Cse_R003650,Cse_R003679,Cse_R003775,Cse_R003846,Cse_R004042,Cse_R004199,Cse_R004333,Cse_R004339,Cse_R004460,Cse_R004646,Cse_R004720,Cse_R004727,Cse_R004780,Cse_R004941,Cse_R005013,Cse_R005180,Cse_R005334,Cse_R005407,Cse…
GO:0043583	ear development	BP	1.18156e-32	2.96153e-30	73	243	1197	13903	Over	6	Cse_F014987,Cse_F019599,Cse_R000882,Cse_R000949,Cse_R001323,Cse_R001519,Cse_R002326,Cse_R003541,Cse_R003846,Cse_R004042,Cse_R004941,Cse_R005407,Cse_R005559,Cse_R005905,Cse_R005927,Cse_R007445,Cse_R007628,Cse_R007634,Cse_R008057,Cse_R008559,Cse_R009171,Cse_R009772,Cse_R011221,Cse_R011358,Cse_R011823,Cse_R012264,Cse_R012604,Cse_R012608,Cse_R013665,Cse_R013783,Cse_R014175,Cse_R014292,Cse_R014366,Cse…
GO:0048762	mesenchymal cell differentiation	BP	1.28664e-32	3.12412e-30	59	173	1197	13903	Over	5	Cse_F014987,Cse_R000949,Cse_R002326,Cse_R003112,Cse_R003517,Cse_R003541,Cse_R003775,Cse_R004042,Cse_R004339,Cse_R004720,Cse_R005013,Cse_R005407,Cse_R005559,Cse_R005631,Cse_R005905,Cse_R007499,Cse_R007628,Cse_R008733,Cse_R011221,Cse_R011358,Cse_R011836,Cse_R012056,Cse_R012590,Cse_R013055,Cse_R013491,Cse_R013665,Cse_R014292,Cse_R014297,Cse_R014366,Cse_R015485,Cse_R015591,Cse_R015851,Cse_R016266,Cse…
GO:0007275	multicellular organism development	BP	1.39224e-32	3.27808e-30	485	3623	1197	13903	Over	3	Cse_F007680,Cse_F008648,Cse_F011632,Cse_F014987,Cse_F019599,Cse_F020759,Cse_R000878,Cse_R000882,Cse_R000949,Cse_R001068,Cse_R001234,Cse_R001258,Cse_R001271,Cse_R001323,Cse_R001360,Cse_R001407,Cse_R001419,Cse_R001429,Cse_R001440,Cse_R001519,Cse_R001925,Cse_R001934,Cse_R001998,Cse_R002154,Cse_R002159,Cse_R002295,Cse_R002304,Cse_R002313,Cse_R002326,Cse_R002363,Cse_R002483,Cse_R002642,Cse_R002742,Cse…
GO:0035282	segmentation	BP	2.33207e-32	5.32946e-30	53	146	1197	13903	Over	5	Cse_R000949,Cse_R002154,Cse_R004042,Cse_R004339,Cse_R004646,Cse_R004727,Cse_R004780,Cse_R005559,Cse_R005647,Cse_R007091,Cse_R007465,Cse_R007474,Cse_R009171,Cse_R010850,Cse_R011358,Cse_R011784,Cse_R011836,Cse_R012056,Cse_R012264,Cse_R012826,Cse_R012840,Cse_R013823,Cse_R014297,Cse_R015133,Cse_R015485,Cse_R015591,Cse_R016071,Cse_R017024,Cse_R017181,Cse_R017696,Cse_R018579,Cse_R019297,Cse_R019391,Cse…
GO:0045995	regulation of embryonic development	BP	5.61986e-32	1.24761e-29	41	96	1197	13903	Over	5	Cse_R000878,Cse_R000882,Cse_R000949,Cse_R001323,Cse_R001360,Cse_R001519,Cse_R002304,Cse_R002326,Cse_R003517,Cse_R004042,Cse_R004169,Cse_R004339,Cse_R005407,Cse_R005559,Cse_R005647,Cse_R005905,Cse_R006334,Cse_R007445,Cse_R008057,Cse_R008323,Cse_R009171,Cse_R011358,Cse_R011553,Cse_R011784,Cse_R011823,Cse_R011836,Cse_R012056,Cse_R012264,Cse_R013665,Cse_R014485,Cse_R014884,Cse_R015485,Cse_R017696,Cse…
GO:0002009	morphogenesis of an epithelium	BP	2.28186e-31	4.92501e-29	119	524	1197	13903	Over	5	Cse_F011632,Cse_F014987,Cse_R000878,Cse_R000882,Cse_R000949,Cse_R001323,Cse_R001360,Cse_R001519,Cse_R002154,Cse_R002326,Cse_R003003,Cse_R003517,Cse_R003541,Cse_R003679,Cse_R004042,Cse_R004199,Cse_R004209,Cse_R004339,Cse_R004637,Cse_R004727,Cse_R004780,Cse_R004866,Cse_R004941,Cse_R005013,Cse_R005407,Cse_R005559,Cse_R005647,Cse_R005688,Cse_R005905,Cse_R006237,Cse_R006390,Cse_R006536,Cse_R007091,Cse…
GO:0048839	inner ear development	BP	3.69539e-31	7.76032e-29	66	213	1197	13903	Over	4	Cse_F014987,Cse_F019599,Cse_R000882,Cse_R000949,Cse_R001323,Cse_R001519,Cse_R002326,Cse_R003541,Cse_R003846,Cse_R004042,Cse_R004941,Cse_R005407,Cse_R005559,Cse_R005905,Cse_R007445,Cse_R007634,Cse_R008057,Cse_R008559,Cse_R009171,Cse_R009772,Cse_R011221,Cse_R011358,Cse_R011823,Cse_R012264,Cse_R012604,Cse_R012608,Cse_R013665,Cse_R014175,Cse_R014366,Cse_R014883,Cse_R014884,Cse_R015214,Cse_R015851,Cse…
GO:0048856	anatomical structure development	BP	8.75194e-31	1.78954e-28	501	3833	1197	13903	Over	3	Cse_F007680,Cse_F008648,Cse_F011632,Cse_F014987,Cse_F019599,Cse_F020759,Cse_R000444,Cse_R000878,Cse_R000882,Cse_R000949,Cse_R001034,Cse_R001068,Cse_R001234,Cse_R001258,Cse_R001271,Cse_R001323,Cse_R001360,Cse_R001407,Cse_R001419,Cse_R001429,Cse_R001440,Cse_R001519,Cse_R001925,Cse_R001934,Cse_R001998,Cse_R002154,Cse_R002159,Cse_R002295,Cse_R002304,Cse_R002313,Cse_R002326,Cse_R002363,Cse_R002483,Cse…
GO:0042471	ear morphogenesis	BP	2.10741e-30	4.19862e-28	53	152	1197	13903	Over	6	Cse_F014987,Cse_F019599,Cse_R000882,Cse_R001323,Cse_R001519,Cse_R003541,Cse_R003846,Cse_R004042,Cse_R004941,Cse_R005407,Cse_R005927,Cse_R007445,Cse_R007628,Cse_R007634,Cse_R008057,Cse_R009772,Cse_R011221,Cse_R011823,Cse_R012604,Cse_R012608,Cse_R013665,Cse_R013783,Cse_R014175,Cse_R014292,Cse_R014883,Cse_R014884,Cse_R015851,Cse_R017177,Cse_R018201,Cse_R018898,Cse_R019267,Cse_R019297,Cse_R019591,Cse…
GO:0030900	forebrain development	BP	4.28989e-30	8.33312e-28	88	340	1197	13903	Over	4	Cse_F014987,Cse_F019599,Cse_R000878,Cse_R000949,Cse_R002326,Cse_R003215,Cse_R003541,Cse_R003846,Cse_R004014,Cse_R004042,Cse_R004333,Cse_R004339,Cse_R005013,Cse_R005407,Cse_R005559,Cse_R005647,Cse_R005688,Cse_R005905,Cse_R007499,Cse_R007628,Cse_R008651,Cse_R009772,Cse_R009881,Cse_R009909,Cse_R010148,Cse_R011204,Cse_R011221,Cse_R011358,Cse_R011784,Cse_R011823,Cse_R011928,Cse_R012608,Cse_R012826,Cse…
GO:0035148	tube formation	BP	6.98549e-30	1.32384e-27	52	149	1197	13903	Over	4	Cse_F014987,Cse_R000882,Cse_R000949,Cse_R001323,Cse_R001519,Cse_R003541,Cse_R004042,Cse_R004780,Cse_R004941,Cse_R005647,Cse_R005688,Cse_R005905,Cse_R006536,Cse_R007445,Cse_R007628,Cse_R007634,Cse_R008057,Cse_R009164,Cse_R011132,Cse_R011221,Cse_R011358,Cse_R011823,Cse_R011836,Cse_R012608,Cse_R013127,Cse_R013665,Cse_R014008,Cse_R014175,Cse_R014292,Cse_R014485,Cse_R014596,Cse_R014884,Cse_R015485,Cse…
GO:0035295	tube development	BP	2.31947e-29	4.29101e-27	167	881	1197	13903	Over	4	Cse_F014987,Cse_R000878,Cse_R000882,Cse_R000949,Cse_R001323,Cse_R001360,Cse_R001407,Cse_R001429,Cse_R001519,Cse_R001934,Cse_R002154,Cse_R002159,Cse_R002326,Cse_R003003,Cse_R003215,Cse_R003517,Cse_R003541,Cse_R003650,Cse_R003679,Cse_R003846,Cse_R004014,Cse_R004042,Cse_R004209,Cse_R004339,Cse_R004637,Cse_R004720,Cse_R004727,Cse_R004780,Cse_R004941,Cse_R005180,Cse_R005334,Cse_R005407,Cse_R005506,Cse…
GO:0072175	epithelial tube formation	BP	3.69982e-29	6.68549e-27	50	142	1197	13903	Over	5	Cse_F014987,Cse_R000882,Cse_R000949,Cse_R001323,Cse_R001519,Cse_R003541,Cse_R004042,Cse_R004780,Cse_R004941,Cse_R005647,Cse_R005688,Cse_R005905,Cse_R006536,Cse_R007445,Cse_R007628,Cse_R007634,Cse_R008057,Cse_R009164,Cse_R011132,Cse_R011221,Cse_R011358,Cse_R011823,Cse_R011836,Cse_R012608,Cse_R013127,Cse_R014008,Cse_R014175,Cse_R014292,Cse_R014485,Cse_R014596,Cse_R014884,Cse_R015485,Cse_R015851,Cse…
GO:0032502	developmental process	BP	3.95896e-29	6.99116e-27	514	4014	1197	13903	Over	2	Cse_F007680,Cse_F008648,Cse_F011632,Cse_F014987,Cse_F019599,Cse_F020759,Cse_R000444,Cse_R000878,Cse_R000882,Cse_R000949,Cse_R001034,Cse_R001068,Cse_R001234,Cse_R001258,Cse_R001271,Cse_R001323,Cse_R001360,Cse_R001407,Cse_R001419,Cse_R001429,Cse_R001440,Cse_R001519,Cse_R001925,Cse_R001934,Cse_R001998,Cse_R002154,Cse_R002159,Cse_R002295,Cse_R002304,Cse_R002313,Cse_R002326,Cse_R002363,Cse_R002483,Cse…
GO:0048731	system development	BP	6.07326e-29	1.04865e-26	421	3099	1197	13903	Over	4	Cse_F007680,Cse_F014987,Cse_F019599,Cse_F020759,Cse_R000878,Cse_R000882,Cse_R000949,Cse_R001068,Cse_R001234,Cse_R001258,Cse_R001323,Cse_R001360,Cse_R001407,Cse_R001429,Cse_R001440,Cse_R001519,Cse_R001934,Cse_R002154,Cse_R002159,Cse_R002295,Cse_R002304,Cse_R002326,Cse_R002483,Cse_R002642,Cse_R002742,Cse_R002794,Cse_R002808,Cse_R002881,Cse_R003003,Cse_R003043,Cse_R003112,Cse_R003179,Cse_R003215,Cse…
GO:0042472	inner ear morphogenesis	BP	6.31409e-29	1.06653e-26	47	129	1197	13903	Over	5	Cse_F014987,Cse_F019599,Cse_R000882,Cse_R001323,Cse_R001519,Cse_R003541,Cse_R003846,Cse_R004042,Cse_R004941,Cse_R005407,Cse_R007445,Cse_R007634,Cse_R008057,Cse_R009772,Cse_R011221,Cse_R011823,Cse_R012604,Cse_R012608,Cse_R013665,Cse_R014175,Cse_R014883,Cse_R014884,Cse_R015851,Cse_R018201,Cse_R018898,Cse_R019267,Cse_R019297,Cse_R019591,Cse_R021493,Cse_R021787,Cse_R021933,Cse_R021937,Cse_R002220,Cse…
GO:0030902	hindbrain development	BP	1.59083e-28	2.62995e-26	55	168	1197	13903	Over	4	Cse_R001519,Cse_R002326,Cse_R002483,Cse_R002642,Cse_R003846,Cse_R004042,Cse_R004727,Cse_R005559,Cse_R005631,Cse_R005688,Cse_R005905,Cse_R005927,Cse_R007628,Cse_R009909,Cse_R011221,Cse_R011358,Cse_R011493,Cse_R011784,Cse_R012033,Cse_R012056,Cse_R012608,Cse_R013055,Cse_R014292,Cse_R014297,Cse_R014596,Cse_R015981,Cse_R016248,Cse_R016266,Cse_R016453,Cse_R017177,Cse_R017181,Cse_R017861,Cse_R018119,Cse…
GO:0001501	skeletal system development	BP	1.6296e-28	2.63792e-26	100	424	1197	13903	Over	5	Cse_F014987,Cse_R000949,Cse_R001323,Cse_R002154,Cse_R002642,Cse_R003215,Cse_R003517,Cse_R003541,Cse_R003673,Cse_R003679,Cse_R003775,Cse_R004042,Cse_R004339,Cse_R004637,Cse_R005407,Cse_R005631,Cse_R005647,Cse_R005752,Cse_R005905,Cse_R005927,Cse_R006334,Cse_R006390,Cse_R007499,Cse_R007628,Cse_R007634,Cse_R007816,Cse_R008410,Cse_R009164,Cse_R010148,Cse_R011221,Cse_R011358,Cse_R011553,Cse_R011784,Cse…
GO:0009880	embryonic pattern specification	BP	4.43052e-28	7.02554e-26	41	105	1197	13903	Over	4	Cse_F014987,Cse_R003517,Cse_R004042,Cse_R005647,Cse_R005905,Cse_R007091,Cse_R009171,Cse_R010127,Cse_R011132,Cse_R011221,Cse_R011358,Cse_R011784,Cse_R012056,Cse_R012264,Cse_R012608,Cse_R013491,Cse_R013634,Cse_R014485,Cse_R015133,Cse_R015981,Cse_R016071,Cse_R017181,Cse_R017696,Cse_R018579,Cse_R019391,Cse_R019950,Cse_R020000,Cse_R021778,Cse_R021900,Cse_R021933,Cse_R002220,Cse_R002802,Cse_R003866,Cse…
GO:0030154	cell differentiation	BP	5.50037e-28	8.54758e-26	331	2279	1197	13903	Over	4	Cse_F007680,Cse_F014987,Cse_F019599,Cse_F020759,Cse_R000444,Cse_R000949,Cse_R001034,Cse_R001068,Cse_R001258,Cse_R001323,Cse_R001360,Cse_R001429,Cse_R001440,Cse_R001519,Cse_R002154,Cse_R002159,Cse_R002295,Cse_R002304,Cse_R002326,Cse_R002363,Cse_R002483,Cse_R002742,Cse_R002808,Cse_R002881,Cse_R002942,Cse_R003003,Cse_R003043,Cse_R003112,Cse_R003179,Cse_R003215,Cse_R003343,Cse_R003367,Cse_R003503,Cse…
GO:0051093	negative regulation of developmental process	BP	5.92463e-28	8.89387e-26	102	441	1197	13903	Over	3	Cse_R000949,Cse_R001234,Cse_R002159,Cse_R002326,Cse_R002363,Cse_R003112,Cse_R003215,Cse_R003517,Cse_R003541,Cse_R003650,Cse_R003775,Cse_R003846,Cse_R004014,Cse_R004042,Cse_R004339,Cse_R004720,Cse_R004866,Cse_R005092,Cse_R005180,Cse_R005334,Cse_R005407,Cse_R005559,Cse_R005647,Cse_R005894,Cse_R005905,Cse_R006251,Cse_R006334,Cse_R007628,Cse_R008188,Cse_R008358,Cse_R009171,Cse_R009772,Cse_R010432,Cse…
GO:2000026	regulation of multicellular organismal development	BP	5.97846e-28	8.89387e-26	171	929	1197	13903	Over	4	Cse_F007680,Cse_F014987,Cse_R000878,Cse_R000882,Cse_R000949,Cse_R001234,Cse_R001323,Cse_R001360,Cse_R001440,Cse_R001519,Cse_R002304,Cse_R002326,Cse_R003003,Cse_R003043,Cse_R003112,Cse_R003215,Cse_R003517,Cse_R003541,Cse_R003650,Cse_R003679,Cse_R003775,Cse_R003846,Cse_R003923,Cse_R004014,Cse_R004042,Cse_R004169,Cse_R004209,Cse_R004333,Cse_R004339,Cse_R004720,Cse_R004866,Cse_R005013,Cse_R005092,Cse…
GO:0001756	somitogenesis	BP	6.0666e-28	8.89387e-26	43	114	1197	13903	Over	4	Cse_R002154,Cse_R004042,Cse_R004339,Cse_R004646,Cse_R004727,Cse_R005559,Cse_R007091,Cse_R007465,Cse_R007474,Cse_R009171,Cse_R010850,Cse_R011358,Cse_R011784,Cse_R011836,Cse_R012056,Cse_R012264,Cse_R012826,Cse_R012840,Cse_R013823,Cse_R014297,Cse_R015485,Cse_R015591,Cse_R017024,Cse_R017696,Cse_R018579,Cse_R019297,Cse_R019391,Cse_R019950,Cse_R020000,Cse_R021293,Cse_R021778,Cse_R021792,Cse_R021900,Cse…
GO:0021915	neural tube development	BP	9.87623e-28	1.42108e-25	54	166	1197	13903	Over	5	Cse_R000882,Cse_R000949,Cse_R001519,Cse_R002326,Cse_R003679,Cse_R004042,Cse_R005559,Cse_R005647,Cse_R005688,Cse_R005905,Cse_R005927,Cse_R006251,Cse_R006536,Cse_R007445,Cse_R007628,Cse_R008057,Cse_R011132,Cse_R011221,Cse_R011358,Cse_R011823,Cse_R011836,Cse_R012056,Cse_R012826,Cse_R013127,Cse_R014008,Cse_R014292,Cse_R014485,Cse_R014596,Cse_R014884,Cse_R015485,Cse_R016071,Cse_R017177,Cse_R017181,Cse…
GO:0045596	negative regulation of cell differentiation	BP	1.41078e-27	1.99305e-25	88	356	1197	13903	Over	4	Cse_R000949,Cse_R002159,Cse_R002326,Cse_R002363,Cse_R003112,Cse_R003215,Cse_R003517,Cse_R003541,Cse_R003650,Cse_R003775,Cse_R003846,Cse_R004042,Cse_R004339,Cse_R004720,Cse_R004866,Cse_R005092,Cse_R005407,Cse_R005559,Cse_R005647,Cse_R005894,Cse_R005905,Cse_R006251,Cse_R006334,Cse_R007628,Cse_R008188,Cse_R008358,Cse_R009171,Cse_R009772,Cse_R011132,Cse_R011358,Cse_R011559,Cse_R011823,Cse_R011836,Cse…
GO:0048663	neuron fate commitment	BP	6.67305e-27	9.25886e-25	34	79	1197	13903	Over	5	Cse_R000949,Cse_R002326,Cse_R003846,Cse_R004042,Cse_R005559,Cse_R005905,Cse_R009772,Cse_R011358,Cse_R012056,Cse_R012608,Cse_R017274,Cse_R018579,Cse_R019193,Cse_R019282,Cse_R020000,Cse_R021232,Cse_R021787,Cse_R002220,Cse_R002260,Cse_R002561,Cse_R004041,Cse_R004676,Cse_R006304,Cse_R007192,Cse_R007298,Cse_R009709,Cse_R010111,Cse_R010876,Cse_R012671,Cse_R017490,Cse_R019470,Cse_R020792,Cse_R021445,Cse…
GO:0030855	epithelial cell differentiation	BP	3.06503e-26	4.10608e-24	87	359	1197	13903	Over	5	Cse_F014987,Cse_R000444,Cse_R000949,Cse_R001360,Cse_R002159,Cse_R002326,Cse_R003003,Cse_R003503,Cse_R003517,Cse_R003650,Cse_R003679,Cse_R003923,Cse_R004042,Cse_R004209,Cse_R005407,Cse_R005559,Cse_R005647,Cse_R005905,Cse_R006392,Cse_R007091,Cse_R007445,Cse_R008057,Cse_R008392,Cse_R009164,Cse_R009171,Cse_R009206,Cse_R009772,Cse_R011095,Cse_R011132,Cse_R011221,Cse_R011322,Cse_R011358,Cse_R011784,Cse…
GO:0045595	regulation of cell differentiation	BP	7.69717e-26	1.01368e-23	153	820	1197	13903	Over	4	Cse_F007680,Cse_F014987,Cse_R000949,Cse_R001440,Cse_R002159,Cse_R002326,Cse_R002363,Cse_R003003,Cse_R003043,Cse_R003112,Cse_R003215,Cse_R003517,Cse_R003541,Cse_R003650,Cse_R003775,Cse_R003846,Cse_R003923,Cse_R004042,Cse_R004169,Cse_R004209,Cse_R004333,Cse_R004339,Cse_R004720,Cse_R004866,Cse_R005013,Cse_R005092,Cse_R005407,Cse_R005559,Cse_R005631,Cse_R005647,Cse_R005894,Cse_R005905,Cse_R006251,Cse…
GO:0140110	transcription regulator activity	MF	1.08949e-25	1.41089e-23	190	1110	1197	13903	Over	2	Cse_F019599,Cse_R000878,Cse_R000882,Cse_R001083,Cse_R001200,Cse_R001323,Cse_R001333,Cse_R001440,Cse_R002159,Cse_R002304,Cse_R002326,Cse_R002363,Cse_R002416,Cse_R002483,Cse_R002919,Cse_R003003,Cse_R003215,Cse_R003218,Cse_R003408,Cse_R003537,Cse_R003541,Cse_R003650,Cse_R003817,Cse_R003846,Cse_R004780,Cse_R005013,Cse_R005168,Cse_R005466,Cse_R005559,Cse_R005824,Cse_R005826,Cse_R006237,Cse_R006251,Cse…
GO:0007399	nervous system development	BP	2.20114e-25	2.80374e-23	256	1668	1197	13903	Over	5	Cse_F007680,Cse_F014987,Cse_F019599,Cse_F020759,Cse_R000878,Cse_R000882,Cse_R000949,Cse_R001068,Cse_R001234,Cse_R001258,Cse_R001323,Cse_R001360,Cse_R001519,Cse_R002154,Cse_R002326,Cse_R002483,Cse_R002642,Cse_R002742,Cse_R002794,Cse_R002808,Cse_R002881,Cse_R003043,Cse_R003112,Cse_R003215,Cse_R003343,Cse_R003367,Cse_R003503,Cse_R003517,Cse_R003541,Cse_R003590,Cse_R003679,Cse_R003846,Cse_R003872,Cse…
GO:0035239	tube morphogenesis	BP	2.59944e-25	3.25769e-23	138	715	1197	13903	Over	4	Cse_F014987,Cse_R000878,Cse_R000882,Cse_R000949,Cse_R001323,Cse_R001360,Cse_R001407,Cse_R001429,Cse_R001519,Cse_R002154,Cse_R002326,Cse_R003003,Cse_R003517,Cse_R003541,Cse_R003650,Cse_R003679,Cse_R003846,Cse_R004014,Cse_R004042,Cse_R004209,Cse_R004339,Cse_R004637,Cse_R004720,Cse_R004727,Cse_R004780,Cse_R004941,Cse_R005180,Cse_R005334,Cse_R005407,Cse_R005506,Cse_R005559,Cse_R005647,Cse_R005688,Cse…
GO:0051960	regulation of nervous system development	BP	3.74366e-25	4.61718e-23	97	431	1197	13903	Over	5	Cse_F007680,Cse_R000882,Cse_R000949,Cse_R001234,Cse_R001519,Cse_R002326,Cse_R003043,Cse_R003112,Cse_R003517,Cse_R004169,Cse_R004333,Cse_R004339,Cse_R004720,Cse_R004866,Cse_R005013,Cse_R005092,Cse_R005407,Cse_R005559,Cse_R005905,Cse_R006251,Cse_R007445,Cse_R007628,Cse_R008057,Cse_R008188,Cse_R008358,Cse_R008651,Cse_R009171,Cse_R009772,Cse_R009881,Cse_R011221,Cse_R011358,Cse_R011559,Cse_R011784,Cse…
GO:0035107	appendage morphogenesis	BP	1.2009e-24	1.45797e-22	52	168	1197	13903	Over	4	Cse_F014987,Cse_R000949,Cse_R003215,Cse_R003517,Cse_R003541,Cse_R003673,Cse_R004042,Cse_R004339,Cse_R004637,Cse_R004933,Cse_R005407,Cse_R005559,Cse_R005752,Cse_R005905,Cse_R005927,Cse_R006334,Cse_R007499,Cse_R007628,Cse_R009164,Cse_R010148,Cse_R011132,Cse_R011221,Cse_R011358,Cse_R011823,Cse_R011836,Cse_R013491,Cse_R014292,Cse_R015485,Cse_R015851,Cse_R017177,Cse_R017352,Cse_R018626,Cse_R019267,Cse…
GO:0045944	positive regulation of transcription by RNA polymerase II	BP	2.10931e-24	2.52144e-22	113	546	1197	13903	Over	7	Cse_F014987,Cse_R000882,Cse_R000949,Cse_R001323,Cse_R001440,Cse_R002159,Cse_R002304,Cse_R002326,Cse_R002416,Cse_R003003,Cse_R003215,Cse_R003408,Cse_R003517,Cse_R003541,Cse_R003846,Cse_R005013,Cse_R005144,Cse_R005559,Cse_R005647,Cse_R005905,Cse_R006237,Cse_R007628,Cse_R009164,Cse_R009772,Cse_R011100,Cse_R011204,Cse_R011221,Cse_R011358,Cse_R011836,Cse_R012056,Cse_R012829,Cse_R012840,Cse_R013665,Cse…
GO:0048736	appendage development	BP	2.49138e-24	2.93303e-22	55	185	1197	13903	Over	4	Cse_F014987,Cse_R000949,Cse_R003215,Cse_R003517,Cse_R003541,Cse_R003673,Cse_R004042,Cse_R004339,Cse_R004637,Cse_R004933,Cse_R005407,Cse_R005559,Cse_R005752,Cse_R005905,Cse_R005927,Cse_R006334,Cse_R007499,Cse_R007628,Cse_R009164,Cse_R010148,Cse_R011132,Cse_R011221,Cse_R011358,Cse_R011823,Cse_R011836,Cse_R013491,Cse_R014292,Cse_R015317,Cse_R015485,Cse_R015851,Cse_R017177,Cse_R017352,Cse_R018626,Cse…
GO:0072073	kidney epithelium development	BP	3.34393e-24	3.87796e-22	44	130	1197	13903	Over	6	Cse_F014987,Cse_R000949,Cse_R001323,Cse_R002326,Cse_R003215,Cse_R003517,Cse_R004042,Cse_R004209,Cse_R004780,Cse_R004941,Cse_R005407,Cse_R005905,Cse_R006392,Cse_R007628,Cse_R009171,Cse_R011132,Cse_R011358,Cse_R011784,Cse_R012264,Cse_R013665,Cse_R013783,Cse_R014292,Cse_R014366,Cse_R015474,Cse_R015981,Cse_R017696,Cse_R018579,Cse_R018708,Cse_R018898,Cse_R019138,Cse_R019950,Cse_R020467,Cse_R021933,Cse…
GO:0035113	embryonic appendage morphogenesis	BP	4.13321e-24	4.72281e-22	46	140	1197	13903	Over	5	Cse_R000949,Cse_R003215,Cse_R003517,Cse_R003541,Cse_R003673,Cse_R004042,Cse_R004339,Cse_R004637,Cse_R004933,Cse_R005407,Cse_R005559,Cse_R005905,Cse_R005927,Cse_R006334,Cse_R007499,Cse_R007628,Cse_R009164,Cse_R010148,Cse_R011132,Cse_R011221,Cse_R011358,Cse_R011836,Cse_R013491,Cse_R014292,Cse_R015485,Cse_R015851,Cse_R017177,Cse_R018626,Cse_R019297,Cse_R019391,Cse_R002802,Cse_R004676,Cse_R004980,Cse…
GO:0060173	limb development	BP	6.20839e-24	6.92777e-22	52	171	1197	13903	Over	5	Cse_F014987,Cse_R000949,Cse_R003215,Cse_R003517,Cse_R003541,Cse_R003673,Cse_R004042,Cse_R004339,Cse_R004637,Cse_R004933,Cse_R005407,Cse_R005559,Cse_R005752,Cse_R005905,Cse_R005927,Cse_R006334,Cse_R007628,Cse_R009164,Cse_R010148,Cse_R011132,Cse_R011221,Cse_R011358,Cse_R011836,Cse_R013491,Cse_R014292,Cse_R015485,Cse_R015851,Cse_R017177,Cse_R017352,Cse_R018626,Cse_R019267,Cse_R019297,Cse_R019391,Cse…
GO:0051216	cartilage development	BP	6.24123e-24	6.92777e-22	58	203	1197	13903	Over	5	Cse_R000949,Cse_R003215,Cse_R003517,Cse_R003541,Cse_R003673,Cse_R003775,Cse_R004042,Cse_R004339,Cse_R004637,Cse_R005407,Cse_R005631,Cse_R006334,Cse_R006390,Cse_R007499,Cse_R007628,Cse_R007634,Cse_R007816,Cse_R008410,Cse_R009164,Cse_R011221,Cse_R011553,Cse_R011836,Cse_R012608,Cse_R013491,Cse_R013665,Cse_R014175,Cse_R014292,Cse_R014366,Cse_R015485,Cse_R015591,Cse_R015851,Cse_R015981,Cse_R017352,Cse…
GO:0072006	nephron development	BP	7.45429e-24	8.15772e-22	41	117	1197	13903	Over	4	Cse_R000878,Cse_R000949,Cse_R001323,Cse_R002326,Cse_R003517,Cse_R004042,Cse_R004209,Cse_R004780,Cse_R005905,Cse_R006392,Cse_R007628,Cse_R009171,Cse_R011132,Cse_R011221,Cse_R011358,Cse_R011553,Cse_R011784,Cse_R012264,Cse_R013665,Cse_R013783,Cse_R014292,Cse_R014366,Cse_R015474,Cse_R015892,Cse_R017696,Cse_R018579,Cse_R018708,Cse_R018898,Cse_R019138,Cse_R019950,Cse_R020467,Cse_R002220,Cse_R002260,Cse…
GO:0051239	regulation of multicellular organismal process	BP	8.86692e-24	9.56889e-22	214	1340	1197	13903	Over	3	Cse_F007680,Cse_F014987,Cse_R000878,Cse_R000882,Cse_R000949,Cse_R001234,Cse_R001323,Cse_R001360,Cse_R001440,Cse_R001519,Cse_R002304,Cse_R002326,Cse_R003003,Cse_R003043,Cse_R003085,Cse_R003112,Cse_R003215,Cse_R003517,Cse_R003541,Cse_R003650,Cse_R003679,Cse_R003775,Cse_R003846,Cse_R003923,Cse_R004014,Cse_R004042,Cse_R004169,Cse_R004209,Cse_R004333,Cse_R004339,Cse_R004720,Cse_R004866,Cse_R004941,Cse…
GO:0048880	sensory system development	BP	2.98175e-23	3.17373e-21	95	434	1197	13903	Over	5	Cse_F007680,Cse_F014987,Cse_R000949,Cse_R001258,Cse_R001360,Cse_R001519,Cse_R001934,Cse_R002483,Cse_R003043,Cse_R003215,Cse_R003517,Cse_R003590,Cse_R003679,Cse_R004014,Cse_R004042,Cse_R004333,Cse_R004780,Cse_R005647,Cse_R005905,Cse_R005927,Cse_R006131,Cse_R006334,Cse_R007634,Cse_R009471,Cse_R009772,Cse_R010432,Cse_R010537,Cse_R010610,Cse_R011132,Cse_R011204,Cse_R011221,Cse_R011358,Cse_R011493,Cse…
GO:0048705	skeletal system morphogenesis	BP	3.67165e-23	3.85523e-21	60	218	1197	13903	Over	5	Cse_F014987,Cse_R000949,Cse_R001323,Cse_R002642,Cse_R003215,Cse_R003517,Cse_R003541,Cse_R003673,Cse_R004042,Cse_R005407,Cse_R005647,Cse_R005927,Cse_R006334,Cse_R007628,Cse_R007816,Cse_R008410,Cse_R009164,Cse_R011221,Cse_R011358,Cse_R011784,Cse_R011836,Cse_R013491,Cse_R013783,Cse_R014292,Cse_R014485,Cse_R015317,Cse_R015485,Cse_R015591,Cse_R015851,Cse_R015865,Cse_R016058,Cse_R017177,Cse_R017352,Cse…
GO:0072009	nephron epithelium development	BP	6.11772e-23	6.33796e-21	36	97	1197	13903	Over	5	Cse_R000949,Cse_R001323,Cse_R002326,Cse_R004042,Cse_R004209,Cse_R004780,Cse_R005905,Cse_R006392,Cse_R007628,Cse_R009171,Cse_R011132,Cse_R011358,Cse_R011784,Cse_R012264,Cse_R013665,Cse_R013783,Cse_R014292,Cse_R014366,Cse_R015474,Cse_R017696,Cse_R018579,Cse_R018708,Cse_R018898,Cse_R019138,Cse_R019950,Cse_R020467,Cse_R002220,Cse_R002260,Cse_R002561,Cse_R005151,Cse_R006056,Cse_R007298,Cse_R008386,Cse…
GO:0035108	limb morphogenesis	BP	8.73659e-23	8.93202e-21	45	140	1197	13903	Over	5	Cse_F014987,Cse_R000949,Cse_R003215,Cse_R003517,Cse_R003541,Cse_R003673,Cse_R004042,Cse_R004339,Cse_R004637,Cse_R004933,Cse_R005407,Cse_R005559,Cse_R005905,Cse_R005927,Cse_R006334,Cse_R007628,Cse_R010148,Cse_R011132,Cse_R011221,Cse_R011358,Cse_R011836,Cse_R014292,Cse_R015485,Cse_R015851,Cse_R017177,Cse_R017352,Cse_R018626,Cse_R019267,Cse_R019391,Cse_R021933,Cse_R002802,Cse_R004676,Cse_R004980,Cse…
GO:0051241	negative regulation of multicellular organismal process	BP	1.73329e-22	1.74904e-20	113	566	1197	13903	Over	3	Cse_R000949,Cse_R001234,Cse_R002326,Cse_R003003,Cse_R003112,Cse_R003215,Cse_R003517,Cse_R003650,Cse_R003775,Cse_R003846,Cse_R004014,Cse_R004042,Cse_R004209,Cse_R004339,Cse_R004720,Cse_R004866,Cse_R005092,Cse_R005180,Cse_R005334,Cse_R005407,Cse_R005559,Cse_R005824,Cse_R005894,Cse_R005905,Cse_R006251,Cse_R006334,Cse_R007628,Cse_R008006,Cse_R008188,Cse_R008358,Cse_R008442,Cse_R008638,Cse_R009171,Cse…
GO:0048732	gland development	BP	5.57677e-22	5.55532e-20	93	432	1197	13903	Over	5	Cse_F014987,Cse_R000878,Cse_R000949,Cse_R001323,Cse_R001360,Cse_R001934,Cse_R002295,Cse_R002326,Cse_R003003,Cse_R003517,Cse_R003541,Cse_R003679,Cse_R003846,Cse_R004042,Cse_R004339,Cse_R005407,Cse_R005559,Cse_R005647,Cse_R005688,Cse_R005752,Cse_R005894,Cse_R005905,Cse_R006334,Cse_R007429,Cse_R007499,Cse_R007628,Cse_R009164,Cse_R009772,Cse_R009881,Cse_R011132,Cse_R011358,Cse_R011553,Cse_R012056,Cse…
GO:0014032	neural crest cell development	BP	7.207e-22	7.08841e-20	30	74	1197	13903	Over	6	Cse_R002326,Cse_R003112,Cse_R003775,Cse_R004339,Cse_R005631,Cse_R005905,Cse_R007499,Cse_R011221,Cse_R011358,Cse_R012590,Cse_R014297,Cse_R017105,Cse_R018272,Cse_R018626,Cse_R019297,Cse_R019950,Cse_R020467,Cse_R020817,Cse_R021232,Cse_R005151,Cse_R006032,Cse_R007298,Cse_R007844,Cse_R008386,Cse_R010111,Cse_R010876,Cse_R011085,Cse_R011110,Cse_R015608,Cse_R015827
GO:0048699	generation of neurons	BP	8.29571e-22	8.0572e-20	181	1101	1197	13903	Over	6	Cse_F007680,Cse_F014987,Cse_F019599,Cse_F020759,Cse_R000949,Cse_R001068,Cse_R001258,Cse_R001323,Cse_R001360,Cse_R001519,Cse_R002154,Cse_R002326,Cse_R002483,Cse_R002808,Cse_R002881,Cse_R003043,Cse_R003112,Cse_R003343,Cse_R003367,Cse_R003517,Cse_R003590,Cse_R003679,Cse_R003846,Cse_R003872,Cse_R004042,Cse_R004169,Cse_R004333,Cse_R004339,Cse_R004720,Cse_R004866,Cse_R005013,Cse_R005092,Cse_R005165,Cse…
GO:0021536	diencephalon development	BP	9.83561e-22	9.4349e-20	35	96	1197	13903	Over	4	Cse_R000878,Cse_R000949,Cse_R002326,Cse_R003846,Cse_R004042,Cse_R004339,Cse_R005647,Cse_R007499,Cse_R007628,Cse_R009772,Cse_R011358,Cse_R012608,Cse_R012826,Cse_R013665,Cse_R014292,Cse_R014366,Cse_R014485,Cse_R016234,Cse_R016735,Cse_R018422,Cse_R018708,Cse_R019193,Cse_R019282,Cse_R019391,Cse_R021787,Cse_F006536,Cse_R002220,Cse_R003572,Cse_R004041,Cse_R004317,Cse_R006032,Cse_R009709,Cse_R010111,Cse…
GO:0072080	nephron tubule development	BP	1.44597e-21	1.35364e-19	34	92	1197	13903	Over	6	Cse_R000949,Cse_R001323,Cse_R002326,Cse_R004042,Cse_R004209,Cse_R004780,Cse_R005905,Cse_R007628,Cse_R009171,Cse_R011132,Cse_R011358,Cse_R011784,Cse_R012264,Cse_R013665,Cse_R013783,Cse_R014292,Cse_R014366,Cse_R015474,Cse_R017696,Cse_R018579,Cse_R018708,Cse_R018898,Cse_R019950,Cse_R020467,Cse_R002220,Cse_R002260,Cse_R002561,Cse_R005151,Cse_R006056,Cse_R007298,Cse_R008386,Cse_R010111,Cse_R015608,Cse…
GO:0048864	stem cell development	BP	1.5378e-21	1.41091e-19	31	79	1197	13903	Over	5	Cse_R002326,Cse_R003112,Cse_R003775,Cse_R004339,Cse_R005631,Cse_R005905,Cse_R007499,Cse_R011221,Cse_R011358,Cse_R012590,Cse_R014297,Cse_R017105,Cse_R018272,Cse_R018626,Cse_R019297,Cse_R019950,Cse_R020467,Cse_R020817,Cse_R021232,Cse_R002802,Cse_R005151,Cse_R006032,Cse_R007298,Cse_R007844,Cse_R008386,Cse_R010111,Cse_R010876,Cse_R011085,Cse_R011110,Cse_R015608,Cse_R015827
GO:0043010	camera-type eye development	BP	1.54347e-21	1.41091e-19	78	337	1197	13903	Over	7	Cse_F007680,Cse_F014987,Cse_R000949,Cse_R001360,Cse_R002483,Cse_R003043,Cse_R003517,Cse_R003590,Cse_R003679,Cse_R004042,Cse_R004780,Cse_R005647,Cse_R005905,Cse_R005927,Cse_R006131,Cse_R006334,Cse_R007634,Cse_R009471,Cse_R009772,Cse_R010432,Cse_R010610,Cse_R011132,Cse_R011204,Cse_R011221,Cse_R011358,Cse_R011784,Cse_R011931,Cse_R012033,Cse_R012608,Cse_R012653,Cse_R012738,Cse_R013207,Cse_R014175,Cse…
GO:0016477	cell migration	BP	2.24446e-21	2.00453e-19	139	773	1197	13903	Over	4	Cse_R000949,Cse_R001034,Cse_R001323,Cse_R001360,Cse_R001407,Cse_R001440,Cse_R001465,Cse_R001519,Cse_R001642,Cse_R002154,Cse_R002326,Cse_R002329,Cse_R002742,Cse_R003003,Cse_R003112,Cse_R003142,Cse_R003343,Cse_R003650,Cse_R003679,Cse_R003775,Cse_R004042,Cse_R004169,Cse_R004199,Cse_R004209,Cse_R004333,Cse_R004720,Cse_R004727,Cse_R004941,Cse_R005013,Cse_R005168,Cse_R005334,Cse_R005407,Cse_R005631,Cse…
GO:2000027	regulation of animal organ morphogenesis	BP	2.539e-21	2.24182e-19	46	151	1197	13903	Over	5	Cse_F014987,Cse_R000878,Cse_R000882,Cse_R000949,Cse_R001323,Cse_R001519,Cse_R002326,Cse_R003517,Cse_R003541,Cse_R004042,Cse_R004209,Cse_R004339,Cse_R004866,Cse_R005407,Cse_R005559,Cse_R005905,Cse_R007445,Cse_R007628,Cse_R007816,Cse_R008057,Cse_R008323,Cse_R008410,Cse_R011221,Cse_R011358,Cse_R011553,Cse_R011784,Cse_R011823,Cse_R011836,Cse_R012608,Cse_R013665,Cse_R013783,Cse_R014292,Cse_R014366,Cse…
GO:0048468	cell development	BP	2.90274e-21	2.53419e-19	212	1372	1197	13903	Over	4	Cse_F007680,Cse_F014987,Cse_R000444,Cse_R000949,Cse_R001034,Cse_R001068,Cse_R001258,Cse_R001360,Cse_R001440,Cse_R001519,Cse_R002154,Cse_R002159,Cse_R002326,Cse_R002808,Cse_R002881,Cse_R003043,Cse_R003112,Cse_R003179,Cse_R003343,Cse_R003367,Cse_R003517,Cse_R003590,Cse_R003650,Cse_R003673,Cse_R003679,Cse_R003775,Cse_R003846,Cse_R003872,Cse_R004169,Cse_R004199,Cse_R004209,Cse_R004333,Cse_R004339,Cse…
GO:0007498	mesoderm development	BP	3.10971e-21	2.68471e-19	43	136	1197	13903	Over	5	Cse_F008648,Cse_R000878,Cse_R000949,Cse_R002642,Cse_R003517,Cse_R003679,Cse_R004042,Cse_R004339,Cse_R005013,Cse_R005407,Cse_R005631,Cse_R005647,Cse_R005905,Cse_R007499,Cse_R007628,Cse_R008323,Cse_R009164,Cse_R011322,Cse_R011358,Cse_R011823,Cse_R011836,Cse_R012264,Cse_R012775,Cse_R013665,Cse_R013823,Cse_R014292,Cse_R014485,Cse_R015485,Cse_R015981,Cse_R016071,Cse_R017105,Cse_R017181,Cse_R018579,Cse…
GO:0051961	negative regulation of nervous system development	BP	3.78734e-21	3.2338e-19	50	173	1197	13903	Over	4	Cse_R000949,Cse_R001234,Cse_R002326,Cse_R003112,Cse_R003517,Cse_R004339,Cse_R004720,Cse_R004866,Cse_R005092,Cse_R005559,Cse_R006251,Cse_R007628,Cse_R008188,Cse_R008358,Cse_R009171,Cse_R009772,Cse_R011559,Cse_R011928,Cse_R012056,Cse_R012101,Cse_R012264,Cse_R014292,Cse_R015865,Cse_R017105,Cse_R017696,Cse_R019391,Cse_R020000,Cse_R021228,Cse_R021787,Cse_R002260,Cse_R002561,Cse_R002802,Cse_R004041,Cse…
GO:0001654	eye development	BP	3.89573e-21	3.25482e-19	88	406	1197	13903	Over	6	Cse_F007680,Cse_F014987,Cse_R000949,Cse_R001258,Cse_R001360,Cse_R001519,Cse_R001934,Cse_R002483,Cse_R003043,Cse_R003215,Cse_R003517,Cse_R003590,Cse_R003679,Cse_R004014,Cse_R004042,Cse_R004780,Cse_R005647,Cse_R005905,Cse_R005927,Cse_R006131,Cse_R006334,Cse_R007634,Cse_R009471,Cse_R009772,Cse_R010432,Cse_R010537,Cse_R010610,Cse_R011132,Cse_R011204,Cse_R011221,Cse_R011358,Cse_R011493,Cse_R011784,Cse…
GO:0022008	neurogenesis	BP	4.5627e-21	3.77151e-19	187	1164	1197	13903	Over	5	Cse_F007680,Cse_F014987,Cse_F019599,Cse_F020759,Cse_R000949,Cse_R001068,Cse_R001258,Cse_R001323,Cse_R001360,Cse_R001519,Cse_R002154,Cse_R002326,Cse_R002483,Cse_R002808,Cse_R002881,Cse_R003043,Cse_R003112,Cse_R003215,Cse_R003343,Cse_R003367,Cse_R003517,Cse_R003590,Cse_R003679,Cse_R003846,Cse_R003872,Cse_R004042,Cse_R004169,Cse_R004209,Cse_R004333,Cse_R004339,Cse_R004720,Cse_R004866,Cse_R005013,Cse…
GO:0050793	regulation of developmental process	BP	5.22693e-21	4.27508e-19	192	1207	1197	13903	Over	3	Cse_F007680,Cse_F014987,Cse_R000878,Cse_R000882,Cse_R000949,Cse_R001234,Cse_R001323,Cse_R001360,Cse_R001440,Cse_R001519,Cse_R002159,Cse_R002304,Cse_R002326,Cse_R002363,Cse_R003003,Cse_R003043,Cse_R003112,Cse_R003215,Cse_R003517,Cse_R003541,Cse_R003650,Cse_R003679,Cse_R003775,Cse_R003846,Cse_R003923,Cse_R004014,Cse_R004042,Cse_R004169,Cse_R004209,Cse_R004333,Cse_R004339,Cse_R004720,Cse_R004866,Cse…
GO:0061448	connective tissue development	BP	6.87774e-21	5.56667e-19	59	225	1197	13903	Over	5	Cse_R000949,Cse_R003215,Cse_R003517,Cse_R003541,Cse_R003673,Cse_R003775,Cse_R004042,Cse_R004339,Cse_R004637,Cse_R005407,Cse_R005631,Cse_R006334,Cse_R006390,Cse_R007499,Cse_R007628,Cse_R007634,Cse_R007816,Cse_R008410,Cse_R009164,Cse_R009545,Cse_R011221,Cse_R011553,Cse_R011836,Cse_R012608,Cse_R013491,Cse_R013665,Cse_R014175,Cse_R014292,Cse_R014366,Cse_R015485,Cse_R015591,Cse_R015851,Cse_R015981,Cse…
GO:0060070	canonical Wnt signaling pathway	BP	7.59152e-21	6.08105e-19	53	191	1197	13903	Over	6	Cse_F014987,Cse_R001271,Cse_R001519,Cse_R003775,Cse_R004014,Cse_R004042,Cse_R004637,Cse_R005559,Cse_R005905,Cse_R007445,Cse_R008057,Cse_R009772,Cse_R011204,Cse_R011358,Cse_R011825,Cse_R011836,Cse_R012033,Cse_R012738,Cse_R013207,Cse_R013783,Cse_R014596,Cse_R015485,Cse_R015591,Cse_R016071,Cse_R016248,Cse_R016266,Cse_R016453,Cse_R017181,Cse_R018125,Cse_R018421,Cse_R018592,Cse_R019282,Cse_R019297,Cse…
GO:0048754	branching morphogenesis of an epithelial tube	BP	8.9655e-21	6.91799e-19	48	164	1197	13903	Over	5	Cse_F014987,Cse_R000949,Cse_R001323,Cse_R001360,Cse_R001519,Cse_R003517,Cse_R003679,Cse_R004042,Cse_R004209,Cse_R004637,Cse_R005559,Cse_R005905,Cse_R007499,Cse_R007628,Cse_R009772,Cse_R011100,Cse_R011132,Cse_R011358,Cse_R011784,Cse_R011836,Cse_R012056,Cse_R013665,Cse_R013783,Cse_R014292,Cse_R014366,Cse_R014884,Cse_R015317,Cse_R015485,Cse_R015851,Cse_R017024,Cse_R018579,Cse_R018626,Cse_R018708,Cse…
GO:0006355	regulation of transcription, DNA-templated	BP	8.9925e-21	6.91799e-19	317	2334	1197	13903	Over	6	Cse_F014987,Cse_F019599,Cse_R000878,Cse_R000882,Cse_R000949,Cse_R001083,Cse_R001200,Cse_R001323,Cse_R001333,Cse_R001419,Cse_R001440,Cse_R001925,Cse_R001998,Cse_R002159,Cse_R002304,Cse_R002326,Cse_R002363,Cse_R002411,Cse_R002416,Cse_R002483,Cse_R002642,Cse_R002770,Cse_R002919,Cse_R003003,Cse_R003215,Cse_R003218,Cse_R003408,Cse_R003517,Cse_R003537,Cse_R003541,Cse_R003650,Cse_R003775,Cse_R003817,Cse…
GO:0045893	positive regulation of transcription, DNA-templated	BP	1.15665e-20	8.64153e-19	145	830	1197	13903	Over	6	Cse_F014987,Cse_R000882,Cse_R000949,Cse_R001323,Cse_R001440,Cse_R002159,Cse_R002304,Cse_R002326,Cse_R002416,Cse_R003003,Cse_R003215,Cse_R003408,Cse_R003517,Cse_R003541,Cse_R003817,Cse_R003846,Cse_R003923,Cse_R004209,Cse_R005013,Cse_R005144,Cse_R005559,Cse_R005647,Cse_R005688,Cse_R005905,Cse_R006237,Cse_R006436,Cse_R007445,Cse_R007499,Cse_R007628,Cse_R008057,Cse_R009164,Cse_R009772,Cse_R011100,Cse…
GO:0060284	regulation of cell development	BP	1.44159e-20	1.06677e-18	89	418	1197	13903	Over	5	Cse_F007680,Cse_R000949,Cse_R002326,Cse_R003043,Cse_R003112,Cse_R003517,Cse_R004169,Cse_R004333,Cse_R004339,Cse_R004720,Cse_R004866,Cse_R005013,Cse_R005092,Cse_R005407,Cse_R005559,Cse_R005905,Cse_R006251,Cse_R007628,Cse_R007816,Cse_R008188,Cse_R008358,Cse_R008410,Cse_R008651,Cse_R009171,Cse_R009419,Cse_R009772,Cse_R009881,Cse_R011221,Cse_R011358,Cse_R011559,Cse_R011928,Cse_R011960,Cse_R012056,Cse…
GO:0072078	nephron tubule morphogenesis	BP	1.4915e-20	1.0933e-18	29	73	1197	13903	Over	6	Cse_R000949,Cse_R001323,Cse_R002326,Cse_R004042,Cse_R004209,Cse_R004780,Cse_R005905,Cse_R007628,Cse_R011132,Cse_R011358,Cse_R011784,Cse_R013665,Cse_R013783,Cse_R014292,Cse_R014366,Cse_R018579,Cse_R018708,Cse_R018898,Cse_R019950,Cse_R020467,Cse_R002220,Cse_R002260,Cse_R002561,Cse_R005151,Cse_R006056,Cse_R007298,Cse_R008386,Cse_R010111,Cse_R020792
GO:0001649	osteoblast differentiation	BP	1.57085e-20	1.1407e-18	44	144	1197	13903	Over	4	Cse_F014987,Cse_R000949,Cse_R003517,Cse_R003650,Cse_R003679,Cse_R003775,Cse_R004339,Cse_R004637,Cse_R005407,Cse_R005559,Cse_R005631,Cse_R005905,Cse_R007499,Cse_R007628,Cse_R008733,Cse_R009772,Cse_R011132,Cse_R011358,Cse_R011823,Cse_R011836,Cse_R012840,Cse_R013665,Cse_R013995,Cse_R014292,Cse_R014366,Cse_R015485,Cse_R015591,Cse_R015851,Cse_R015981,Cse_R017352,Cse_R018708,Cse_R019282,Cse_R021787,Cse…
GO:0003677	DNA binding	MF	1.64521e-20	1.18364e-18	246	1687	1197	13903	Over	5	Cse_F019599,Cse_R000878,Cse_R000882,Cse_R001083,Cse_R001200,Cse_R001323,Cse_R001333,Cse_R001419,Cse_R001440,Cse_R001629,Cse_R001925,Cse_R002159,Cse_R002304,Cse_R002326,Cse_R002363,Cse_R002427,Cse_R002483,Cse_R002642,Cse_R002897,Cse_R003003,Cse_R003215,Cse_R003218,Cse_R003408,Cse_R003537,Cse_R003541,Cse_R003673,Cse_R003775,Cse_R003846,Cse_R003923,Cse_R004646,Cse_R004780,Cse_R004933,Cse_R004985,Cse…
GO:0071773	cellular response to BMP stimulus	BP	1.80341e-20	1.27386e-18	39	119	1197	13903	Over	5	Cse_R000878,Cse_R000949,Cse_R001068,Cse_R002326,Cse_R003003,Cse_R003517,Cse_R003541,Cse_R003650,Cse_R004042,Cse_R004339,Cse_R004941,Cse_R005559,Cse_R005631,Cse_R007499,Cse_R007628,Cse_R011358,Cse_R011553,Cse_R011823,Cse_R011836,Cse_R013665,Cse_R014292,Cse_R014366,Cse_R014485,Cse_R015485,Cse_R015851,Cse_R015981,Cse_R017352,Cse_R018579,Cse_R018592,Cse_R018708,Cse_R019267,Cse_R021900,Cse_R002260,Cse…
GO:0051252	regulation of RNA metabolic process	BP	2.09931e-20	1.46952e-18	324	2411	1197	13903	Over	5	Cse_F014987,Cse_F019599,Cse_R000878,Cse_R000882,Cse_R000949,Cse_R001083,Cse_R001200,Cse_R001323,Cse_R001333,Cse_R001419,Cse_R001440,Cse_R001925,Cse_R001998,Cse_R002159,Cse_R002304,Cse_R002326,Cse_R002363,Cse_R002411,Cse_R002416,Cse_R002483,Cse_R002642,Cse_R002770,Cse_R002919,Cse_R003003,Cse_R003215,Cse_R003218,Cse_R003408,Cse_R003517,Cse_R003537,Cse_R003541,Cse_R003650,Cse_R003775,Cse_R003817,Cse…
GO:0021510	spinal cord development	BP	2.28759e-20	1.57297e-18	33	91	1197	13903	Over	5	Cse_R003846,Cse_R005559,Cse_R005905,Cse_R007628,Cse_R009909,Cse_R011204,Cse_R011358,Cse_R011784,Cse_R011823,Cse_R012264,Cse_R012826,Cse_R014292,Cse_R019282,Cse_R021493,Cse_R002220,Cse_R004676,Cse_R005504,Cse_R006304,Cse_R007192,Cse_R007298,Cse_R007944,Cse_R009709,Cse_R010876,Cse_R010958,Cse_R012023,Cse_R012671,Cse_R017490,Cse_R019470,Cse_R020792,Cse_R021242,Cse_R021491,Cse_R021496,Cse_R021782
GO:0014033	neural crest cell differentiation	BP	2.28759e-20	1.57297e-18	33	91	1197	13903	Over	6	Cse_R002326,Cse_R003112,Cse_R003775,Cse_R004339,Cse_R005631,Cse_R005905,Cse_R007499,Cse_R011221,Cse_R011358,Cse_R012590,Cse_R013491,Cse_R014297,Cse_R017105,Cse_R018272,Cse_R018579,Cse_R018626,Cse_R019297,Cse_R019391,Cse_R019950,Cse_R020467,Cse_R020817,Cse_R021232,Cse_R005151,Cse_R006032,Cse_R007298,Cse_R007844,Cse_R008386,Cse_R010111,Cse_R010876,Cse_R011085,Cse_R011110,Cse_R015608,Cse_R015827
GO:0045664	regulation of neuron differentiation	BP	2.32405e-20	1.58402e-18	75	327	1197	13903	Over	6	Cse_F007680,Cse_R000949,Cse_R002326,Cse_R003043,Cse_R003112,Cse_R003517,Cse_R004333,Cse_R004720,Cse_R004866,Cse_R005013,Cse_R005092,Cse_R005407,Cse_R005559,Cse_R005905,Cse_R007628,Cse_R008188,Cse_R008358,Cse_R008651,Cse_R009171,Cse_R009772,Cse_R009881,Cse_R011221,Cse_R011358,Cse_R011559,Cse_R011928,Cse_R011960,Cse_R012056,Cse_R012264,Cse_R012608,Cse_R013055,Cse_R013491,Cse_R013665,Cse_R014292,Cse…
GO:0010628	positive regulation of gene expression	BP	2.47063e-20	1.66929e-18	168	1020	1197	13903	Over	5	Cse_F014987,Cse_R000882,Cse_R000949,Cse_R001323,Cse_R001440,Cse_R002159,Cse_R002304,Cse_R002326,Cse_R002363,Cse_R002416,Cse_R003003,Cse_R003085,Cse_R003215,Cse_R003408,Cse_R003517,Cse_R003541,Cse_R003817,Cse_R003846,Cse_R003923,Cse_R004042,Cse_R004169,Cse_R004209,Cse_R005013,Cse_R005092,Cse_R005144,Cse_R005559,Cse_R005647,Cse_R005688,Cse_R005905,Cse_R006237,Cse_R006436,Cse_R007187,Cse_R007445,Cse…
GO:0019827	stem cell population maintenance	BP	2.89008e-20	1.90304e-18	30	78	1197	13903	Over	3	Cse_R001519,Cse_R002326,Cse_R003517,Cse_R003846,Cse_R004339,Cse_R005013,Cse_R005092,Cse_R005407,Cse_R005559,Cse_R005647,Cse_R007628,Cse_R009171,Cse_R009772,Cse_R012264,Cse_R014292,Cse_R014485,Cse_R016071,Cse_R017181,Cse_R017696,Cse_R021232,Cse_R021787,Cse_R002260,Cse_R002561,Cse_R002802,Cse_R006056,Cse_R008386,Cse_R010111,Cse_R013487,Cse_R015068,Cse_R015608
GO:0061333	renal tubule morphogenesis	BP	2.89008e-20	1.90304e-18	30	78	1197	13903	Over	6	Cse_R000949,Cse_R001323,Cse_R002326,Cse_R004042,Cse_R004209,Cse_R004780,Cse_R005905,Cse_R007628,Cse_R011132,Cse_R011358,Cse_R011784,Cse_R013665,Cse_R013783,Cse_R014292,Cse_R014366,Cse_R015474,Cse_R018579,Cse_R018708,Cse_R018898,Cse_R019950,Cse_R020467,Cse_R002220,Cse_R002260,Cse_R002561,Cse_R005151,Cse_R006056,Cse_R007298,Cse_R008386,Cse_R010111,Cse_R020792
GO:0072028	nephron morphogenesis	BP	2.89008e-20	1.90304e-18	30	78	1197	13903	Over	4	Cse_R000949,Cse_R001323,Cse_R002326,Cse_R003517,Cse_R004042,Cse_R004209,Cse_R004780,Cse_R005905,Cse_R007628,Cse_R011132,Cse_R011358,Cse_R011784,Cse_R013665,Cse_R013783,Cse_R014292,Cse_R014366,Cse_R018579,Cse_R018708,Cse_R018898,Cse_R019950,Cse_R020467,Cse_R002220,Cse_R002260,Cse_R002561,Cse_R005151,Cse_R006056,Cse_R007298,Cse_R008386,Cse_R010111,Cse_R020792
GO:0048593	camera-type eye morphogenesis	BP	5.61692e-20	3.66752e-18	46	157	1197	13903	Over	7	Cse_R000949,Cse_R002483,Cse_R003517,Cse_R003679,Cse_R004042,Cse_R004780,Cse_R006131,Cse_R006334,Cse_R009772,Cse_R010432,Cse_R010610,Cse_R011204,Cse_R011221,Cse_R011784,Cse_R011931,Cse_R012608,Cse_R012738,Cse_R013207,Cse_R015133,Cse_R016071,Cse_R016248,Cse_R016266,Cse_R016453,Cse_R017861,Cse_R018422,Cse_R018577,Cse_R019193,Cse_R019297,Cse_R019391,Cse_R021280,Cse_R021787,Cse_R001466,Cse_R004041,Cse…
GO:0030509	BMP signaling pathway	BP	5.96469e-20	3.86214e-18	38	116	1197	13903	Over	6	Cse_R000878,Cse_R000949,Cse_R001068,Cse_R002326,Cse_R003003,Cse_R003517,Cse_R003541,Cse_R003650,Cse_R004042,Cse_R004339,Cse_R004941,Cse_R005559,Cse_R005631,Cse_R007499,Cse_R007628,Cse_R011358,Cse_R011553,Cse_R011823,Cse_R011836,Cse_R013665,Cse_R014292,Cse_R014366,Cse_R014485,Cse_R015485,Cse_R015851,Cse_R015981,Cse_R017352,Cse_R018579,Cse_R018592,Cse_R018708,Cse_R021900,Cse_R002260,Cse_R002561,Cse…
GO:0048870	cell motility	BP	6.74184e-20	4.29378e-18	142	818	1197	13903	Over	3	Cse_R000949,Cse_R001034,Cse_R001323,Cse_R001360,Cse_R001407,Cse_R001440,Cse_R001465,Cse_R001519,Cse_R001642,Cse_R002154,Cse_R002326,Cse_R002329,Cse_R002742,Cse_R003003,Cse_R003112,Cse_R003142,Cse_R003343,Cse_R003650,Cse_R003679,Cse_R003775,Cse_R004042,Cse_R004169,Cse_R004199,Cse_R004209,Cse_R004333,Cse_R004720,Cse_R004727,Cse_R004941,Cse_R005013,Cse_R005168,Cse_R005334,Cse_R005407,Cse_R005631,Cse…
GO:0050767	regulation of neurogenesis	BP	9.57948e-20	5.95461e-18	83	385	1197	13903	Over	6	Cse_F007680,Cse_R000949,Cse_R002326,Cse_R003043,Cse_R003112,Cse_R003517,Cse_R004169,Cse_R004333,Cse_R004339,Cse_R004720,Cse_R004866,Cse_R005013,Cse_R005092,Cse_R005407,Cse_R005559,Cse_R005905,Cse_R006251,Cse_R007628,Cse_R008188,Cse_R008358,Cse_R008651,Cse_R009171,Cse_R009772,Cse_R009881,Cse_R011221,Cse_R011358,Cse_R011559,Cse_R011928,Cse_R011960,Cse_R012056,Cse_R012264,Cse_R012608,Cse_R013055,Cse…
GO:0030326	embryonic limb morphogenesis	BP	1.12725e-19	6.9514e-18	39	122	1197	13903	Over	6	Cse_R000949,Cse_R003215,Cse_R003517,Cse_R003541,Cse_R003673,Cse_R004042,Cse_R004339,Cse_R004637,Cse_R004933,Cse_R005407,Cse_R005559,Cse_R005905,Cse_R005927,Cse_R007628,Cse_R010148,Cse_R011132,Cse_R011221,Cse_R011358,Cse_R011836,Cse_R014292,Cse_R015485,Cse_R015851,Cse_R017177,Cse_R018626,Cse_R019391,Cse_R002802,Cse_R004676,Cse_R004980,Cse_R005124,Cse_R007298,Cse_R008520,Cse_R008711,Cse_R010327,Cse…
GO:0031328	positive regulation of cellular biosynthetic process	BP	1.49952e-19	9.17424e-18	159	960	1197	13903	Over	5	Cse_F014987,Cse_R000882,Cse_R000949,Cse_R001323,Cse_R001440,Cse_R002159,Cse_R002304,Cse_R002326,Cse_R002416,Cse_R003003,Cse_R003215,Cse_R003408,Cse_R003517,Cse_R003541,Cse_R003817,Cse_R003846,Cse_R003923,Cse_R004169,Cse_R004209,Cse_R005013,Cse_R005092,Cse_R005144,Cse_R005165,Cse_R005238,Cse_R005559,Cse_R005647,Cse_R005688,Cse_R005905,Cse_R006237,Cse_R006436,Cse_R007445,Cse_R007499,Cse_R007628,Cse…
GO:0016331	morphogenesis of embryonic epithelium	BP	2.93113e-19	1.76549e-17	45	155	1197	13903	Over	5	Cse_F014987,Cse_R000882,Cse_R000949,Cse_R001323,Cse_R001519,Cse_R003517,Cse_R004042,Cse_R004780,Cse_R005647,Cse_R005688,Cse_R005905,Cse_R006536,Cse_R007445,Cse_R007465,Cse_R007474,Cse_R007628,Cse_R008057,Cse_R009164,Cse_R011132,Cse_R011221,Cse_R011358,Cse_R011553,Cse_R011836,Cse_R013127,Cse_R014008,Cse_R014292,Cse_R014485,Cse_R014596,Cse_R014884,Cse_R015485,Cse_R018421,Cse_R018422,Cse_R018626,Cse…
GO:0061351	neural precursor cell proliferation	BP	3.13625e-19	1.8602e-17	35	104	1197	13903	Over	4	Cse_F014987,Cse_R003846,Cse_R004042,Cse_R005407,Cse_R005559,Cse_R005905,Cse_R009772,Cse_R011358,Cse_R011784,Cse_R011825,Cse_R015317,Cse_R016071,Cse_R017181,Cse_R018421,Cse_R018422,Cse_R019282,Cse_R019391,Cse_R021280,Cse_R021493,Cse_R021546,Cse_R021787,Cse_R021933,Cse_F006536,Cse_R002802,Cse_R005504,Cse_R007022,Cse_R007298,Cse_R007844,Cse_R010795,Cse_R012671,Cse_R013487,Cse_R015827,Cse_R020792,Cse…
GO:0001704	formation of primary germ layer	BP	3.13625e-19	1.8602e-17	35	104	1197	13903	Over	4	Cse_R000949,Cse_R002642,Cse_R003003,Cse_R003517,Cse_R003679,Cse_R004042,Cse_R004339,Cse_R005013,Cse_R005407,Cse_R005647,Cse_R006334,Cse_R007499,Cse_R007628,Cse_R008323,Cse_R009164,Cse_R009772,Cse_R011322,Cse_R011784,Cse_R011823,Cse_R011836,Cse_R012056,Cse_R012775,Cse_R013634,Cse_R013665,Cse_R014292,Cse_R014485,Cse_R015485,Cse_R015981,Cse_R018898,Cse_R020000,Cse_R021787,Cse_R021900,Cse_R005099,Cse…
GO:0030182	neuron differentiation	BP	3.49858e-19	2.05371e-17	166	1024	1197	13903	Over	5	Cse_F007680,Cse_F014987,Cse_F019599,Cse_F020759,Cse_R000949,Cse_R001068,Cse_R001258,Cse_R001360,Cse_R001519,Cse_R002154,Cse_R002326,Cse_R002483,Cse_R002808,Cse_R002881,Cse_R003043,Cse_R003112,Cse_R003343,Cse_R003367,Cse_R003517,Cse_R003590,Cse_R003679,Cse_R003846,Cse_R003872,Cse_R004042,Cse_R004169,Cse_R004333,Cse_R004720,Cse_R004866,Cse_R005013,Cse_R005092,Cse_R005165,Cse_R005334,Cse_R005407,Cse…
GO:0010001	glial cell differentiation	BP	3.51536e-19	2.05371e-17	44	150	1197	13903	Over	5	Cse_R000949,Cse_R002326,Cse_R004042,Cse_R004169,Cse_R004209,Cse_R005092,Cse_R005559,Cse_R005905,Cse_R007628,Cse_R009772,Cse_R011204,Cse_R011358,Cse_R011928,Cse_R012056,Cse_R012608,Cse_R012735,Cse_R013418,Cse_R013665,Cse_R014292,Cse_R014366,Cse_R014522,Cse_R018259,Cse_R018708,Cse_R019391,Cse_R019950,Cse_R020000,Cse_R020467,Cse_R021787,Cse_F006536,Cse_R002260,Cse_R002561,Cse_R005151,Cse_R007192,Cse…
GO:0048645	animal organ formation	BP	4.31874e-19	2.48985e-17	26	64	1197	13903	Over	4	Cse_F014987,Cse_R000949,Cse_R002326,Cse_R003003,Cse_R003517,Cse_R004042,Cse_R004339,Cse_R005407,Cse_R005559,Cse_R005905,Cse_R007628,Cse_R011358,Cse_R011553,Cse_R012608,Cse_R013665,Cse_R014292,Cse_R014366,Cse_R018626,Cse_R018708,Cse_R021933,Cse_R006056,Cse_R007298,Cse_R008551,Cse_R010111,Cse_R010876,Cse_R020792
GO:0019219	regulation of nucleobase-containing compound metabolic process	BP	4.46291e-19	2.54976e-17	329	2499	1197	13903	Over	5	Cse_F014987,Cse_F019599,Cse_R000878,Cse_R000882,Cse_R000949,Cse_R001083,Cse_R001200,Cse_R001323,Cse_R001333,Cse_R001419,Cse_R001440,Cse_R001925,Cse_R001998,Cse_R002159,Cse_R002304,Cse_R002326,Cse_R002363,Cse_R002411,Cse_R002416,Cse_R002483,Cse_R002642,Cse_R002770,Cse_R002919,Cse_R003003,Cse_R003215,Cse_R003218,Cse_R003408,Cse_R003517,Cse_R003537,Cse_R003541,Cse_R003650,Cse_R003775,Cse_R003817,Cse…
GO:0008284	positive regulation of cell population proliferation	BP	5.97084e-19	3.38638e-17	103	534	1197	13903	Over	4	Cse_F014987,Cse_F016071,Cse_R000949,Cse_R001258,Cse_R001440,Cse_R002326,Cse_R003003,Cse_R004042,Cse_R004169,Cse_R004209,Cse_R004325,Cse_R004333,Cse_R004339,Cse_R004866,Cse_R005144,Cse_R005180,Cse_R005334,Cse_R005407,Cse_R005559,Cse_R005647,Cse_R005894,Cse_R005905,Cse_R005927,Cse_R006334,Cse_R007628,Cse_R007816,Cse_R008410,Cse_R008782,Cse_R009419,Cse_R009772,Cse_R009958,Cse_R011358,Cse_R011559,Cse…
GO:0006351	transcription, DNA-templated	BP	7.34634e-19	4.10655e-17	323	2448	1197	13903	Over	6	Cse_F014987,Cse_F019599,Cse_R000878,Cse_R000882,Cse_R000949,Cse_R001083,Cse_R001200,Cse_R001323,Cse_R001333,Cse_R001419,Cse_R001440,Cse_R001925,Cse_R001998,Cse_R002159,Cse_R002304,Cse_R002326,Cse_R002363,Cse_R002411,Cse_R002416,Cse_R002483,Cse_R002642,Cse_R002770,Cse_R002919,Cse_R003003,Cse_R003215,Cse_R003218,Cse_R003408,Cse_R003517,Cse_R003537,Cse_R003541,Cse_R003650,Cse_R003775,Cse_R003817,Cse…
GO:0007369	gastrulation	BP	9.1049e-19	5.01738e-17	63	263	1197	13903	Over	5	Cse_F011632,Cse_R000949,Cse_R001519,Cse_R002304,Cse_R002313,Cse_R002642,Cse_R003003,Cse_R003517,Cse_R003679,Cse_R003775,Cse_R004042,Cse_R004333,Cse_R004339,Cse_R004727,Cse_R005013,Cse_R005407,Cse_R005631,Cse_R005647,Cse_R005678,Cse_R006334,Cse_R006390,Cse_R007499,Cse_R007628,Cse_R008057,Cse_R008323,Cse_R009164,Cse_R009772,Cse_R010888,Cse_R011322,Cse_R011784,Cse_R011823,Cse_R011836,Cse_R012056,Cse…
GO:0001657	ureteric bud development	BP	1.03823e-18	5.60211e-17	34	101	1197	13903	Over	6	Cse_F014987,Cse_R000949,Cse_R001323,Cse_R002326,Cse_R003215,Cse_R003517,Cse_R004042,Cse_R004209,Cse_R004941,Cse_R005407,Cse_R005905,Cse_R007628,Cse_R011132,Cse_R011358,Cse_R011784,Cse_R013665,Cse_R013783,Cse_R014292,Cse_R014366,Cse_R015981,Cse_R018579,Cse_R018708,Cse_R018898,Cse_R019950,Cse_R020467,Cse_R021933,Cse_R002220,Cse_R005151,Cse_R006056,Cse_R007298,Cse_R008386,Cse_R010111,Cse_R011110,Cse…
GO:0048592	eye morphogenesis	BP	1.63385e-18	8.75517e-17	54	210	1197	13903	Over	6	Cse_R000949,Cse_R001258,Cse_R001519,Cse_R002483,Cse_R003215,Cse_R003517,Cse_R003590,Cse_R003679,Cse_R004042,Cse_R004780,Cse_R005927,Cse_R006131,Cse_R006334,Cse_R009772,Cse_R010432,Cse_R010610,Cse_R011204,Cse_R011221,Cse_R011358,Cse_R011493,Cse_R011784,Cse_R011931,Cse_R012608,Cse_R012738,Cse_R013207,Cse_R015133,Cse_R016071,Cse_R016248,Cse_R016266,Cse_R016453,Cse_R017177,Cse_R017861,Cse_R018422,Cse…
GO:0003007	heart morphogenesis	BP	1.67389e-18	8.90831e-17	55	216	1197	13903	Over	5	Cse_F014987,Cse_R000878,Cse_R000949,Cse_R001407,Cse_R001519,Cse_R002326,Cse_R003003,Cse_R003541,Cse_R003775,Cse_R004042,Cse_R004339,Cse_R004720,Cse_R004727,Cse_R005559,Cse_R005647,Cse_R005905,Cse_R006237,Cse_R007091,Cse_R007445,Cse_R007499,Cse_R008057,Cse_R008733,Cse_R009164,Cse_R011132,Cse_R011221,Cse_R011322,Cse_R011358,Cse_R011823,Cse_R011836,Cse_R013634,Cse_R013665,Cse_R014366,Cse_R014485,Cse…
GO:0061138	morphogenesis of a branching epithelium	BP	2.17505e-18	1.14967e-16	52	199	1197	13903	Over	4	Cse_F014987,Cse_R000949,Cse_R001323,Cse_R001360,Cse_R001519,Cse_R003517,Cse_R003679,Cse_R004042,Cse_R004209,Cse_R004637,Cse_R005407,Cse_R005559,Cse_R005905,Cse_R007499,Cse_R007628,Cse_R009772,Cse_R011100,Cse_R011132,Cse_R011358,Cse_R011553,Cse_R011784,Cse_R011836,Cse_R012056,Cse_R013665,Cse_R013783,Cse_R014292,Cse_R014366,Cse_R014884,Cse_R015214,Cse_R015317,Cse_R015485,Cse_R015851,Cse_R017024,Cse…
GO:0006357	regulation of transcription by RNA polymerase II	BP	2.22213e-18	1.16662e-16	151	915	1197	13903	Over	7	Cse_F014987,Cse_R000882,Cse_R000949,Cse_R001083,Cse_R001323,Cse_R001440,Cse_R002159,Cse_R002304,Cse_R002326,Cse_R002363,Cse_R002416,Cse_R002919,Cse_R003003,Cse_R003215,Cse_R003408,Cse_R003517,Cse_R003541,Cse_R003650,Cse_R003775,Cse_R003817,Cse_R003846,Cse_R004720,Cse_R005013,Cse_R005144,Cse_R005407,Cse_R005559,Cse_R005647,Cse_R005905,Cse_R006237,Cse_R007628,Cse_R008733,Cse_R009164,Cse_R009772,Cse…
GO:0060993	kidney morphogenesis	BP	2.34606e-18	1.22341e-16	31	88	1197	13903	Over	5	Cse_R000949,Cse_R001323,Cse_R002326,Cse_R003517,Cse_R004042,Cse_R004209,Cse_R004780,Cse_R005905,Cse_R007628,Cse_R011132,Cse_R011358,Cse_R011784,Cse_R013665,Cse_R013783,Cse_R014292,Cse_R014366,Cse_R015474,Cse_R018579,Cse_R018708,Cse_R018898,Cse_R019950,Cse_R020467,Cse_R002220,Cse_R002260,Cse_R002561,Cse_R005151,Cse_R006056,Cse_R007298,Cse_R008386,Cse_R010111,Cse_R020792
GO:0010468	regulation of gene expression	BP	2.42933e-18	1.25839e-16	355	2776	1197	13903	Over	5	Cse_F014987,Cse_F019599,Cse_R000878,Cse_R000882,Cse_R000949,Cse_R001034,Cse_R001083,Cse_R001200,Cse_R001323,Cse_R001333,Cse_R001419,Cse_R001440,Cse_R001627,Cse_R001925,Cse_R001998,Cse_R002159,Cse_R002304,Cse_R002326,Cse_R002363,Cse_R002411,Cse_R002416,Cse_R002483,Cse_R002642,Cse_R002770,Cse_R002919,Cse_R002942,Cse_R003003,Cse_R003085,Cse_R003215,Cse_R003218,Cse_R003408,Cse_R003517,Cse_R003537,Cse…
GO:0010557	positive regulation of macromolecule biosynthetic process	BP	2.47883e-18	1.27553e-16	152	924	1197	13903	Over	5	Cse_F014987,Cse_R000882,Cse_R000949,Cse_R001323,Cse_R001440,Cse_R002159,Cse_R002304,Cse_R002326,Cse_R002416,Cse_R003003,Cse_R003215,Cse_R003408,Cse_R003517,Cse_R003541,Cse_R003817,Cse_R003846,Cse_R003923,Cse_R004169,Cse_R004209,Cse_R005013,Cse_R005092,Cse_R005144,Cse_R005238,Cse_R005559,Cse_R005647,Cse_R005688,Cse_R005905,Cse_R006237,Cse_R006436,Cse_R007445,Cse_R007499,Cse_R007628,Cse_R008057,Cse…
GO:0050768	negative regulation of neurogenesis	BP	3.71673e-18	1.89993e-16	46	166	1197	13903	Over	5	Cse_R000949,Cse_R002326,Cse_R003112,Cse_R003517,Cse_R004339,Cse_R004720,Cse_R004866,Cse_R005092,Cse_R005559,Cse_R006251,Cse_R007628,Cse_R008188,Cse_R008358,Cse_R009171,Cse_R009772,Cse_R011559,Cse_R011928,Cse_R012056,Cse_R012264,Cse_R014292,Cse_R015865,Cse_R017105,Cse_R017696,Cse_R020000,Cse_R021228,Cse_R021787,Cse_R002260,Cse_R002561,Cse_R002802,Cse_R004978,Cse_R006304,Cse_R007192,Cse_R007844,Cse…
GO:2000112	regulation of cellular macromolecule biosynthetic process	BP	4.258e-18	2.1624e-16	333	2569	1197	13903	Over	6	Cse_F014987,Cse_F019599,Cse_R000878,Cse_R000882,Cse_R000949,Cse_R001034,Cse_R001083,Cse_R001200,Cse_R001323,Cse_R001333,Cse_R001419,Cse_R001440,Cse_R001627,Cse_R001925,Cse_R001998,Cse_R002159,Cse_R002304,Cse_R002326,Cse_R002363,Cse_R002411,Cse_R002416,Cse_R002483,Cse_R002642,Cse_R002770,Cse_R002919,Cse_R003003,Cse_R003215,Cse_R003218,Cse_R003408,Cse_R003517,Cse_R003537,Cse_R003541,Cse_R003650,Cse…
GO:0031326	regulation of cellular biosynthetic process	BP	6.11767e-18	3.08664e-16	342	2662	1197	13903	Over	5	Cse_F014987,Cse_F019599,Cse_R000878,Cse_R000882,Cse_R000949,Cse_R001034,Cse_R001083,Cse_R001200,Cse_R001323,Cse_R001333,Cse_R001419,Cse_R001440,Cse_R001627,Cse_R001925,Cse_R001998,Cse_R002159,Cse_R002304,Cse_R002326,Cse_R002363,Cse_R002411,Cse_R002416,Cse_R002483,Cse_R002642,Cse_R002770,Cse_R002919,Cse_R003003,Cse_R003215,Cse_R003218,Cse_R003408,Cse_R003517,Cse_R003537,Cse_R003541,Cse_R003650,Cse…
GO:0009889	regulation of biosynthetic process	BP	6.74031e-18	3.37885e-16	344	2683	1197	13903	Over	4	Cse_F014987,Cse_F019599,Cse_R000878,Cse_R000882,Cse_R000949,Cse_R001034,Cse_R001083,Cse_R001200,Cse_R001323,Cse_R001333,Cse_R001419,Cse_R001440,Cse_R001627,Cse_R001925,Cse_R001998,Cse_R002159,Cse_R002304,Cse_R002326,Cse_R002363,Cse_R002411,Cse_R002416,Cse_R002483,Cse_R002642,Cse_R002770,Cse_R002919,Cse_R003003,Cse_R003215,Cse_R003218,Cse_R003408,Cse_R003517,Cse_R003537,Cse_R003541,Cse_R003650,Cse…
GO:0045935	positive regulation of nucleobase-containing compound metabolic process	BP	8.11175e-18	4.04028e-16	146	884	1197	13903	Over	5	Cse_F014987,Cse_R000882,Cse_R000949,Cse_R001323,Cse_R001440,Cse_R002159,Cse_R002304,Cse_R002326,Cse_R002416,Cse_R003003,Cse_R003215,Cse_R003408,Cse_R003517,Cse_R003541,Cse_R003817,Cse_R003846,Cse_R003923,Cse_R004209,Cse_R005013,Cse_R005144,Cse_R005559,Cse_R005647,Cse_R005688,Cse_R005905,Cse_R006237,Cse_R006436,Cse_R007445,Cse_R007499,Cse_R007628,Cse_R008057,Cse_R009164,Cse_R009419,Cse_R009772,Cse…
GO:0040011	locomotion	BP	1.3135e-17	6.48402e-16	171	1096	1197	13903	Over	2	Cse_R000949,Cse_R001034,Cse_R001323,Cse_R001360,Cse_R001407,Cse_R001440,Cse_R001465,Cse_R001519,Cse_R001642,Cse_R002154,Cse_R002326,Cse_R002329,Cse_R002742,Cse_R002881,Cse_R003003,Cse_R003112,Cse_R003142,Cse_R003343,Cse_R003517,Cse_R003650,Cse_R003679,Cse_R003775,Cse_R003872,Cse_R004042,Cse_R004169,Cse_R004199,Cse_R004209,Cse_R004333,Cse_R004720,Cse_R004727,Cse_R004866,Cse_R004941,Cse_R005013,Cse…
GO:0048706	embryonic skeletal system development	BP	3.80005e-17	1.8454e-15	42	149	1197	13903	Over	6	Cse_R000949,Cse_R001323,Cse_R003517,Cse_R003673,Cse_R005631,Cse_R005647,Cse_R005905,Cse_R005927,Cse_R007628,Cse_R009164,Cse_R011221,Cse_R011358,Cse_R011553,Cse_R011784,Cse_R014292,Cse_R014485,Cse_R015865,Cse_R017177,Cse_R018119,Cse_R018626,Cse_R019267,Cse_R021820,Cse_R021900,Cse_R004676,Cse_R004978,Cse_R005124,Cse_R006956,Cse_R007298,Cse_R007944,Cse_R008058,Cse_R008520,Cse_R008551,Cse_R010327,Cse…
GO:0060675	ureteric bud morphogenesis	BP	3.92057e-17	1.88042e-15	26	69	1197	13903	Over	7	Cse_R000949,Cse_R001323,Cse_R002326,Cse_R004042,Cse_R004209,Cse_R005905,Cse_R007628,Cse_R011132,Cse_R011358,Cse_R011784,Cse_R013665,Cse_R013783,Cse_R014292,Cse_R014366,Cse_R018579,Cse_R018708,Cse_R018898,Cse_R019950,Cse_R020467,Cse_R002220,Cse_R005151,Cse_R006056,Cse_R007298,Cse_R008386,Cse_R010111,Cse_R020792
GO:0030111	regulation of Wnt signaling pathway	BP	4.0953e-17	1.95218e-15	50	195	1197	13903	Over	5	Cse_F014987,Cse_R001271,Cse_R001519,Cse_R003775,Cse_R004014,Cse_R004042,Cse_R004637,Cse_R005559,Cse_R005905,Cse_R009772,Cse_R011358,Cse_R011553,Cse_R011836,Cse_R012608,Cse_R012738,Cse_R013207,Cse_R013665,Cse_R014366,Cse_R014596,Cse_R015485,Cse_R015591,Cse_R016071,Cse_R016248,Cse_R016266,Cse_R016453,Cse_R017181,Cse_R018125,Cse_R018592,Cse_R018708,Cse_R018898,Cse_R019206,Cse_R019282,Cse_R019297,Cse…
GO:0090287	regulation of cellular response to growth factor stimulus	BP	4.18228e-17	1.98148e-15	52	207	1197	13903	Over	4	Cse_F014987,Cse_R000878,Cse_R000949,Cse_R001068,Cse_R002154,Cse_R002326,Cse_R003003,Cse_R003541,Cse_R003673,Cse_R004209,Cse_R004866,Cse_R004933,Cse_R004941,Cse_R005559,Cse_R005631,Cse_R005647,Cse_R006334,Cse_R007499,Cse_R007628,Cse_R009265,Cse_R009291,Cse_R010654,Cse_R011358,Cse_R011553,Cse_R011823,Cse_R011836,Cse_R012033,Cse_R014292,Cse_R014485,Cse_R015317,Cse_R015485,Cse_R015837,Cse_R015851,Cse…
GO:0042063	gliogenesis	BP	4.66512e-17	2.19685e-15	46	172	1197	13903	Over	6	Cse_R000949,Cse_R002326,Cse_R004042,Cse_R004169,Cse_R004209,Cse_R005092,Cse_R005559,Cse_R005905,Cse_R007628,Cse_R009772,Cse_R011204,Cse_R011358,Cse_R011928,Cse_R012056,Cse_R012608,Cse_R012735,Cse_R013418,Cse_R013489,Cse_R013665,Cse_R014292,Cse_R014366,Cse_R014522,Cse_R017274,Cse_R018259,Cse_R018708,Cse_R019391,Cse_R019950,Cse_R020000,Cse_R020467,Cse_R021787,Cse_F006536,Cse_R002260,Cse_R002561,Cse…
GO:0019438	aromatic compound biosynthetic process	BP	5.45113e-17	2.55152e-15	355	2823	1197	13903	Over	5	Cse_F014987,Cse_F019599,Cse_R000878,Cse_R000882,Cse_R000949,Cse_R001083,Cse_R001200,Cse_R001323,Cse_R001333,Cse_R001419,Cse_R001440,Cse_R001452,Cse_R001925,Cse_R001998,Cse_R002159,Cse_R002304,Cse_R002326,Cse_R002363,Cse_R002411,Cse_R002416,Cse_R002483,Cse_R002642,Cse_R002770,Cse_R002808,Cse_R002919,Cse_R003003,Cse_R003215,Cse_R003218,Cse_R003408,Cse_R003517,Cse_R003537,Cse_R003541,Cse_R003650,Cse…
GO:0001838	embryonic epithelial tube formation	BP	6.7188e-17	3.12605e-15	36	118	1197	13903	Over	6	Cse_R000882,Cse_R000949,Cse_R001323,Cse_R001519,Cse_R004780,Cse_R005647,Cse_R005688,Cse_R005905,Cse_R006536,Cse_R007445,Cse_R007628,Cse_R008057,Cse_R009164,Cse_R011132,Cse_R011221,Cse_R011358,Cse_R011836,Cse_R013127,Cse_R014008,Cse_R014292,Cse_R014485,Cse_R014596,Cse_R014884,Cse_R015485,Cse_R018421,Cse_R018422,Cse_R018898,Cse_R019391,Cse_R021900,Cse_R002260,Cse_R002561,Cse_R006056,Cse_R007298,Cse…
GO:0010721	negative regulation of cell development	BP	7.5737e-17	3.50283e-15	47	179	1197	13903	Over	5	Cse_R000949,Cse_R002326,Cse_R003112,Cse_R003517,Cse_R004339,Cse_R004720,Cse_R004866,Cse_R005092,Cse_R005559,Cse_R006251,Cse_R007628,Cse_R008188,Cse_R008358,Cse_R009171,Cse_R009772,Cse_R011559,Cse_R011928,Cse_R012056,Cse_R012101,Cse_R012264,Cse_R014292,Cse_R015865,Cse_R017105,Cse_R017696,Cse_R020000,Cse_R021228,Cse_R021787,Cse_R002260,Cse_R002561,Cse_R002802,Cse_R004978,Cse_R006304,Cse_R007192,Cse…
GO:0007507	heart development	BP	8.94947e-17	4.11464e-15	90	465	1197	13903	Over	5	Cse_F014987,Cse_R000878,Cse_R000949,Cse_R001407,Cse_R001519,Cse_R002326,Cse_R003003,Cse_R003215,Cse_R003282,Cse_R003408,Cse_R003537,Cse_R003541,Cse_R003650,Cse_R003775,Cse_R004042,Cse_R004169,Cse_R004209,Cse_R004339,Cse_R004720,Cse_R004727,Cse_R005180,Cse_R005407,Cse_R005559,Cse_R005647,Cse_R005678,Cse_R005905,Cse_R006237,Cse_R006334,Cse_R006827,Cse_R007091,Cse_R007445,Cse_R007499,Cse_R007628,Cse…
GO:0009893	positive regulation of metabolic process	BP	1.32606e-16	6.02545e-15	233	1668	1197	13903	Over	3	Cse_F014987,Cse_R000882,Cse_R000938,Cse_R000949,Cse_R001323,Cse_R001440,Cse_R002154,Cse_R002159,Cse_R002304,Cse_R002326,Cse_R002363,Cse_R002416,Cse_R002808,Cse_R003003,Cse_R003085,Cse_R003215,Cse_R003408,Cse_R003517,Cse_R003541,Cse_R003775,Cse_R003817,Cse_R003846,Cse_R003923,Cse_R004042,Cse_R004169,Cse_R004209,Cse_R004339,Cse_R004720,Cse_R004941,Cse_R005013,Cse_R005092,Cse_R005144,Cse_R005165,Cse…
GO:0009953	dorsal/ventral pattern formation	BP	1.44185e-16	6.51347e-15	42	152	1197	13903	Over	5	Cse_R000949,Cse_R001068,Cse_R004042,Cse_R004339,Cse_R004933,Cse_R005013,Cse_R005647,Cse_R005905,Cse_R005927,Cse_R006334,Cse_R007499,Cse_R007628,Cse_R008323,Cse_R011132,Cse_R011358,Cse_R011784,Cse_R011823,Cse_R012056,Cse_R012608,Cse_R013665,Cse_R014292,Cse_R015317,Cse_R015474,Cse_R015591,Cse_R017177,Cse_R017352,Cse_R018422,Cse_R018592,Cse_R018708,Cse_R019282,Cse_R019391,Cse_R020000,Cse_R002802,Cse…
GO:0010604	positive regulation of macromolecule metabolic process	BP	1.49084e-16	6.69585e-15	222	1569	1197	13903	Over	4	Cse_F014987,Cse_R000882,Cse_R000938,Cse_R000949,Cse_R001323,Cse_R001440,Cse_R002154,Cse_R002159,Cse_R002304,Cse_R002326,Cse_R002363,Cse_R002416,Cse_R002808,Cse_R003003,Cse_R003085,Cse_R003215,Cse_R003408,Cse_R003517,Cse_R003541,Cse_R003775,Cse_R003817,Cse_R003846,Cse_R003923,Cse_R004042,Cse_R004169,Cse_R004209,Cse_R004339,Cse_R004720,Cse_R004941,Cse_R005013,Cse_R005092,Cse_R005144,Cse_R005165,Cse…
GO:0001658	branching involved in ureteric bud morphogenesis	BP	1.70349e-16	7.60696e-15	24	62	1197	13903	Over	6	Cse_R000949,Cse_R001323,Cse_R004042,Cse_R004209,Cse_R005905,Cse_R007628,Cse_R011132,Cse_R011358,Cse_R011784,Cse_R013665,Cse_R013783,Cse_R014292,Cse_R014366,Cse_R018579,Cse_R018708,Cse_R018898,Cse_R019950,Cse_R020467,Cse_R002220,Cse_R005151,Cse_R006056,Cse_R007298,Cse_R008386,Cse_R020792
GO:0051094	positive regulation of developmental process	BP	1.87521e-16	8.32594e-15	112	635	1197	13903	Over	3	Cse_F014987,Cse_R000949,Cse_R001323,Cse_R001440,Cse_R002159,Cse_R002326,Cse_R003003,Cse_R003517,Cse_R003775,Cse_R003846,Cse_R003923,Cse_R004042,Cse_R004169,Cse_R004209,Cse_R004333,Cse_R004339,Cse_R004866,Cse_R005013,Cse_R005092,Cse_R005407,Cse_R005559,Cse_R005631,Cse_R005905,Cse_R006334,Cse_R007499,Cse_R007628,Cse_R007816,Cse_R008358,Cse_R008410,Cse_R009419,Cse_R009772,Cse_R009881,Cse_R011221,Cse…
GO:0021872	forebrain generation of neurons	BP	2.88828e-16	1.27511e-14	25	67	1197	13903	Over	5	Cse_F014987,Cse_F019599,Cse_R002326,Cse_R005407,Cse_R009772,Cse_R010148,Cse_R011204,Cse_R011221,Cse_R019391,Cse_R021232,Cse_R021787,Cse_R021933,Cse_R003572,Cse_R004041,Cse_R005504,Cse_R006551,Cse_R007022,Cse_R010111,Cse_R010795,Cse_R010958,Cse_R012023,Cse_R012671,Cse_R013487,Cse_R015825,Cse_R020792
GO:0021953	central nervous system neuron differentiation	BP	3.12629e-16	1.37239e-14	45	171	1197	13903	Over	6	Cse_F014987,Cse_F019599,Cse_R002326,Cse_R003846,Cse_R005013,Cse_R005407,Cse_R005905,Cse_R009772,Cse_R009881,Cse_R010148,Cse_R011204,Cse_R011221,Cse_R011358,Cse_R011784,Cse_R011928,Cse_R012264,Cse_R019282,Cse_R021232,Cse_R021787,Cse_R021933,Cse_R002220,Cse_R002802,Cse_R003572,Cse_R004041,Cse_R004676,Cse_R004994,Cse_R005504,Cse_R006304,Cse_R006551,Cse_R007192,Cse_R007298,Cse_R009709,Cse_R010111,Cse…
GO:0016055	Wnt signaling pathway	BP	3.16446e-16	1.37362e-14	69	323	1197	13903	Over	5	Cse_F008648,Cse_F014987,Cse_R000882,Cse_R001271,Cse_R001519,Cse_R002642,Cse_R003775,Cse_R004014,Cse_R004042,Cse_R004637,Cse_R005559,Cse_R005905,Cse_R007445,Cse_R008057,Cse_R009772,Cse_R011204,Cse_R011358,Cse_R011553,Cse_R011825,Cse_R011836,Cse_R012033,Cse_R012608,Cse_R012738,Cse_R013207,Cse_R013665,Cse_R013783,Cse_R014366,Cse_R014596,Cse_R014884,Cse_R015485,Cse_R015591,Cse_R016071,Cse_R016248,Cse…
GO:0048332	mesoderm morphogenesis	BP	4.12478e-16	1.78053e-14	29	86	1197	13903	Over	5	Cse_F008648,Cse_R000949,Cse_R002642,Cse_R003517,Cse_R003679,Cse_R004339,Cse_R005013,Cse_R005407,Cse_R005647,Cse_R007499,Cse_R007628,Cse_R008323,Cse_R009164,Cse_R011823,Cse_R011836,Cse_R012775,Cse_R013665,Cse_R014292,Cse_R014485,Cse_R015485,Cse_R015981,Cse_R016071,Cse_R017181,Cse_R019297,Cse_R021900,Cse_R002220,Cse_R005099,Cse_R010795,Cse_R011110
GO:0072001	renal system development	BP	4.88192e-16	2.09572e-14	58	252	1197	13903	Over	5	Cse_F014987,Cse_R000878,Cse_R000949,Cse_R001258,Cse_R001323,Cse_R001519,Cse_R002326,Cse_R003215,Cse_R003517,Cse_R004042,Cse_R004209,Cse_R004780,Cse_R004941,Cse_R005407,Cse_R005506,Cse_R005905,Cse_R006392,Cse_R007628,Cse_R009171,Cse_R010610,Cse_R011132,Cse_R011221,Cse_R011358,Cse_R011553,Cse_R011784,Cse_R012264,Cse_R012840,Cse_R013665,Cse_R013783,Cse_R014292,Cse_R014366,Cse_R015214,Cse_R015474,Cse…
GO:1901362	organic cyclic compound biosynthetic process	BP	4.94114e-16	2.10949e-14	362	2928	1197	13903	Over	5	Cse_F014987,Cse_F019599,Cse_R000878,Cse_R000882,Cse_R000949,Cse_R001083,Cse_R001200,Cse_R001323,Cse_R001333,Cse_R001419,Cse_R001440,Cse_R001452,Cse_R001925,Cse_R001998,Cse_R002159,Cse_R002304,Cse_R002326,Cse_R002363,Cse_R002411,Cse_R002416,Cse_R002483,Cse_R002642,Cse_R002770,Cse_R002808,Cse_R002919,Cse_R003003,Cse_R003215,Cse_R003218,Cse_R003408,Cse_R003517,Cse_R003537,Cse_R003541,Cse_R003650,Cse…
GO:0001655	urogenital system development	BP	6.05579e-16	2.57123e-14	64	292	1197	13903	Over	5	Cse_F014987,Cse_R000878,Cse_R000949,Cse_R001258,Cse_R001323,Cse_R001519,Cse_R002326,Cse_R003215,Cse_R003517,Cse_R003846,Cse_R004042,Cse_R004209,Cse_R004780,Cse_R004941,Cse_R005407,Cse_R005506,Cse_R005559,Cse_R005905,Cse_R006392,Cse_R007499,Cse_R007628,Cse_R009171,Cse_R009881,Cse_R010610,Cse_R011132,Cse_R011221,Cse_R011358,Cse_R011553,Cse_R011784,Cse_R012264,Cse_R012826,Cse_R012840,Cse_R013665,Cse…
GO:0080090	regulation of primary metabolic process	BP	7.21249e-16	3.04571e-14	412	3442	1197	13903	Over	4	Cse_F014987,Cse_F019599,Cse_R000878,Cse_R000882,Cse_R000938,Cse_R000949,Cse_R001034,Cse_R001083,Cse_R001200,Cse_R001258,Cse_R001323,Cse_R001333,Cse_R001419,Cse_R001440,Cse_R001627,Cse_R001925,Cse_R001998,Cse_R002154,Cse_R002159,Cse_R002304,Cse_R002326,Cse_R002363,Cse_R002411,Cse_R002416,Cse_R002483,Cse_R002642,Cse_R002770,Cse_R002808,Cse_R002919,Cse_R003003,Cse_R003215,Cse_R003218,Cse_R003408,Cse…
GO:0045667	regulation of osteoblast differentiation	BP	7.82429e-16	3.2862e-14	33	107	1197	13903	Over	5	Cse_F014987,Cse_R000949,Cse_R003517,Cse_R003650,Cse_R003775,Cse_R004339,Cse_R005407,Cse_R005559,Cse_R005631,Cse_R007499,Cse_R007628,Cse_R009772,Cse_R011132,Cse_R011823,Cse_R011836,Cse_R013665,Cse_R013995,Cse_R014292,Cse_R014366,Cse_R015485,Cse_R015591,Cse_R015851,Cse_R015981,Cse_R017352,Cse_R018708,Cse_R021787,Cse_R021933,Cse_R002845,Cse_R006956,Cse_R007836,Cse_R011085,Cse_R018308,Cse_R020792
GO:0006366	transcription by RNA polymerase II	BP	9.26786e-16	3.87157e-14	163	1066	1197	13903	Over	7	Cse_F014987,Cse_F019599,Cse_R000882,Cse_R000949,Cse_R001083,Cse_R001200,Cse_R001323,Cse_R001440,Cse_R001998,Cse_R002159,Cse_R002304,Cse_R002326,Cse_R002363,Cse_R002416,Cse_R002919,Cse_R003003,Cse_R003215,Cse_R003408,Cse_R003517,Cse_R003541,Cse_R003650,Cse_R003775,Cse_R003817,Cse_R003846,Cse_R004720,Cse_R005013,Cse_R005144,Cse_R005407,Cse_R005559,Cse_R005647,Cse_R005905,Cse_R006237,Cse_R006449,Cse…
GO:0005576	extracellular region	CC	9.46742e-16	3.93379e-14	166	1092	1197	13903	Over	3	Cse_F014987,Cse_R000938,Cse_R000949,Cse_R001271,Cse_R001300,Cse_R001360,Cse_R001440,Cse_R002240,Cse_R002345,Cse_R002363,Cse_R003085,Cse_R003099,Cse_R003112,Cse_R003142,Cse_R003343,Cse_R003517,Cse_R003590,Cse_R003711,Cse_R003784,Cse_R004014,Cse_R004042,Cse_R004199,Cse_R004209,Cse_R004333,Cse_R004526,Cse_R004637,Cse_R004720,Cse_R004866,Cse_R004941,Cse_R005165,Cse_R005180,Cse_R005334,Cse_R005407,Cse…
GO:0008544	epidermis development	BP	1.24117e-15	5.12973e-14	55	236	1197	13903	Over	5	Cse_F014987,Cse_R000882,Cse_R001519,Cse_R002326,Cse_R003679,Cse_R003845,Cse_R003923,Cse_R004866,Cse_R005407,Cse_R005559,Cse_R005905,Cse_R008392,Cse_R009171,Cse_R011095,Cse_R011132,Cse_R011221,Cse_R011358,Cse_R012101,Cse_R012264,Cse_R012604,Cse_R013489,Cse_R014008,Cse_R014530,Cse_R014883,Cse_R014884,Cse_R015167,Cse_R015214,Cse_R015499,Cse_R015851,Cse_R017696,Cse_R018201,Cse_R018579,Cse_R019282,Cse…
GO:0001822	kidney development	BP	1.31535e-15	5.40755e-14	57	249	1197	13903	Over	5	Cse_F014987,Cse_R000878,Cse_R000949,Cse_R001258,Cse_R001323,Cse_R001519,Cse_R002326,Cse_R003215,Cse_R003517,Cse_R004042,Cse_R004209,Cse_R004780,Cse_R004941,Cse_R005407,Cse_R005506,Cse_R005905,Cse_R006392,Cse_R007628,Cse_R009171,Cse_R010610,Cse_R011132,Cse_R011221,Cse_R011358,Cse_R011553,Cse_R011784,Cse_R012264,Cse_R012840,Cse_R013665,Cse_R013783,Cse_R014292,Cse_R014366,Cse_R015214,Cse_R015474,Cse…
GO:0048634	regulation of muscle organ development	BP	1.40513e-15	5.74623e-14	25	69	1197	13903	Over	5	Cse_F014987,Cse_R000949,Cse_R003003,Cse_R004042,Cse_R004169,Cse_R004866,Cse_R005407,Cse_R005905,Cse_R007499,Cse_R007628,Cse_R007816,Cse_R008410,Cse_R011132,Cse_R011358,Cse_R012608,Cse_R014292,Cse_R015317,Cse_R019391,Cse_R021280,Cse_R021933,Cse_R002845,Cse_R007298,Cse_R014256,Cse_R015779,Cse_R020915
GO:0018130	heterocycle biosynthetic process	BP	1.48531e-15	6.04234e-14	350	2826	1197	13903	Over	5	Cse_F014987,Cse_F019599,Cse_R000878,Cse_R000882,Cse_R000949,Cse_R001083,Cse_R001200,Cse_R001323,Cse_R001333,Cse_R001419,Cse_R001440,Cse_R001452,Cse_R001925,Cse_R001998,Cse_R002159,Cse_R002304,Cse_R002326,Cse_R002363,Cse_R002411,Cse_R002416,Cse_R002483,Cse_R002642,Cse_R002770,Cse_R002808,Cse_R002919,Cse_R003003,Cse_R003215,Cse_R003218,Cse_R003408,Cse_R003517,Cse_R003537,Cse_R003541,Cse_R003650,Cse…
GO:0034654	nucleobase-containing compound biosynthetic process	BP	1.65573e-15	6.70052e-14	342	2748	1197	13903	Over	5	Cse_F014987,Cse_F019599,Cse_R000878,Cse_R000882,Cse_R000949,Cse_R001083,Cse_R001200,Cse_R001323,Cse_R001333,Cse_R001419,Cse_R001440,Cse_R001452,Cse_R001925,Cse_R001998,Cse_R002159,Cse_R002304,Cse_R002326,Cse_R002363,Cse_R002411,Cse_R002416,Cse_R002483,Cse_R002642,Cse_R002770,Cse_R002919,Cse_R003003,Cse_R003215,Cse_R003218,Cse_R003408,Cse_R003517,Cse_R003537,Cse_R003541,Cse_R003650,Cse_R003775,Cse…
GO:0019222	regulation of metabolic process	BP	2.60336e-15	1.04598e-13	436	3714	1197	13903	Over	3	Cse_F014987,Cse_F019599,Cse_R000878,Cse_R000882,Cse_R000938,Cse_R000949,Cse_R001034,Cse_R001083,Cse_R001200,Cse_R001258,Cse_R001323,Cse_R001333,Cse_R001419,Cse_R001440,Cse_R001627,Cse_R001925,Cse_R001998,Cse_R002074,Cse_R002154,Cse_R002159,Cse_R002304,Cse_R002326,Cse_R002363,Cse_R002411,Cse_R002416,Cse_R002483,Cse_R002642,Cse_R002770,Cse_R002808,Cse_R002919,Cse_R002942,Cse_R003003,Cse_R003085,Cse…
GO:0007224	smoothened signaling pathway	BP	2.62505e-15	1.04598e-13	28	84	1197	13903	Over	5	Cse_F014987,Cse_R000949,Cse_R002326,Cse_R003631,Cse_R005238,Cse_R005905,Cse_R005927,Cse_R011132,Cse_R011358,Cse_R015317,Cse_R017177,Cse_R018422,Cse_R019282,Cse_R021178,Cse_R021280,Cse_R021493,Cse_R021933,Cse_R002260,Cse_R002561,Cse_R002845,Cse_R007298,Cse_R010111,Cse_R010327,Cse_R012671,Cse_R015779,Cse_R020792,Cse_R021491,Cse_R021496
GO:0030856	regulation of epithelial cell differentiation	BP	2.62505e-15	1.04598e-13	28	84	1197	13903	Over	5	Cse_R000949,Cse_R002326,Cse_R003923,Cse_R005559,Cse_R005647,Cse_R005905,Cse_R009171,Cse_R009772,Cse_R011358,Cse_R011784,Cse_R012056,Cse_R012264,Cse_R012738,Cse_R013207,Cse_R014008,Cse_R014485,Cse_R014530,Cse_R014883,Cse_R015851,Cse_R017696,Cse_R021787,Cse_R002845,Cse_R006056,Cse_R007298,Cse_R008386,Cse_R010111,Cse_R012671,Cse_R015608
GO:0031325	positive regulation of cellular metabolic process	BP	2.92238e-15	1.15851e-13	217	1558	1197	13903	Over	4	Cse_F014987,Cse_R000882,Cse_R000938,Cse_R000949,Cse_R001323,Cse_R001440,Cse_R002154,Cse_R002159,Cse_R002304,Cse_R002326,Cse_R002416,Cse_R002808,Cse_R003003,Cse_R003215,Cse_R003408,Cse_R003517,Cse_R003541,Cse_R003775,Cse_R003817,Cse_R003846,Cse_R003923,Cse_R004169,Cse_R004209,Cse_R004339,Cse_R004720,Cse_R004941,Cse_R005013,Cse_R005092,Cse_R005144,Cse_R005165,Cse_R005226,Cse_R005238,Cse_R005334,Cse…
GO:0060255	regulation of macromolecule metabolic process	BP	3.018e-15	1.19035e-13	412	3468	1197	13903	Over	4	Cse_F014987,Cse_F019599,Cse_R000878,Cse_R000882,Cse_R000938,Cse_R000949,Cse_R001034,Cse_R001083,Cse_R001200,Cse_R001323,Cse_R001333,Cse_R001419,Cse_R001440,Cse_R001627,Cse_R001925,Cse_R001998,Cse_R002154,Cse_R002159,Cse_R002304,Cse_R002326,Cse_R002363,Cse_R002411,Cse_R002416,Cse_R002483,Cse_R002642,Cse_R002770,Cse_R002808,Cse_R002919,Cse_R002942,Cse_R003003,Cse_R003085,Cse_R003215,Cse_R003218,Cse…
GO:0051173	positive regulation of nitrogen compound metabolic process	BP	3.20964e-15	1.25954e-13	208	1477	1197	13903	Over	4	Cse_F014987,Cse_R000882,Cse_R000938,Cse_R000949,Cse_R001323,Cse_R001440,Cse_R002154,Cse_R002159,Cse_R002304,Cse_R002326,Cse_R002416,Cse_R002808,Cse_R003003,Cse_R003215,Cse_R003408,Cse_R003517,Cse_R003541,Cse_R003775,Cse_R003817,Cse_R003846,Cse_R003923,Cse_R004169,Cse_R004209,Cse_R004339,Cse_R004720,Cse_R004941,Cse_R005013,Cse_R005092,Cse_R005144,Cse_R005165,Cse_R005226,Cse_R005334,Cse_R005407,Cse…
GO:0050673	epithelial cell proliferation	BP	3.37869e-15	1.31922e-13	54	233	1197	13903	Over	4	Cse_F014987,Cse_R000949,Cse_R001440,Cse_R003679,Cse_R003775,Cse_R004333,Cse_R004339,Cse_R004941,Cse_R005334,Cse_R005559,Cse_R005631,Cse_R005894,Cse_R005905,Cse_R005927,Cse_R007628,Cse_R009772,Cse_R010432,Cse_R011132,Cse_R011358,Cse_R011553,Cse_R011836,Cse_R012738,Cse_R013207,Cse_R013310,Cse_R013665,Cse_R013783,Cse_R014292,Cse_R014366,Cse_R015485,Cse_R015491,Cse_R016266,Cse_R016453,Cse_R017024,Cse…
GO:0045597	positive regulation of cell differentiation	BP	3.73588e-15	1.45139e-13	85	448	1197	13903	Over	4	Cse_R000949,Cse_R001440,Cse_R002159,Cse_R002326,Cse_R003003,Cse_R003517,Cse_R003775,Cse_R003846,Cse_R003923,Cse_R004209,Cse_R004333,Cse_R004339,Cse_R004866,Cse_R005013,Cse_R005092,Cse_R005407,Cse_R005559,Cse_R005631,Cse_R005905,Cse_R006334,Cse_R007499,Cse_R007816,Cse_R008358,Cse_R008410,Cse_R009419,Cse_R009772,Cse_R011358,Cse_R011559,Cse_R011784,Cse_R011836,Cse_R011960,Cse_R012056,Cse_R012608,Cse…
GO:0051171	regulation of nitrogen compound metabolic process	BP	3.79548e-15	1.46721e-13	401	3359	1197	13903	Over	4	Cse_F014987,Cse_F019599,Cse_R000878,Cse_R000882,Cse_R000938,Cse_R000949,Cse_R001034,Cse_R001083,Cse_R001200,Cse_R001258,Cse_R001323,Cse_R001333,Cse_R001419,Cse_R001440,Cse_R001627,Cse_R001925,Cse_R001998,Cse_R002154,Cse_R002159,Cse_R002304,Cse_R002326,Cse_R002363,Cse_R002411,Cse_R002416,Cse_R002483,Cse_R002642,Cse_R002770,Cse_R002808,Cse_R002919,Cse_R003003,Cse_R003215,Cse_R003218,Cse_R003408,Cse…
GO:1905330	regulation of morphogenesis of an epithelium	BP	5.14444e-15	1.97883e-13	29	90	1197	13903	Over	5	Cse_F014987,Cse_R000878,Cse_R000882,Cse_R000949,Cse_R001323,Cse_R001519,Cse_R003517,Cse_R004209,Cse_R005407,Cse_R005905,Cse_R007445,Cse_R007628,Cse_R008057,Cse_R011358,Cse_R011553,Cse_R011784,Cse_R011823,Cse_R011836,Cse_R014292,Cse_R014485,Cse_R014884,Cse_R015214,Cse_R015485,Cse_R018898,Cse_R019391,Cse_R021933,Cse_R006056,Cse_R007298,Cse_R008386
GO:0042127	regulation of cell population proliferation	BP	5.69122e-15	2.17051e-13	151	980	1197	13903	Over	4	Cse_F014987,Cse_F016071,Cse_R000949,Cse_R001258,Cse_R001440,Cse_R002304,Cse_R002326,Cse_R003003,Cse_R003043,Cse_R003215,Cse_R003408,Cse_R003517,Cse_R003541,Cse_R003673,Cse_R003775,Cse_R003846,Cse_R004014,Cse_R004042,Cse_R004169,Cse_R004209,Cse_R004325,Cse_R004333,Cse_R004339,Cse_R004866,Cse_R005144,Cse_R005180,Cse_R005334,Cse_R005407,Cse_R005506,Cse_R005559,Cse_R005647,Cse_R005894,Cse_R005905,Cse…
GO:0051240	positive regulation of multicellular organismal process	BP	5.69863e-15	2.17051e-13	118	706	1197	13903	Over	3	Cse_F014987,Cse_R000949,Cse_R001323,Cse_R001440,Cse_R002326,Cse_R003003,Cse_R003085,Cse_R003517,Cse_R003846,Cse_R003923,Cse_R004042,Cse_R004169,Cse_R004209,Cse_R004333,Cse_R004339,Cse_R004866,Cse_R005092,Cse_R005407,Cse_R005506,Cse_R005559,Cse_R005631,Cse_R005905,Cse_R006334,Cse_R007187,Cse_R007499,Cse_R007628,Cse_R008358,Cse_R008442,Cse_R009419,Cse_R009772,Cse_R009881,Cse_R011221,Cse_R011358,Cse…
GO:0008283	cell population proliferation	BP	7.18198e-15	2.72215e-13	185	1279	1197	13903	Over	3	Cse_F014987,Cse_F016071,Cse_R000949,Cse_R001258,Cse_R001440,Cse_R002295,Cse_R002304,Cse_R002326,Cse_R003003,Cse_R003043,Cse_R003215,Cse_R003408,Cse_R003517,Cse_R003541,Cse_R003673,Cse_R003679,Cse_R003775,Cse_R003846,Cse_R004014,Cse_R004042,Cse_R004169,Cse_R004209,Cse_R004325,Cse_R004333,Cse_R004339,Cse_R004866,Cse_R004941,Cse_R005144,Cse_R005180,Cse_R005334,Cse_R005407,Cse_R005506,Cse_R005559,Cse…
GO:0072359	circulatory system development	BP	7.32971e-15	2.76465e-13	134	839	1197	13903	Over	5	Cse_F014987,Cse_R000878,Cse_R000949,Cse_R001360,Cse_R001407,Cse_R001429,Cse_R001519,Cse_R002154,Cse_R002326,Cse_R003003,Cse_R003215,Cse_R003282,Cse_R003408,Cse_R003517,Cse_R003537,Cse_R003541,Cse_R003650,Cse_R003679,Cse_R003775,Cse_R003846,Cse_R004014,Cse_R004042,Cse_R004169,Cse_R004209,Cse_R004339,Cse_R004720,Cse_R004727,Cse_R004941,Cse_R005180,Cse_R005334,Cse_R005407,Cse_R005506,Cse_R005559,Cse…
GO:0005615	extracellular space	CC	7.97622e-15	2.99397e-13	89	482	1197	13903	Over	3	Cse_R000938,Cse_R000949,Cse_R001271,Cse_R001360,Cse_R001440,Cse_R002345,Cse_R003085,Cse_R003112,Cse_R003517,Cse_R003711,Cse_R004014,Cse_R004042,Cse_R004209,Cse_R004333,Cse_R004526,Cse_R004941,Cse_R005180,Cse_R005334,Cse_R005647,Cse_R005905,Cse_R006334,Cse_R006390,Cse_R007091,Cse_R007187,Cse_R007628,Cse_R008188,Cse_R008638,Cse_R009291,Cse_R009419,Cse_R009728,Cse_R009754,Cse_R009763,Cse_R009958,Cse…
GO:0001667	ameboidal-type cell migration	BP	1.07272e-14	4.00721e-13	56	250	1197	13903	Over	5	Cse_R000949,Cse_R001407,Cse_R001519,Cse_R003112,Cse_R003650,Cse_R003679,Cse_R003775,Cse_R004042,Cse_R004209,Cse_R004333,Cse_R004720,Cse_R004727,Cse_R004941,Cse_R005013,Cse_R005631,Cse_R005647,Cse_R005678,Cse_R005905,Cse_R006390,Cse_R007499,Cse_R010432,Cse_R011322,Cse_R011358,Cse_R011559,Cse_R011823,Cse_R012590,Cse_R013665,Cse_R014485,Cse_R014884,Cse_R016058,Cse_R016074,Cse_R017105,Cse_R017164,Cse…
GO:0021871	forebrain regionalization	BP	1.45268e-14	5.40065e-13	20	31	1197	13903	Over	5	Cse_R000949,Cse_R004042,Cse_R005905,Cse_R011358,Cse_R011784,Cse_R013665,Cse_R014297,Cse_R014366,Cse_R018708,Cse_R021546,Cse_R002220,Cse_R003572,Cse_R004317,Cse_R006551,Cse_R007298,Cse_R012671,Cse_R012824,Cse_R014220,Cse_R016610,Cse_R020792
GO:0007178	transmembrane receptor protein serine/threonine kinase signaling pathway	BP	1.62835e-14	6.02489e-13	53	232	1197	13903	Over	6	Cse_R000878,Cse_R000949,Cse_R001068,Cse_R002304,Cse_R002326,Cse_R003003,Cse_R003517,Cse_R003541,Cse_R003650,Cse_R003673,Cse_R004042,Cse_R004339,Cse_R004941,Cse_R005559,Cse_R005631,Cse_R005647,Cse_R006506,Cse_R007499,Cse_R007628,Cse_R010654,Cse_R011012,Cse_R011358,Cse_R011553,Cse_R011823,Cse_R011836,Cse_R013665,Cse_R014292,Cse_R014366,Cse_R014485,Cse_R015214,Cse_R015485,Cse_R015851,Cse_R015981,Cse…
GO:0031323	regulation of cellular metabolic process	BP	1.65688e-14	6.10139e-13	415	3531	1197	13903	Over	4	Cse_F014987,Cse_F019599,Cse_R000878,Cse_R000882,Cse_R000938,Cse_R000949,Cse_R001034,Cse_R001083,Cse_R001200,Cse_R001258,Cse_R001323,Cse_R001333,Cse_R001419,Cse_R001440,Cse_R001627,Cse_R001925,Cse_R001998,Cse_R002074,Cse_R002154,Cse_R002159,Cse_R002304,Cse_R002326,Cse_R002363,Cse_R002411,Cse_R002416,Cse_R002483,Cse_R002642,Cse_R002770,Cse_R002808,Cse_R002919,Cse_R003003,Cse_R003215,Cse_R003218,Cse…
GO:0090092	regulation of transmembrane receptor protein serine/threonine kinase signaling pathway	BP	1.69299e-14	6.20495e-13	41	158	1197	13903	Over	5	Cse_R000878,Cse_R000949,Cse_R001068,Cse_R002326,Cse_R003003,Cse_R003517,Cse_R003541,Cse_R003673,Cse_R004339,Cse_R004941,Cse_R005559,Cse_R005631,Cse_R007499,Cse_R007628,Cse_R010654,Cse_R011358,Cse_R011553,Cse_R011823,Cse_R011836,Cse_R013665,Cse_R014292,Cse_R014366,Cse_R014485,Cse_R015485,Cse_R015851,Cse_R016248,Cse_R016266,Cse_R016453,Cse_R018579,Cse_R018592,Cse_R018708,Cse_R019097,Cse_R020040,Cse…
GO:0055123	digestive system development	BP	2.54213e-14	9.27342e-13	43	171	1197	13903	Over	5	Cse_F014987,Cse_R000949,Cse_R001519,Cse_R001934,Cse_R002159,Cse_R002295,Cse_R002326,Cse_R003003,Cse_R003215,Cse_R004014,Cse_R005559,Cse_R005647,Cse_R005752,Cse_R005905,Cse_R006334,Cse_R009164,Cse_R009881,Cse_R011358,Cse_R011836,Cse_R012264,Cse_R012840,Cse_R014485,Cse_R014726,Cse_R015485,Cse_R016069,Cse_R016735,Cse_R018898,Cse_R019282,Cse_R021517,Cse_R021792,Cse_R021933,Cse_R002493,Cse_R003960,Cse…
GO:0050679	positive regulation of epithelial cell proliferation	BP	2.83674e-14	1.02997e-12	33	114	1197	13903	Over	5	Cse_F014987,Cse_R000949,Cse_R001440,Cse_R004333,Cse_R004339,Cse_R005334,Cse_R005559,Cse_R005894,Cse_R005905,Cse_R005927,Cse_R007628,Cse_R011358,Cse_R012738,Cse_R013207,Cse_R013310,Cse_R013665,Cse_R013783,Cse_R014292,Cse_R014366,Cse_R015491,Cse_R016266,Cse_R016453,Cse_R017177,Cse_R018708,Cse_R020817,Cse_R021933,Cse_R002802,Cse_R006956,Cse_R007298,Cse_R008386,Cse_R015779,Cse_R018308,Cse_R021576
GO:1905114	cell surface receptor signaling pathway involved in cell-cell signaling	BP	2.8602e-14	1.03366e-12	72	364	1197	13903	Over	4	Cse_F008648,Cse_F014987,Cse_R000882,Cse_R000949,Cse_R001271,Cse_R001519,Cse_R002642,Cse_R003775,Cse_R004014,Cse_R004042,Cse_R004637,Cse_R005165,Cse_R005559,Cse_R005905,Cse_R007445,Cse_R008057,Cse_R009772,Cse_R011098,Cse_R011204,Cse_R011358,Cse_R011553,Cse_R011825,Cse_R011836,Cse_R012033,Cse_R012608,Cse_R012738,Cse_R013207,Cse_R013665,Cse_R013783,Cse_R014366,Cse_R014596,Cse_R014884,Cse_R015485,Cse…
GO:0048522	positive regulation of cellular process	BP	3.30673e-14	1.1895e-12	305	2430	1197	13903	Over	3	Cse_F014987,Cse_F016071,Cse_R000882,Cse_R000938,Cse_R000949,Cse_R001234,Cse_R001258,Cse_R001271,Cse_R001323,Cse_R001440,Cse_R001519,Cse_R002154,Cse_R002159,Cse_R002304,Cse_R002326,Cse_R002363,Cse_R002416,Cse_R002808,Cse_R002931,Cse_R003003,Cse_R003085,Cse_R003179,Cse_R003215,Cse_R003408,Cse_R003517,Cse_R003541,Cse_R003590,Cse_R003775,Cse_R003817,Cse_R003846,Cse_R003923,Cse_R004042,Cse_R004169,Cse…
GO:0042476	odontogenesis	BP	4.6057e-14	1.64914e-12	30	99	1197	13903	Over	5	Cse_F014987,Cse_R000949,Cse_R003003,Cse_R003517,Cse_R003541,Cse_R004042,Cse_R004339,Cse_R004866,Cse_R005905,Cse_R005927,Cse_R007499,Cse_R009164,Cse_R011221,Cse_R011358,Cse_R013310,Cse_R013665,Cse_R014366,Cse_R015591,Cse_R015851,Cse_R017177,Cse_R018708,Cse_R019282,Cse_R019391,Cse_R019463,Cse_R021933,Cse_R003960,Cse_R007298,Cse_R011110,Cse_R015936,Cse_R020792
GO:0006928	movement of cell or subcellular component	BP	6.18482e-14	2.20441e-12	178	1240	1197	13903	Over	3	Cse_F020759,Cse_R000949,Cse_R001034,Cse_R001323,Cse_R001360,Cse_R001407,Cse_R001440,Cse_R001465,Cse_R001519,Cse_R001642,Cse_R002154,Cse_R002326,Cse_R002329,Cse_R002391,Cse_R002742,Cse_R002881,Cse_R003003,Cse_R003112,Cse_R003142,Cse_R003343,Cse_R003517,Cse_R003650,Cse_R003679,Cse_R003775,Cse_R003872,Cse_R004042,Cse_R004169,Cse_R004172,Cse_R004199,Cse_R004209,Cse_R004333,Cse_R004720,Cse_R004727,Cse…
GO:0001837	epithelial to mesenchymal transition	BP	7.76192e-14	2.75389e-12	30	100	1197	13903	Over	6	Cse_R003517,Cse_R003541,Cse_R003775,Cse_R004042,Cse_R004720,Cse_R005013,Cse_R005559,Cse_R007628,Cse_R008733,Cse_R011221,Cse_R011836,Cse_R012056,Cse_R013055,Cse_R013665,Cse_R014292,Cse_R014366,Cse_R015485,Cse_R015591,Cse_R015851,Cse_R016266,Cse_R016453,Cse_R018579,Cse_R018592,Cse_R018708,Cse_R019391,Cse_R020000,Cse_R021232,Cse_R008386,Cse_R011085,Cse_R011110
GO:0048518	positive regulation of biological process	BP	8.01241e-14	2.82984e-12	325	2643	1197	13903	Over	2	Cse_F014987,Cse_F016071,Cse_R000882,Cse_R000938,Cse_R000949,Cse_R001234,Cse_R001258,Cse_R001271,Cse_R001323,Cse_R001440,Cse_R001519,Cse_R001998,Cse_R002154,Cse_R002159,Cse_R002304,Cse_R002326,Cse_R002363,Cse_R002416,Cse_R002808,Cse_R002931,Cse_R003003,Cse_R003085,Cse_R003179,Cse_R003215,Cse_R003408,Cse_R003517,Cse_R003541,Cse_R003590,Cse_R003775,Cse_R003817,Cse_R003846,Cse_R003923,Cse_R004042,Cse…
GO:0022603	regulation of anatomical structure morphogenesis	BP	8.32611e-14	2.92732e-12	89	496	1197	13903	Over	4	Cse_F014987,Cse_R000878,Cse_R000882,Cse_R000949,Cse_R001323,Cse_R001519,Cse_R002304,Cse_R002326,Cse_R003003,Cse_R003112,Cse_R003517,Cse_R003541,Cse_R003650,Cse_R003679,Cse_R003846,Cse_R004014,Cse_R004042,Cse_R004209,Cse_R004333,Cse_R004339,Cse_R004720,Cse_R004866,Cse_R005334,Cse_R005407,Cse_R005559,Cse_R005647,Cse_R005905,Cse_R006334,Cse_R007091,Cse_R007445,Cse_R007628,Cse_R007705,Cse_R007816,Cse…
GO:0072089	stem cell proliferation	BP	9.52067e-14	3.33223e-12	25	75	1197	13903	Over	4	Cse_F014987,Cse_R003775,Cse_R005407,Cse_R005559,Cse_R005905,Cse_R009772,Cse_R011358,Cse_R011825,Cse_R011836,Cse_R015317,Cse_R015485,Cse_R019391,Cse_R021787,Cse_R021933,Cse_R002220,Cse_R002845,Cse_R007022,Cse_R007298,Cse_R007844,Cse_R010795,Cse_R011085,Cse_R012671,Cse_R013487,Cse_R015827,Cse_R020792
GO:0021537	telencephalon development	BP	1.83789e-13	6.40376e-12	44	183	1197	13903	Over	4	Cse_R000949,Cse_R002326,Cse_R003215,Cse_R004042,Cse_R004333,Cse_R005013,Cse_R005407,Cse_R005688,Cse_R005905,Cse_R008651,Cse_R009772,Cse_R009881,Cse_R009909,Cse_R011358,Cse_R011784,Cse_R012826,Cse_R013055,Cse_R013665,Cse_R014366,Cse_R018708,Cse_R019391,Cse_R021232,Cse_R021280,Cse_R021546,Cse_R021787,Cse_F006536,Cse_R002260,Cse_R002561,Cse_R003572,Cse_R004317,Cse_R005504,Cse_R006551,Cse_R007298,Cse…
GO:0050678	regulation of epithelial cell proliferation	BP	1.91008e-13	6.62561e-12	47	202	1197	13903	Over	5	Cse_F014987,Cse_R000949,Cse_R001440,Cse_R003775,Cse_R004333,Cse_R004339,Cse_R005334,Cse_R005559,Cse_R005894,Cse_R005905,Cse_R005927,Cse_R007628,Cse_R009772,Cse_R010432,Cse_R011132,Cse_R011358,Cse_R011553,Cse_R011836,Cse_R012738,Cse_R013207,Cse_R013310,Cse_R013665,Cse_R013783,Cse_R014292,Cse_R014366,Cse_R015485,Cse_R015491,Cse_R016266,Cse_R016453,Cse_R017024,Cse_R017177,Cse_R018708,Cse_R019391,Cse…
GO:0051962	positive regulation of nervous system development	BP	2.241e-13	7.73893e-12	52	235	1197	13903	Over	4	Cse_R000949,Cse_R002326,Cse_R003517,Cse_R004333,Cse_R004866,Cse_R005092,Cse_R005407,Cse_R005559,Cse_R005905,Cse_R008358,Cse_R009772,Cse_R009881,Cse_R011358,Cse_R011559,Cse_R011784,Cse_R011960,Cse_R012056,Cse_R012608,Cse_R013055,Cse_R013491,Cse_R013665,Cse_R014366,Cse_R014522,Cse_R015981,Cse_R018708,Cse_R019282,Cse_R019990,Cse_R020000,Cse_R020322,Cse_R021029,Cse_R021228,Cse_R021280,Cse_R021787,Cse…
GO:0048704	embryonic skeletal system morphogenesis	BP	2.79074e-13	9.59472e-12	33	119	1197	13903	Over	6	Cse_R000949,Cse_R001323,Cse_R003517,Cse_R003673,Cse_R005647,Cse_R005927,Cse_R007628,Cse_R009164,Cse_R011221,Cse_R011358,Cse_R011784,Cse_R014292,Cse_R014485,Cse_R015865,Cse_R017177,Cse_R018119,Cse_R018626,Cse_R019267,Cse_R021820,Cse_R004676,Cse_R004978,Cse_R006956,Cse_R007944,Cse_R008058,Cse_R008551,Cse_R010327,Cse_R014669,Cse_R018308,Cse_R019454,Cse_R019457,Cse_R019470,Cse_R019475,Cse_R020792
GO:0016070	RNA metabolic process	BP	3.02676e-13	1.03467e-11	372	3143	1197	13903	Over	6	Cse_F014987,Cse_F016071,Cse_F019599,Cse_R000878,Cse_R000882,Cse_R000949,Cse_R001083,Cse_R001200,Cse_R001323,Cse_R001333,Cse_R001419,Cse_R001440,Cse_R001925,Cse_R001934,Cse_R001998,Cse_R002159,Cse_R002304,Cse_R002326,Cse_R002363,Cse_R002411,Cse_R002416,Cse_R002483,Cse_R002642,Cse_R002770,Cse_R002919,Cse_R002934,Cse_R003003,Cse_R003067,Cse_R003215,Cse_R003218,Cse_R003282,Cse_R003302,Cse_R003408,Cse…
GO:0009855	determination of bilateral symmetry	BP	3.0494e-13	1.03467e-11	40	160	1197	13903	Over	5	Cse_R000878,Cse_R000949,Cse_R001068,Cse_R001519,Cse_R004042,Cse_R004339,Cse_R004727,Cse_R005013,Cse_R005559,Cse_R005631,Cse_R005647,Cse_R005905,Cse_R006237,Cse_R007499,Cse_R007521,Cse_R008057,Cse_R009164,Cse_R009171,Cse_R011322,Cse_R011358,Cse_R011823,Cse_R012264,Cse_R013494,Cse_R013665,Cse_R014008,Cse_R014485,Cse_R014883,Cse_R015474,Cse_R016735,Cse_R017352,Cse_R017696,Cse_R018708,Cse_R019193,Cse…
GO:0007368	determination of left/right symmetry	BP	3.9941e-13	1.34931e-11	36	137	1197	13903	Over	6	Cse_R000878,Cse_R000949,Cse_R001519,Cse_R004042,Cse_R004339,Cse_R004727,Cse_R005559,Cse_R005631,Cse_R005647,Cse_R005905,Cse_R006237,Cse_R007499,Cse_R007521,Cse_R008057,Cse_R009164,Cse_R009171,Cse_R011322,Cse_R011358,Cse_R011823,Cse_R012264,Cse_R013494,Cse_R013665,Cse_R014008,Cse_R014485,Cse_R014883,Cse_R015474,Cse_R016735,Cse_R017352,Cse_R017696,Cse_R019193,Cse_R019391,Cse_R021900,Cse_R006304,Cse…
GO:0007267	cell-cell signaling	BP	4.46175e-13	1.50077e-11	156	1066	1197	13903	Over	3	Cse_F008648,Cse_F014987,Cse_R000882,Cse_R000938,Cse_R000949,Cse_R001271,Cse_R001519,Cse_R002304,Cse_R002326,Cse_R002642,Cse_R003085,Cse_R003775,Cse_R003923,Cse_R004014,Cse_R004042,Cse_R004202,Cse_R004209,Cse_R004333,Cse_R004637,Cse_R004720,Cse_R005165,Cse_R005407,Cse_R005506,Cse_R005559,Cse_R005631,Cse_R005647,Cse_R005905,Cse_R006334,Cse_R006604,Cse_R007444,Cse_R007445,Cse_R007465,Cse_R007474,Cse…
GO:0030901	midbrain development	BP	5.21571e-13	1.74681e-11	24	51	1197	13903	Over	4	Cse_F014987,Cse_R002326,Cse_R003541,Cse_R004042,Cse_R005168,Cse_R005407,Cse_R005905,Cse_R011358,Cse_R012826,Cse_R015981,Cse_R016071,Cse_R017181,Cse_R018421,Cse_R018422,Cse_R019297,Cse_R019391,Cse_R021933,Cse_R002220,Cse_R003907,Cse_R007298,Cse_R010111,Cse_R010515,Cse_R017910,Cse_R021242
GO:0007155	cell adhesion	BP	5.82711e-13	1.9432e-11	127	818	1197	13903	Over	3	Cse_R000444,Cse_R000949,Cse_R001300,Cse_R001360,Cse_R001407,Cse_R002154,Cse_R002240,Cse_R002326,Cse_R002794,Cse_R002881,Cse_R003142,Cse_R003281,Cse_R003343,Cse_R003679,Cse_R003775,Cse_R004199,Cse_R004209,Cse_R004333,Cse_R004370,Cse_R004720,Cse_R005180,Cse_R005334,Cse_R005543,Cse_R005559,Cse_R005905,Cse_R005920,Cse_R006536,Cse_R007091,Cse_R007187,Cse_R007465,Cse_R007474,Cse_R007499,Cse_R008188,Cse…
GO:0001503	ossification	BP	7.63007e-13	2.52279e-11	55	260	1197	13903	Over	3	Cse_F014987,Cse_R000949,Cse_R002942,Cse_R003517,Cse_R003650,Cse_R003679,Cse_R003775,Cse_R004339,Cse_R004637,Cse_R005407,Cse_R005559,Cse_R005631,Cse_R005905,Cse_R006334,Cse_R007499,Cse_R007628,Cse_R008733,Cse_R009772,Cse_R011132,Cse_R011221,Cse_R011358,Cse_R011823,Cse_R011836,Cse_R012840,Cse_R013665,Cse_R013995,Cse_R014292,Cse_R014366,Cse_R015485,Cse_R015591,Cse_R015851,Cse_R015981,Cse_R017352,Cse…
GO:0045665	negative regulation of neuron differentiation	BP	8.10601e-13	2.6688e-11	35	133	1197	13903	Over	6	Cse_R002326,Cse_R003112,Cse_R003517,Cse_R004720,Cse_R004866,Cse_R005559,Cse_R008188,Cse_R008358,Cse_R009171,Cse_R009772,Cse_R011559,Cse_R011928,Cse_R012056,Cse_R012264,Cse_R015865,Cse_R017105,Cse_R017696,Cse_R020000,Cse_R021228,Cse_R021787,Cse_R002260,Cse_R002561,Cse_R004978,Cse_R006304,Cse_R007192,Cse_R008386,Cse_R010111,Cse_R010795,Cse_R012671,Cse_R013487,Cse_R015608,Cse_R017677,Cse_R017910,Cse…
GO:0016202	regulation of striated muscle tissue development	BP	9.20626e-13	3.00557e-11	22	64	1197	13903	Over	5	Cse_F014987,Cse_R000949,Cse_R003003,Cse_R004042,Cse_R004169,Cse_R005407,Cse_R005905,Cse_R007499,Cse_R007628,Cse_R007816,Cse_R008410,Cse_R011358,Cse_R012608,Cse_R014292,Cse_R019391,Cse_R021280,Cse_R021933,Cse_R002845,Cse_R007298,Cse_R014256,Cse_R015779,Cse_R020915
GO:0007492	endoderm development	BP	1.08774e-12	3.52156e-11	25	79	1197	13903	Over	5	Cse_R000949,Cse_R003003,Cse_R004042,Cse_R004339,Cse_R005013,Cse_R005559,Cse_R005647,Cse_R006251,Cse_R006334,Cse_R007444,Cse_R007628,Cse_R009772,Cse_R011322,Cse_R011784,Cse_R012056,Cse_R013634,Cse_R013665,Cse_R014292,Cse_R014485,Cse_R018579,Cse_R018898,Cse_R020000,Cse_R021541,Cse_R021787,Cse_R004041
GO:0030510	regulation of BMP signaling pathway	BP	1.08774e-12	3.52156e-11	25	79	1197	13903	Over	5	Cse_R000878,Cse_R000949,Cse_R001068,Cse_R002326,Cse_R003003,Cse_R003541,Cse_R004941,Cse_R005559,Cse_R005631,Cse_R007499,Cse_R007628,Cse_R011358,Cse_R011553,Cse_R011823,Cse_R011836,Cse_R014292,Cse_R014485,Cse_R015485,Cse_R015851,Cse_R018592,Cse_R002260,Cse_R002561,Cse_R005151,Cse_R007836,Cse_R010111
GO:0048608	reproductive structure development	BP	1.44672e-12	4.64506e-11	64	326	1197	13903	Over	4	Cse_F014987,Cse_R000949,Cse_R001440,Cse_R003003,Cse_R003517,Cse_R003846,Cse_R004014,Cse_R004042,Cse_R004209,Cse_R005013,Cse_R005559,Cse_R005631,Cse_R005647,Cse_R005905,Cse_R007445,Cse_R007628,Cse_R007634,Cse_R008049,Cse_R008057,Cse_R009164,Cse_R009206,Cse_R009772,Cse_R009958,Cse_R011204,Cse_R011358,Cse_R011553,Cse_R011784,Cse_R011825,Cse_R011836,Cse_R012033,Cse_R012738,Cse_R013207,Cse_R013418,Cse…
GO:0035270	endocrine system development	BP	1.76814e-12	5.6537e-11	49	223	1197	13903	Over	5	Cse_R000878,Cse_R000949,Cse_R002304,Cse_R002326,Cse_R003003,Cse_R003846,Cse_R004042,Cse_R004339,Cse_R005688,Cse_R005905,Cse_R007628,Cse_R007634,Cse_R008057,Cse_R009164,Cse_R009419,Cse_R009772,Cse_R011343,Cse_R011358,Cse_R012056,Cse_R012608,Cse_R013055,Cse_R013489,Cse_R013665,Cse_R014175,Cse_R014292,Cse_R014366,Cse_R016222,Cse_R016234,Cse_R017644,Cse_R018708,Cse_R018884,Cse_R018898,Cse_R019282,Cse…
GO:0014013	regulation of gliogenesis	BP	1.80433e-12	5.74575e-11	22	65	1197	13903	Over	7	Cse_R000949,Cse_R002326,Cse_R004169,Cse_R005092,Cse_R005559,Cse_R005905,Cse_R007628,Cse_R011358,Cse_R011928,Cse_R013665,Cse_R014292,Cse_R014366,Cse_R018708,Cse_R002260,Cse_R002561,Cse_R007192,Cse_R007298,Cse_R007844,Cse_R010111,Cse_R013487,Cse_R015827,Cse_R021782
GO:0009798	axis specification	BP	2.17418e-12	6.89526e-11	28	96	1197	13903	Over	4	Cse_R000949,Cse_R004339,Cse_R005647,Cse_R008733,Cse_R011132,Cse_R011784,Cse_R011823,Cse_R012056,Cse_R013491,Cse_R014485,Cse_R015133,Cse_R015591,Cse_R016071,Cse_R017181,Cse_R018579,Cse_R019391,Cse_R019950,Cse_R020000,Cse_R021792,Cse_R021900,Cse_R002220,Cse_R002802,Cse_R002845,Cse_R004041,Cse_R008058,Cse_R010795,Cse_R012671,Cse_R013833
GO:0035050	embryonic heart tube development	BP	2.23468e-12	7.05831e-11	30	107	1197	13903	Over	5	Cse_R000878,Cse_R000949,Cse_R001519,Cse_R004042,Cse_R004339,Cse_R004727,Cse_R005647,Cse_R005905,Cse_R006237,Cse_R006334,Cse_R007091,Cse_R007499,Cse_R008057,Cse_R009164,Cse_R011322,Cse_R011358,Cse_R011823,Cse_R013634,Cse_R014485,Cse_R014883,Cse_R015474,Cse_R016735,Cse_R017352,Cse_R018201,Cse_R019193,Cse_R019391,Cse_R021778,Cse_R006304,Cse_R007298,Cse_R011110
GO:0030916	otic vesicle formation	BP	2.58587e-12	8.13451e-11	17	27	1197	13903	Over	6	Cse_F014987,Cse_R003541,Cse_R004042,Cse_R004941,Cse_R007634,Cse_R011823,Cse_R012608,Cse_R014175,Cse_R015851,Cse_R018898,Cse_R021787,Cse_R021933,Cse_R021937,Cse_R004041,Cse_R006056,Cse_R006198,Cse_R008386
GO:0071600	otic vesicle morphogenesis	BP	2.68816e-12	8.42219e-11	19	34	1197	13903	Over	6	Cse_F014987,Cse_R003541,Cse_R004042,Cse_R004941,Cse_R007634,Cse_R011823,Cse_R012608,Cse_R014175,Cse_R015851,Cse_R018898,Cse_R021787,Cse_R021933,Cse_R021937,Cse_R004041,Cse_R006056,Cse_R006198,Cse_R007844,Cse_R008386,Cse_R015827
GO:0050769	positive regulation of neurogenesis	BP	3.17898e-12	9.91995e-11	47	212	1197	13903	Over	5	Cse_R000949,Cse_R002326,Cse_R003517,Cse_R004333,Cse_R004866,Cse_R005092,Cse_R005407,Cse_R005559,Cse_R005905,Cse_R008358,Cse_R009772,Cse_R011358,Cse_R011559,Cse_R011960,Cse_R012056,Cse_R012608,Cse_R013055,Cse_R013491,Cse_R013665,Cse_R014366,Cse_R014522,Cse_R015981,Cse_R018708,Cse_R019990,Cse_R020000,Cse_R020322,Cse_R021029,Cse_R021228,Cse_R021280,Cse_R021787,Cse_R002493,Cse_R003572,Cse_R007022,Cse…
GO:0001841	neural tube formation	BP	3.51274e-12	1.09176e-10	28	97	1197	13903	Over	6	Cse_R000882,Cse_R000949,Cse_R001519,Cse_R005647,Cse_R005688,Cse_R005905,Cse_R006536,Cse_R007445,Cse_R007628,Cse_R008057,Cse_R011132,Cse_R011221,Cse_R011358,Cse_R011836,Cse_R013127,Cse_R014008,Cse_R014292,Cse_R014485,Cse_R014596,Cse_R014884,Cse_R015485,Cse_R018421,Cse_R018422,Cse_R019391,Cse_R021900,Cse_R007298,Cse_R010876,Cse_R016610
GO:0001707	mesoderm formation	BP	3.57246e-12	1.09715e-10	24	76	1197	13903	Over	5	Cse_R000949,Cse_R002642,Cse_R003517,Cse_R003679,Cse_R004339,Cse_R005013,Cse_R005407,Cse_R005647,Cse_R007499,Cse_R007628,Cse_R008323,Cse_R009164,Cse_R011823,Cse_R011836,Cse_R012775,Cse_R013665,Cse_R014292,Cse_R014485,Cse_R015485,Cse_R015981,Cse_R021900,Cse_R005099,Cse_R010795,Cse_R011110
GO:0001656	metanephros development	BP	3.57246e-12	1.09715e-10	24	76	1197	13903	Over	6	Cse_R000949,Cse_R001323,Cse_R002326,Cse_R003517,Cse_R004042,Cse_R004780,Cse_R005905,Cse_R011132,Cse_R011221,Cse_R011358,Cse_R011784,Cse_R013783,Cse_R015214,Cse_R017024,Cse_R018579,Cse_R018626,Cse_R002260,Cse_R002561,Cse_R006056,Cse_R007298,Cse_R008386,Cse_R010111,Cse_R011110,Cse_R020792
GO:1903707	negative regulation of hemopoiesis	BP	3.57246e-12	1.09715e-10	24	76	1197	13903	Over	4	Cse_R000949,Cse_R002326,Cse_R003846,Cse_R005559,Cse_R005894,Cse_R005905,Cse_R009171,Cse_R011358,Cse_R012264,Cse_R012586,Cse_R012660,Cse_R013783,Cse_R014883,Cse_R017026,Cse_R017696,Cse_R020817,Cse_R002260,Cse_R002561,Cse_R006956,Cse_R007298,Cse_R010111,Cse_R015608,Cse_R018308,Cse_R020792
GO:1990837	sequence-specific double-stranded DNA binding	MF	3.68774e-12	1.1281e-10	36	143	1197	13903	Over	7	Cse_F019599,Cse_R002326,Cse_R003541,Cse_R005013,Cse_R007187,Cse_R007634,Cse_R008733,Cse_R011221,Cse_R012056,Cse_R013783,Cse_R014175,Cse_R015981,Cse_R016386,Cse_R017024,Cse_R018579,Cse_R020000,Cse_R020322,Cse_R021232,Cse_R021546,Cse_R021792,Cse_R003572,Cse_R005099,Cse_R005928,Cse_R006056,Cse_R006304,Cse_R007844,Cse_R007944,Cse_R008386,Cse_R010111,Cse_R012671,Cse_R012824,Cse_R014669,Cse_R015825,Cse…
GO:0007219	Notch signaling pathway	BP	4.25772e-12	1.29735e-10	27	92	1197	13903	Over	5	Cse_R002326,Cse_R003517,Cse_R003846,Cse_R005559,Cse_R008733,Cse_R009171,Cse_R009330,Cse_R009772,Cse_R012264,Cse_R013665,Cse_R014366,Cse_R017696,Cse_R017795,Cse_R018708,Cse_R020606,Cse_R020817,Cse_R021787,Cse_R002220,Cse_R002260,Cse_R002561,Cse_R003866,Cse_R010111,Cse_R011110,Cse_R014256,Cse_R015608,Cse_R017677,Cse_R019475
GO:0010467	gene expression	BP	4.71736e-12	1.43179e-10	407	3562	1197	13903	Over	5	Cse_F006924,Cse_F014987,Cse_F016071,Cse_F019599,Cse_R000878,Cse_R000882,Cse_R000949,Cse_R001034,Cse_R001083,Cse_R001200,Cse_R001323,Cse_R001333,Cse_R001419,Cse_R001440,Cse_R001627,Cse_R001671,Cse_R001925,Cse_R001934,Cse_R001998,Cse_R002159,Cse_R002304,Cse_R002326,Cse_R002363,Cse_R002411,Cse_R002416,Cse_R002483,Cse_R002642,Cse_R002770,Cse_R002919,Cse_R002934,Cse_R002942,Cse_R003003,Cse_R003067,Cse…
GO:0003690	double-stranded DNA binding	MF	4.77152e-12	1.4426e-10	54	261	1197	13903	Over	6	Cse_F019599,Cse_R001440,Cse_R002326,Cse_R002363,Cse_R003003,Cse_R003541,Cse_R003673,Cse_R004933,Cse_R005013,Cse_R007187,Cse_R007634,Cse_R008733,Cse_R011221,Cse_R012056,Cse_R012826,Cse_R013066,Cse_R013783,Cse_R014175,Cse_R014883,Cse_R015491,Cse_R015981,Cse_R016386,Cse_R017024,Cse_R018579,Cse_R019950,Cse_R020000,Cse_R020322,Cse_R020467,Cse_R021232,Cse_R021546,Cse_R021792,Cse_R021937,Cse_R002260,Cse…
GO:0060828	regulation of canonical Wnt signaling pathway	BP	5.1556e-12	1.55268e-10	34	132	1197	13903	Over	6	Cse_F014987,Cse_R001271,Cse_R003775,Cse_R004014,Cse_R004637,Cse_R005559,Cse_R005905,Cse_R009772,Cse_R011358,Cse_R011836,Cse_R014596,Cse_R015485,Cse_R015591,Cse_R016248,Cse_R016266,Cse_R016453,Cse_R018125,Cse_R018592,Cse_R019282,Cse_R019297,Cse_R019391,Cse_R020817,Cse_R021787,Cse_R021933,Cse_R002802,Cse_R002845,Cse_R007298,Cse_R007844,Cse_R008386,Cse_R010741,Cse_R011085,Cse_R015779,Cse_R015827,Cse…
GO:0050794	regulation of cellular process	BP	5.58024e-12	1.66897e-10	643	6148	1197	13903	Over	3	Cse_F007680,Cse_F008648,Cse_F011632,Cse_F014987,Cse_F016071,Cse_F019599,Cse_R000878,Cse_R000882,Cse_R000938,Cse_R000949,Cse_R001034,Cse_R001064,Cse_R001068,Cse_R001083,Cse_R001200,Cse_R001234,Cse_R001258,Cse_R001271,Cse_R001323,Cse_R001333,Cse_R001360,Cse_R001407,Cse_R001419,Cse_R001440,Cse_R001519,Cse_R001627,Cse_R001642,Cse_R001925,Cse_R001998,Cse_R002074,Cse_R002154,Cse_R002159,Cse_R002304,Cse…
GO:0003676	nucleic acid binding	MF	5.58472e-12	1.66897e-10	314	2608	1197	13903	Over	4	Cse_F006924,Cse_F016071,Cse_F019599,Cse_R000878,Cse_R000882,Cse_R001034,Cse_R001083,Cse_R001200,Cse_R001323,Cse_R001333,Cse_R001419,Cse_R001440,Cse_R001597,Cse_R001629,Cse_R001925,Cse_R001998,Cse_R002159,Cse_R002304,Cse_R002326,Cse_R002363,Cse_R002427,Cse_R002483,Cse_R002642,Cse_R002770,Cse_R002897,Cse_R003003,Cse_R003067,Cse_R003215,Cse_R003218,Cse_R003282,Cse_R003302,Cse_R003408,Cse_R003503,Cse…
GO:0048546	digestive tract morphogenesis	BP	5.72795e-12	1.70522e-10	25	82	1197	13903	Over	5	Cse_F014987,Cse_R000949,Cse_R001519,Cse_R003003,Cse_R004014,Cse_R005559,Cse_R005647,Cse_R005752,Cse_R005905,Cse_R009881,Cse_R011358,Cse_R011836,Cse_R012264,Cse_R014485,Cse_R015485,Cse_R018898,Cse_R019282,Cse_R021792,Cse_R021933,Cse_R003960,Cse_R007298,Cse_R007844,Cse_R015827,Cse_R015936,Cse_R020792
GO:0060788	ectodermal placode formation	BP	6.05497e-12	1.78887e-10	21	43	1197	13903	Over	4	Cse_R003541,Cse_R004042,Cse_R004941,Cse_R007634,Cse_R009772,Cse_R011204,Cse_R011221,Cse_R011823,Cse_R012608,Cse_R014175,Cse_R015851,Cse_R018898,Cse_R019391,Cse_R021232,Cse_R021787,Cse_R021937,Cse_R004041,Cse_R006056,Cse_R006198,Cse_R008386,Cse_R010958
GO:0048709	oligodendrocyte differentiation	BP	6.28586e-12	1.85004e-10	24	77	1197	13903	Over	6	Cse_R000949,Cse_R002326,Cse_R004042,Cse_R005559,Cse_R005905,Cse_R011204,Cse_R011358,Cse_R012056,Cse_R012608,Cse_R013418,Cse_R020000,Cse_R002260,Cse_R002561,Cse_R007192,Cse_R007298,Cse_R007844,Cse_R008386,Cse_R010111,Cse_R010958,Cse_R012671,Cse_R014662,Cse_R015827,Cse_R020792,Cse_R021782
GO:0030177	positive regulation of Wnt signaling pathway	BP	6.58078e-12	1.92228e-10	23	72	1197	13903	Over	5	Cse_F014987,Cse_R001271,Cse_R001519,Cse_R004042,Cse_R004637,Cse_R005905,Cse_R011358,Cse_R011553,Cse_R011836,Cse_R012608,Cse_R013665,Cse_R014366,Cse_R015485,Cse_R018125,Cse_R018592,Cse_R018708,Cse_R019391,Cse_R020817,Cse_R021933,Cse_R002802,Cse_R002845,Cse_R007298,Cse_R015779
GO:0001702	gastrulation with mouth forming second	BP	6.58078e-12	1.92228e-10	23	72	1197	13903	Over	6	Cse_F011632,Cse_R002313,Cse_R005013,Cse_R005631,Cse_R005647,Cse_R005678,Cse_R006390,Cse_R007499,Cse_R011784,Cse_R011823,Cse_R012056,Cse_R012775,Cse_R014485,Cse_R016074,Cse_R017164,Cse_R018579,Cse_R019391,Cse_R020000,Cse_R020796,Cse_R021900,Cse_R001282,Cse_R012071,Cse_R021208
GO:0045892	negative regulation of transcription, DNA-templated	BP	7.902e-12	2.28247e-10	107	673	1197	13903	Over	6	Cse_F014987,Cse_R000949,Cse_R001083,Cse_R001440,Cse_R002159,Cse_R002326,Cse_R002363,Cse_R002919,Cse_R003003,Cse_R003215,Cse_R003517,Cse_R003541,Cse_R003650,Cse_R003775,Cse_R003846,Cse_R004720,Cse_R005407,Cse_R005559,Cse_R005647,Cse_R005905,Cse_R007628,Cse_R007887,Cse_R008266,Cse_R008651,Cse_R008733,Cse_R009164,Cse_R009772,Cse_R010850,Cse_R011132,Cse_R011204,Cse_R011221,Cse_R011333,Cse_R011358,Cse…
GO:0043049	otic placode formation	BP	9.31278e-12	2.68001e-10	15	22	1197	13903	Over	5	Cse_R003541,Cse_R004042,Cse_R004941,Cse_R007634,Cse_R011823,Cse_R012608,Cse_R014175,Cse_R015851,Cse_R018898,Cse_R021787,Cse_R021937,Cse_R004041,Cse_R006056,Cse_R006198,Cse_R008386
GO:0000976	transcription regulatory region sequence-specific DNA binding	MF	1.04862e-11	2.9955e-10	33	128	1197	13903	Over	6	Cse_R002326,Cse_R003541,Cse_R005013,Cse_R007634,Cse_R011221,Cse_R012056,Cse_R013783,Cse_R014175,Cse_R015981,Cse_R016386,Cse_R017024,Cse_R018579,Cse_R020000,Cse_R020322,Cse_R021232,Cse_R021546,Cse_R021792,Cse_R003572,Cse_R005099,Cse_R005928,Cse_R006056,Cse_R006304,Cse_R007844,Cse_R007944,Cse_R008386,Cse_R010111,Cse_R012671,Cse_R012824,Cse_R014669,Cse_R015825,Cse_R015827,Cse_R017490,Cse_R021782
GO:0060795	cell fate commitment involved in formation of primary germ layer	BP	1.11044e-11	3.16047e-10	20	40	1197	13903	Over	5	Cse_R000949,Cse_R003003,Cse_R004042,Cse_R004339,Cse_R005013,Cse_R005407,Cse_R005647,Cse_R006334,Cse_R008323,Cse_R009772,Cse_R011322,Cse_R011836,Cse_R013665,Cse_R014485,Cse_R015485,Cse_R015981,Cse_R018898,Cse_R021787,Cse_R010795,Cse_R011110
GO:0060349	bone morphogenesis	BP	1.19849e-11	3.39863e-10	22	68	1197	13903	Over	5	Cse_F014987,Cse_R000949,Cse_R002642,Cse_R003215,Cse_R003541,Cse_R006334,Cse_R007816,Cse_R008410,Cse_R011221,Cse_R011836,Cse_R013491,Cse_R015485,Cse_R015591,Cse_R015851,Cse_R019267,Cse_R019391,Cse_R020467,Cse_R021900,Cse_R021933,Cse_R005099,Cse_R008386,Cse_R020792
GO:0007548	sex differentiation	BP	1.38181e-11	3.89008e-10	46	211	1197	13903	Over	4	Cse_R000949,Cse_R001440,Cse_R002304,Cse_R003003,Cse_R004014,Cse_R004042,Cse_R004209,Cse_R004339,Cse_R005631,Cse_R005905,Cse_R007445,Cse_R008057,Cse_R009206,Cse_R009772,Cse_R011204,Cse_R011358,Cse_R011784,Cse_R011825,Cse_R011836,Cse_R012033,Cse_R012738,Cse_R013207,Cse_R013418,Cse_R015485,Cse_R015491,Cse_R017024,Cse_R017352,Cse_R018626,Cse_R018898,Cse_R019097,Cse_R019149,Cse_R019391,Cse_R021232,Cse…
GO:0065007	biological regulation	BP	1.62168e-11	4.54891e-10	702	6854	1197	13903	Over	2	Cse_F007680,Cse_F008648,Cse_F011632,Cse_F014987,Cse_F016071,Cse_F019599,Cse_R000878,Cse_R000882,Cse_R000938,Cse_R000949,Cse_R001034,Cse_R001064,Cse_R001068,Cse_R001083,Cse_R001200,Cse_R001234,Cse_R001258,Cse_R001271,Cse_R001323,Cse_R001333,Cse_R001360,Cse_R001407,Cse_R001419,Cse_R001440,Cse_R001465,Cse_R001519,Cse_R001627,Cse_R001642,Cse_R001925,Cse_R001998,Cse_R002074,Cse_R002154,Cse_R002159,Cse…
GO:0048665	neuron fate specification	BP	1.77418e-11	4.95878e-10	18	33	1197	13903	Over	5	Cse_R004042,Cse_R005905,Cse_R011358,Cse_R012056,Cse_R012608,Cse_R019193,Cse_R019282,Cse_R020000,Cse_R004676,Cse_R006304,Cse_R007192,Cse_R007298,Cse_R012671,Cse_R017490,Cse_R019470,Cse_R020792,Cse_R021445,Cse_R021782
GO:0098609	cell-cell adhesion	BP	1.80697e-11	5.03231e-10	68	369	1197	13903	Over	4	Cse_R000444,Cse_R000949,Cse_R002154,Cse_R002240,Cse_R002326,Cse_R004199,Cse_R005180,Cse_R005334,Cse_R005905,Cse_R005920,Cse_R006536,Cse_R007187,Cse_R007465,Cse_R007474,Cse_R007499,Cse_R008188,Cse_R008638,Cse_R008651,Cse_R009172,Cse_R009347,Cse_R009418,Cse_R009881,Cse_R009958,Cse_R010432,Cse_R010479,Cse_R010610,Cse_R010888,Cse_R011358,Cse_R011559,Cse_R011772,Cse_R011931,Cse_R012056,Cse_R012178,Cse…
GO:0061371	determination of heart left/right asymmetry	BP	1.85903e-11	5.14046e-10	24	79	1197	13903	Over	6	Cse_R000878,Cse_R000949,Cse_R001519,Cse_R004042,Cse_R004339,Cse_R004727,Cse_R005647,Cse_R005905,Cse_R006237,Cse_R007499,Cse_R008057,Cse_R009164,Cse_R011358,Cse_R011823,Cse_R014485,Cse_R014883,Cse_R015474,Cse_R016735,Cse_R017352,Cse_R019193,Cse_R019391,Cse_R021900,Cse_R006304,Cse_R007298
GO:0048565	digestive tract development	BP	1.89534e-11	5.22226e-10	37	154	1197	13903	Over	5	Cse_F014987,Cse_R000949,Cse_R001519,Cse_R001934,Cse_R002159,Cse_R002326,Cse_R003003,Cse_R003215,Cse_R004014,Cse_R005559,Cse_R005647,Cse_R005752,Cse_R005905,Cse_R009164,Cse_R009881,Cse_R011358,Cse_R011836,Cse_R012264,Cse_R014485,Cse_R015485,Cse_R016735,Cse_R018898,Cse_R019282,Cse_R021792,Cse_R021933,Cse_R002493,Cse_R003960,Cse_R007298,Cse_R007844,Cse_R010111,Cse_R012443,Cse_R013695,Cse_R014669,Cse…
GO:0000122	negative regulation of transcription by RNA polymerase II	BP	2.03782e-11	5.595e-10	72	400	1197	13903	Over	7	Cse_F014987,Cse_R000949,Cse_R001083,Cse_R002159,Cse_R002326,Cse_R002363,Cse_R002919,Cse_R003003,Cse_R003215,Cse_R003541,Cse_R003650,Cse_R003775,Cse_R003846,Cse_R004720,Cse_R005407,Cse_R005559,Cse_R005647,Cse_R005905,Cse_R007628,Cse_R008733,Cse_R009164,Cse_R009772,Cse_R011132,Cse_R011204,Cse_R011221,Cse_R011358,Cse_R013491,Cse_R013665,Cse_R013783,Cse_R014292,Cse_R014366,Cse_R014485,Cse_R014883,Cse…
GO:0021532	neural tube patterning	BP	2.08754e-11	5.71134e-10	23	54	1197	13903	Over	5	Cse_R000949,Cse_R002326,Cse_R004042,Cse_R005905,Cse_R005927,Cse_R006251,Cse_R011132,Cse_R011358,Cse_R012056,Cse_R016071,Cse_R017177,Cse_R017181,Cse_R019391,Cse_R020000,Cse_R021792,Cse_R002220,Cse_R002845,Cse_R007298,Cse_R010111,Cse_R010741,Cse_R010795,Cse_R012671,Cse_R020792
GO:0044271	cellular nitrogen compound biosynthetic process	BP	2.40905e-11	6.56784e-10	381	3325	1197	13903	Over	5	Cse_F006924,Cse_F014987,Cse_F019599,Cse_R000878,Cse_R000882,Cse_R000949,Cse_R001034,Cse_R001083,Cse_R001200,Cse_R001258,Cse_R001323,Cse_R001333,Cse_R001419,Cse_R001420,Cse_R001440,Cse_R001452,Cse_R001627,Cse_R001671,Cse_R001925,Cse_R001998,Cse_R002159,Cse_R002304,Cse_R002326,Cse_R002363,Cse_R002411,Cse_R002416,Cse_R002483,Cse_R002642,Cse_R002770,Cse_R002808,Cse_R002919,Cse_R002927,Cse_R002934,Cse…
GO:0070848	response to growth factor	BP	2.52589e-11	6.83837e-10	97	600	1197	13903	Over	5	Cse_F014987,Cse_R000878,Cse_R000949,Cse_R001068,Cse_R002154,Cse_R002326,Cse_R002329,Cse_R002942,Cse_R003003,Cse_R003517,Cse_R003541,Cse_R003650,Cse_R003673,Cse_R003679,Cse_R003775,Cse_R004042,Cse_R004169,Cse_R004209,Cse_R004339,Cse_R004866,Cse_R004933,Cse_R004941,Cse_R005407,Cse_R005559,Cse_R005631,Cse_R005647,Cse_R005927,Cse_R006334,Cse_R006506,Cse_R007445,Cse_R007499,Cse_R007628,Cse_R008057,Cse…
GO:0050789	regulation of biological process	BP	3.17326e-11	8.5612e-10	662	6412	1197	13903	Over	2	Cse_F007680,Cse_F008648,Cse_F011632,Cse_F014987,Cse_F016071,Cse_F019599,Cse_R000878,Cse_R000882,Cse_R000938,Cse_R000949,Cse_R001034,Cse_R001064,Cse_R001068,Cse_R001083,Cse_R001200,Cse_R001234,Cse_R001258,Cse_R001271,Cse_R001323,Cse_R001333,Cse_R001360,Cse_R001407,Cse_R001419,Cse_R001440,Cse_R001519,Cse_R001627,Cse_R001642,Cse_R001925,Cse_R001998,Cse_R002074,Cse_R002154,Cse_R002159,Cse_R002304,Cse…
GO:0071599	otic vesicle development	BP	3.49936e-11	9.3922e-10	20	42	1197	13903	Over	5	Cse_F014987,Cse_R003541,Cse_R004042,Cse_R004941,Cse_R007634,Cse_R011823,Cse_R012608,Cse_R014175,Cse_R015851,Cse_R018898,Cse_R019267,Cse_R021787,Cse_R021933,Cse_R021937,Cse_R004041,Cse_R006056,Cse_R006198,Cse_R007844,Cse_R008386,Cse_R015827
GO:0002065	columnar/cuboidal epithelial cell differentiation	BP	3.51019e-11	9.3922e-10	26	91	1197	13903	Over	6	Cse_F014987,Cse_R002159,Cse_R002326,Cse_R003003,Cse_R004042,Cse_R005407,Cse_R005559,Cse_R005647,Cse_R009171,Cse_R012264,Cse_R012604,Cse_R013665,Cse_R014366,Cse_R014485,Cse_R014883,Cse_R017696,Cse_R018708,Cse_R019297,Cse_R021933,Cse_R002260,Cse_R002493,Cse_R002561,Cse_R010111,Cse_R012671,Cse_R015608,Cse_R021782
GO:0007166	cell surface receptor signaling pathway	BP	3.51754e-11	9.3922e-10	203	1551	1197	13903	Over	4	Cse_F008648,Cse_F014987,Cse_R000878,Cse_R000882,Cse_R000949,Cse_R001068,Cse_R001271,Cse_R001360,Cse_R001407,Cse_R001519,Cse_R002154,Cse_R002304,Cse_R002326,Cse_R002329,Cse_R002642,Cse_R002942,Cse_R003003,Cse_R003179,Cse_R003517,Cse_R003541,Cse_R003580,Cse_R003631,Cse_R003650,Cse_R003673,Cse_R003679,Cse_R003775,Cse_R003846,Cse_R004014,Cse_R004042,Cse_R004169,Cse_R004209,Cse_R004333,Cse_R004339,Cse…
GO:0045666	positive regulation of neuron differentiation	BP	3.54974e-11	9.44572e-10	37	156	1197	13903	Over	6	Cse_R000949,Cse_R003517,Cse_R004333,Cse_R004866,Cse_R005092,Cse_R005407,Cse_R005905,Cse_R008358,Cse_R009772,Cse_R011358,Cse_R011559,Cse_R011960,Cse_R012056,Cse_R012608,Cse_R013055,Cse_R013491,Cse_R013665,Cse_R014366,Cse_R014522,Cse_R015981,Cse_R018708,Cse_R019990,Cse_R020000,Cse_R020322,Cse_R021029,Cse_R021228,Cse_R021280,Cse_R021787,Cse_R002493,Cse_R003572,Cse_R007298,Cse_R009186,Cse_R010795,Cse…
GO:0098742	cell-cell adhesion via plasma-membrane adhesion molecules	BP	4.3379e-11	1.15036e-09	31	120	1197	13903	Over	5	Cse_R000444,Cse_R002154,Cse_R002240,Cse_R005920,Cse_R006536,Cse_R007465,Cse_R007474,Cse_R007499,Cse_R009172,Cse_R009347,Cse_R009418,Cse_R009958,Cse_R010432,Cse_R010479,Cse_R010610,Cse_R011559,Cse_R011772,Cse_R011931,Cse_R012178,Cse_R012204,Cse_R014884,Cse_R015145,Cse_R015252,Cse_R016361,Cse_R017274,Cse_R019297,Cse_R020648,Cse_R021029,Cse_R021830,Cse_R007854,Cse_R012023
GO:0009913	epidermal cell differentiation	BP	4.43348e-11	1.1717e-09	32	126	1197	13903	Over	6	Cse_R002326,Cse_R003679,Cse_R003923,Cse_R005407,Cse_R005559,Cse_R008392,Cse_R009171,Cse_R011095,Cse_R011221,Cse_R012264,Cse_R012604,Cse_R013489,Cse_R014008,Cse_R014530,Cse_R014883,Cse_R015499,Cse_R015851,Cse_R017696,Cse_R018201,Cse_R019282,Cse_R019297,Cse_R020822,Cse_R021232,Cse_R021937,Cse_R002260,Cse_R002561,Cse_R006198,Cse_R010111,Cse_R011288,Cse_R012671,Cse_R015608,Cse_R018978
GO:0030278	regulation of ossification	BP	5.26884e-11	1.38776e-09	36	151	1197	13903	Over	4	Cse_F014987,Cse_R000949,Cse_R003517,Cse_R003650,Cse_R003775,Cse_R004339,Cse_R005407,Cse_R005559,Cse_R005631,Cse_R007499,Cse_R007628,Cse_R009772,Cse_R011132,Cse_R011221,Cse_R011823,Cse_R011836,Cse_R013665,Cse_R013995,Cse_R014292,Cse_R014366,Cse_R015485,Cse_R015591,Cse_R015851,Cse_R015981,Cse_R017352,Cse_R018708,Cse_R019391,Cse_R021787,Cse_R021933,Cse_R002845,Cse_R006956,Cse_R007836,Cse_R008386,Cse…
GO:0051253	negative regulation of RNA metabolic process	BP	5.89077e-11	1.54633e-09	110	716	1197	13903	Over	5	Cse_F014987,Cse_R000949,Cse_R001083,Cse_R001440,Cse_R002159,Cse_R002326,Cse_R002363,Cse_R002919,Cse_R003003,Cse_R003215,Cse_R003517,Cse_R003541,Cse_R003650,Cse_R003775,Cse_R003846,Cse_R004720,Cse_R005407,Cse_R005559,Cse_R005647,Cse_R005905,Cse_R007628,Cse_R007728,Cse_R007887,Cse_R008266,Cse_R008651,Cse_R008733,Cse_R009164,Cse_R009772,Cse_R010850,Cse_R011132,Cse_R011204,Cse_R011221,Cse_R011333,Cse…
GO:0021879	forebrain neuron differentiation	BP	7.1323e-11	1.86592e-09	20	61	1197	13903	Over	6	Cse_F014987,Cse_F019599,Cse_R002326,Cse_R005407,Cse_R009772,Cse_R010148,Cse_R011204,Cse_R011221,Cse_R021232,Cse_R021787,Cse_R021933,Cse_R003572,Cse_R004041,Cse_R005504,Cse_R006551,Cse_R010111,Cse_R010958,Cse_R012023,Cse_R012671,Cse_R015825
GO:0032526	response to retinoic acid	BP	8.50398e-11	2.21731e-09	24	82	1197	13903	Over	5	Cse_R000949,Cse_R003923,Cse_R005180,Cse_R005905,Cse_R009772,Cse_R011358,Cse_R012033,Cse_R012775,Cse_R013665,Cse_R014297,Cse_R014366,Cse_R014530,Cse_R015214,Cse_R018708,Cse_R021787,Cse_R002493,Cse_R002845,Cse_R004041,Cse_R004508,Cse_R007298,Cse_R008386,Cse_R010795,Cse_R012280,Cse_R020915
GO:0021978	telencephalon regionalization	BP	1.22428e-10	3.18148e-09	11	13	1197	13903	Over	5	Cse_R000949,Cse_R005905,Cse_R011358,Cse_R013665,Cse_R014366,Cse_R018708,Cse_R021546,Cse_R006551,Cse_R007298,Cse_R012671,Cse_R016610
GO:0010470	regulation of gastrulation	BP	1.39169e-10	3.60448e-09	15	25	1197	13903	Over	5	Cse_R000949,Cse_R002304,Cse_R004042,Cse_R004339,Cse_R005407,Cse_R006334,Cse_R008323,Cse_R011784,Cse_R011836,Cse_R012056,Cse_R013665,Cse_R015485,Cse_R018898,Cse_R020000,Cse_R005099
GO:0009719	response to endogenous stimulus	BP	1.63428e-10	4.21874e-09	143	1016	1197	13903	Over	3	Cse_F014987,Cse_R000878,Cse_R000949,Cse_R001068,Cse_R001300,Cse_R001440,Cse_R002304,Cse_R002326,Cse_R002942,Cse_R003003,Cse_R003215,Cse_R003503,Cse_R003517,Cse_R003541,Cse_R003650,Cse_R003673,Cse_R003711,Cse_R003775,Cse_R003817,Cse_R003923,Cse_R004042,Cse_R004169,Cse_R004333,Cse_R004339,Cse_R004866,Cse_R004933,Cse_R004941,Cse_R005180,Cse_R005205,Cse_R005407,Cse_R005466,Cse_R005506,Cse_R005559,Cse…
GO:0001947	heart looping	BP	1.66516e-10	4.2842e-09	23	78	1197	13903	Over	6	Cse_R000878,Cse_R000949,Cse_R001519,Cse_R004042,Cse_R004339,Cse_R004727,Cse_R005647,Cse_R005905,Cse_R006237,Cse_R007499,Cse_R008057,Cse_R009164,Cse_R011358,Cse_R011823,Cse_R014485,Cse_R014883,Cse_R015474,Cse_R016735,Cse_R017352,Cse_R019193,Cse_R019391,Cse_R006304,Cse_R007298
GO:0009986	cell surface	CC	2.17653e-10	5.5814e-09	59	316	1197	13903	Over	3	Cse_F014987,Cse_R001407,Cse_R001465,Cse_R002154,Cse_R002808,Cse_R002942,Cse_R003142,Cse_R004637,Cse_R004866,Cse_R005500,Cse_R005631,Cse_R005905,Cse_R006176,Cse_R006390,Cse_R007187,Cse_R008117,Cse_R008188,Cse_R008358,Cse_R008638,Cse_R009958,Cse_R011358,Cse_R011553,Cse_R011559,Cse_R011825,Cse_R011835,Cse_R012033,Cse_R012604,Cse_R013502,Cse_R013785,Cse_R014738,Cse_R015214,Cse_R015317,Cse_R015494,Cse…
GO:0060042	retina morphogenesis in camera-type eye	BP	2.19635e-10	5.6137e-09	24	84	1197	13903	Over	4	Cse_R002483,Cse_R004042,Cse_R004780,Cse_R006131,Cse_R006334,Cse_R009772,Cse_R010432,Cse_R010610,Cse_R011221,Cse_R011784,Cse_R012608,Cse_R018422,Cse_R018577,Cse_R019193,Cse_R019297,Cse_R019391,Cse_R021280,Cse_R021787,Cse_R004994,Cse_R008386,Cse_R019337,Cse_R020915,Cse_R021491,Cse_R021496
GO:0048534	hematopoietic or lymphoid organ development	BP	2.26402e-10	5.76767e-09	80	479	1197	13903	Over	4	Cse_F014987,Cse_R000949,Cse_R001323,Cse_R001429,Cse_R001440,Cse_R001934,Cse_R002326,Cse_R002808,Cse_R003003,Cse_R003679,Cse_R003846,Cse_R004325,Cse_R004941,Cse_R005013,Cse_R005144,Cse_R005559,Cse_R005631,Cse_R005894,Cse_R005905,Cse_R006805,Cse_R007499,Cse_R008266,Cse_R009171,Cse_R009265,Cse_R009881,Cse_R009958,Cse_R011204,Cse_R011358,Cse_R011559,Cse_R011823,Cse_R011825,Cse_R011836,Cse_R012204,Cse…
GO:0030324	lung development	BP	2.37793e-10	6.03807e-09	36	156	1197	13903	Over	5	Cse_F014987,Cse_R000949,Cse_R001360,Cse_R001519,Cse_R002159,Cse_R002326,Cse_R003003,Cse_R003650,Cse_R004042,Cse_R004339,Cse_R004637,Cse_R005407,Cse_R005559,Cse_R005647,Cse_R005905,Cse_R006334,Cse_R007628,Cse_R009772,Cse_R011358,Cse_R012056,Cse_R014292,Cse_R014485,Cse_R014883,Cse_R014884,Cse_R015214,Cse_R015317,Cse_R018626,Cse_R019282,Cse_R020000,Cse_R021787,Cse_R021933,Cse_R007298,Cse_R010111,Cse…
GO:0022414	reproductive process	BP	2.85482e-10	7.22539e-09	116	783	1197	13903	Over	2	Cse_F014987,Cse_R000949,Cse_R001034,Cse_R001440,Cse_R002304,Cse_R003003,Cse_R003517,Cse_R003846,Cse_R004014,Cse_R004042,Cse_R004169,Cse_R004209,Cse_R004333,Cse_R004339,Cse_R004460,Cse_R005013,Cse_R005092,Cse_R005180,Cse_R005559,Cse_R005631,Cse_R005647,Cse_R005905,Cse_R007445,Cse_R007499,Cse_R007628,Cse_R007634,Cse_R008049,Cse_R008057,Cse_R009164,Cse_R009172,Cse_R009206,Cse_R009347,Cse_R009418,Cse…
GO:0035136	forelimb morphogenesis	BP	3.76728e-10	9.47306e-09	16	30	1197	13903	Over	6	Cse_R003541,Cse_R004637,Cse_R005905,Cse_R011221,Cse_R011358,Cse_R015851,Cse_R018626,Cse_R019391,Cse_R002802,Cse_R004676,Cse_R004980,Cse_R005124,Cse_R007298,Cse_R008520,Cse_R010795,Cse_R019470
GO:0060425	lung morphogenesis	BP	3.79459e-10	9.51097e-09	22	56	1197	13903	Over	5	Cse_F014987,Cse_R000949,Cse_R001360,Cse_R001519,Cse_R003650,Cse_R004042,Cse_R004637,Cse_R005647,Cse_R005905,Cse_R007628,Cse_R009772,Cse_R011358,Cse_R012056,Cse_R014292,Cse_R014485,Cse_R014884,Cse_R015317,Cse_R018626,Cse_R020000,Cse_R021787,Cse_R021933,Cse_R007298
GO:0009948	anterior/posterior axis specification	BP	4.32285e-10	1.08002e-08	19	59	1197	13903	Over	5	Cse_R000949,Cse_R005647,Cse_R008733,Cse_R011784,Cse_R011823,Cse_R012056,Cse_R014485,Cse_R015133,Cse_R016071,Cse_R017181,Cse_R018579,Cse_R019391,Cse_R019950,Cse_R020000,Cse_R021792,Cse_R021900,Cse_R008058,Cse_R010795,Cse_R013833
GO:0009058	biosynthetic process	BP	4.34052e-10	1.08096e-08	458	4212	1197	13903	Over	3	Cse_F006924,Cse_F014987,Cse_F019599,Cse_R000878,Cse_R000882,Cse_R000949,Cse_R001034,Cse_R001083,Cse_R001200,Cse_R001258,Cse_R001323,Cse_R001333,Cse_R001419,Cse_R001420,Cse_R001440,Cse_R001452,Cse_R001474,Cse_R001627,Cse_R001671,Cse_R001925,Cse_R001998,Cse_R002159,Cse_R002304,Cse_R002326,Cse_R002363,Cse_R002411,Cse_R002416,Cse_R002483,Cse_R002642,Cse_R002770,Cse_R002808,Cse_R002919,Cse_R002927,Cse…
GO:0045934	negative regulation of nucleobase-containing compound metabolic process	BP	4.39176e-10	1.09022e-08	111	744	1197	13903	Over	5	Cse_F014987,Cse_R000949,Cse_R001083,Cse_R001440,Cse_R002159,Cse_R002326,Cse_R002363,Cse_R002919,Cse_R003003,Cse_R003215,Cse_R003517,Cse_R003541,Cse_R003650,Cse_R003775,Cse_R003846,Cse_R004720,Cse_R005407,Cse_R005559,Cse_R005647,Cse_R005905,Cse_R007628,Cse_R007728,Cse_R007887,Cse_R008266,Cse_R008651,Cse_R008733,Cse_R009164,Cse_R009772,Cse_R010850,Cse_R011132,Cse_R011204,Cse_R011221,Cse_R011333,Cse…
GO:0060348	bone development	BP	5.07894e-10	1.2568e-08	27	103	1197	13903	Over	5	Cse_F014987,Cse_R000949,Cse_R002642,Cse_R003215,Cse_R003541,Cse_R004042,Cse_R006334,Cse_R007816,Cse_R008410,Cse_R011221,Cse_R011553,Cse_R011836,Cse_R013491,Cse_R013665,Cse_R014366,Cse_R015485,Cse_R015591,Cse_R015851,Cse_R018708,Cse_R019267,Cse_R019391,Cse_R020467,Cse_R021900,Cse_R021933,Cse_R005099,Cse_R008386,Cse_R020792
GO:0042074	cell migration involved in gastrulation	BP	5.32896e-10	1.31448e-08	22	75	1197	13903	Over	6	Cse_R001519,Cse_R003775,Cse_R004042,Cse_R004333,Cse_R004727,Cse_R005013,Cse_R005647,Cse_R006390,Cse_R007499,Cse_R011322,Cse_R011823,Cse_R013665,Cse_R014485,Cse_R014884,Cse_R016074,Cse_R017164,Cse_R019193,Cse_R019297,Cse_R019391,Cse_R020480,Cse_R020648,Cse_R021900
GO:0090304	nucleic acid metabolic process	BP	5.38501e-10	1.3241e-08	390	3490	1197	13903	Over	5	Cse_F014987,Cse_F016071,Cse_F019599,Cse_R000878,Cse_R000882,Cse_R000949,Cse_R001083,Cse_R001200,Cse_R001323,Cse_R001333,Cse_R001419,Cse_R001440,Cse_R001925,Cse_R001934,Cse_R001998,Cse_R002159,Cse_R002304,Cse_R002326,Cse_R002363,Cse_R002411,Cse_R002416,Cse_R002427,Cse_R002483,Cse_R002642,Cse_R002770,Cse_R002897,Cse_R002919,Cse_R002934,Cse_R003003,Cse_R003067,Cse_R003215,Cse_R003218,Cse_R003282,Cse…
GO:1901576	organic substance biosynthetic process	BP	5.44886e-10	1.33557e-08	452	4153	1197	13903	Over	4	Cse_F006924,Cse_F014987,Cse_F019599,Cse_R000878,Cse_R000882,Cse_R000949,Cse_R001034,Cse_R001083,Cse_R001200,Cse_R001258,Cse_R001323,Cse_R001333,Cse_R001419,Cse_R001420,Cse_R001440,Cse_R001452,Cse_R001474,Cse_R001627,Cse_R001671,Cse_R001925,Cse_R001998,Cse_R002159,Cse_R002304,Cse_R002326,Cse_R002363,Cse_R002411,Cse_R002416,Cse_R002483,Cse_R002642,Cse_R002770,Cse_R002808,Cse_R002919,Cse_R002927,Cse…
GO:0021515	cell differentiation in spinal cord	BP	5.68144e-10	1.3882e-08	22	57	1197	13903	Over	5	Cse_R003846,Cse_R005559,Cse_R005905,Cse_R011204,Cse_R011358,Cse_R011784,Cse_R012264,Cse_R019282,Cse_R002220,Cse_R004676,Cse_R005504,Cse_R006304,Cse_R007192,Cse_R007298,Cse_R009709,Cse_R010876,Cse_R010958,Cse_R012671,Cse_R017490,Cse_R019470,Cse_R020792,Cse_R021782
GO:0061061	muscle structure development	BP	5.83481e-10	1.41927e-08	74	438	1197	13903	Over	4	Cse_F014987,Cse_R000949,Cse_R001323,Cse_R001519,Cse_R002326,Cse_R002363,Cse_R002942,Cse_R003003,Cse_R003179,Cse_R003215,Cse_R003541,Cse_R004042,Cse_R004169,Cse_R004199,Cse_R004209,Cse_R004333,Cse_R004866,Cse_R005407,Cse_R005559,Cse_R005905,Cse_R006390,Cse_R007445,Cse_R007499,Cse_R007628,Cse_R007816,Cse_R008057,Cse_R008188,Cse_R008266,Cse_R008410,Cse_R008733,Cse_R008738,Cse_R009164,Cse_R011100,Cse…
GO:0071363	cellular response to growth factor stimulus	BP	5.84513e-10	1.41927e-08	92	585	1197	13903	Over	6	Cse_F014987,Cse_R000878,Cse_R000949,Cse_R001068,Cse_R002154,Cse_R002326,Cse_R002329,Cse_R002942,Cse_R003003,Cse_R003517,Cse_R003541,Cse_R003650,Cse_R003673,Cse_R003775,Cse_R004042,Cse_R004169,Cse_R004209,Cse_R004339,Cse_R004866,Cse_R004933,Cse_R004941,Cse_R005407,Cse_R005559,Cse_R005631,Cse_R005647,Cse_R005927,Cse_R006334,Cse_R006506,Cse_R007445,Cse_R007499,Cse_R007628,Cse_R008057,Cse_R009265,Cse…
GO:0042475	odontogenesis of dentin-containing tooth	BP	6.30613e-10	1.52644e-08	21	70	1197	13903	Over	6	Cse_R000949,Cse_R003003,Cse_R003517,Cse_R003541,Cse_R004339,Cse_R004866,Cse_R005905,Cse_R007499,Cse_R009164,Cse_R011358,Cse_R013665,Cse_R014366,Cse_R015851,Cse_R018708,Cse_R019391,Cse_R019463,Cse_R003960,Cse_R007298,Cse_R011110,Cse_R015936,Cse_R020792
GO:0022612	gland morphogenesis	BP	6.49947e-10	1.56835e-08	32	134	1197	13903	Over	5	Cse_F014987,Cse_R000949,Cse_R001360,Cse_R003517,Cse_R003679,Cse_R004042,Cse_R005407,Cse_R005559,Cse_R005905,Cse_R007628,Cse_R011132,Cse_R011358,Cse_R011553,Cse_R014292,Cse_R015214,Cse_R015851,Cse_R017024,Cse_R017105,Cse_R019282,Cse_R019391,Cse_R019741,Cse_R021232,Cse_R021933,Cse_R003724,Cse_R003960,Cse_R007298,Cse_R008386,Cse_R010876,Cse_R012023,Cse_R012671,Cse_R015936,Cse_R020792
GO:0044249	cellular biosynthetic process	BP	7.36757e-10	1.76142e-08	446	4096	1197	13903	Over	4	Cse_F006924,Cse_F014987,Cse_F019599,Cse_R000878,Cse_R000882,Cse_R000949,Cse_R001034,Cse_R001083,Cse_R001200,Cse_R001258,Cse_R001323,Cse_R001333,Cse_R001419,Cse_R001420,Cse_R001440,Cse_R001452,Cse_R001474,Cse_R001627,Cse_R001671,Cse_R001925,Cse_R001998,Cse_R002159,Cse_R002304,Cse_R002326,Cse_R002363,Cse_R002411,Cse_R002416,Cse_R002483,Cse_R002642,Cse_R002770,Cse_R002808,Cse_R002919,Cse_R002927,Cse…
GO:0031226	intrinsic component of plasma membrane	CC	8.01734e-10	1.91088e-08	129	909	1197	13903	Over	4	Cse_F014987,Cse_R000938,Cse_R001407,Cse_R001436,Cse_R001642,Cse_R002154,Cse_R002303,Cse_R002346,Cse_R002581,Cse_R002808,Cse_R003679,Cse_R004339,Cse_R004370,Cse_R004720,Cse_R004727,Cse_R004866,Cse_R005407,Cse_R005448,Cse_R005500,Cse_R005631,Cse_R005678,Cse_R005707,Cse_R005927,Cse_R006390,Cse_R006392,Cse_R007429,Cse_R007465,Cse_R007474,Cse_R007499,Cse_R007517,Cse_R007665,Cse_R007752,Cse_R008053,Cse…
GO:0002520	immune system development	BP	1.05296e-09	2.50199e-08	81	499	1197	13903	Over	3	Cse_F014987,Cse_R000949,Cse_R001323,Cse_R001429,Cse_R001440,Cse_R001934,Cse_R002326,Cse_R002808,Cse_R003003,Cse_R003679,Cse_R003846,Cse_R004325,Cse_R004941,Cse_R005013,Cse_R005144,Cse_R005559,Cse_R005631,Cse_R005894,Cse_R005905,Cse_R006805,Cse_R007187,Cse_R007499,Cse_R008266,Cse_R009171,Cse_R009265,Cse_R009881,Cse_R009958,Cse_R011204,Cse_R011358,Cse_R011559,Cse_R011823,Cse_R011825,Cse_R011836,Cse…
GO:0045685	regulation of glial cell differentiation	BP	1.0708e-09	2.53663e-08	20	49	1197	13903	Over	6	Cse_R000949,Cse_R002326,Cse_R004169,Cse_R005092,Cse_R005559,Cse_R005905,Cse_R007628,Cse_R011358,Cse_R011928,Cse_R013665,Cse_R014292,Cse_R014366,Cse_R018708,Cse_R002260,Cse_R002561,Cse_R007192,Cse_R007298,Cse_R010111,Cse_R013487,Cse_R021782
GO:0030178	negative regulation of Wnt signaling pathway	BP	1.08821e-09	2.57002e-08	28	111	1197	13903	Over	5	Cse_R001271,Cse_R003775,Cse_R004014,Cse_R005559,Cse_R005905,Cse_R009772,Cse_R011358,Cse_R011836,Cse_R012738,Cse_R013207,Cse_R014596,Cse_R015485,Cse_R015591,Cse_R016071,Cse_R019206,Cse_R019282,Cse_R019297,Cse_R019391,Cse_R021787,Cse_R004317,Cse_R007298,Cse_R007844,Cse_R008386,Cse_R011085,Cse_R014220,Cse_R015779,Cse_R015827,Cse_R020792
GO:0010453	regulation of cell fate commitment	BP	1.2432e-09	2.92717e-08	15	28	1197	13903	Over	5	Cse_F014987,Cse_R000949,Cse_R002159,Cse_R004042,Cse_R004339,Cse_R005407,Cse_R006334,Cse_R008323,Cse_R011836,Cse_R013665,Cse_R015485,Cse_R018898,Cse_R021933,Cse_R004041,Cse_R021782
GO:0060441	epithelial tube branching involved in lung morphogenesis	BP	1.31869e-09	3.09554e-08	16	32	1197	13903	Over	6	Cse_F014987,Cse_R000949,Cse_R001360,Cse_R001519,Cse_R004637,Cse_R005905,Cse_R009772,Cse_R011358,Cse_R012056,Cse_R014884,Cse_R015317,Cse_R018626,Cse_R020000,Cse_R021787,Cse_R021933,Cse_R007298
GO:0048048	embryonic eye morphogenesis	BP	1.35788e-09	3.17792e-08	19	61	1197	13903	Over	6	Cse_R001519,Cse_R003215,Cse_R003517,Cse_R011204,Cse_R011221,Cse_R016071,Cse_R016248,Cse_R016266,Cse_R016453,Cse_R017861,Cse_R019297,Cse_R019391,Cse_R001466,Cse_R004041,Cse_R006032,Cse_R010958,Cse_R011110,Cse_R012671,Cse_R014220
GO:2000113	negative regulation of cellular macromolecule biosynthetic process	BP	1.58137e-09	3.68987e-08	112	766	1197	13903	Over	6	Cse_F014987,Cse_R000949,Cse_R001034,Cse_R001083,Cse_R001440,Cse_R002159,Cse_R002326,Cse_R002363,Cse_R002919,Cse_R003003,Cse_R003215,Cse_R003517,Cse_R003541,Cse_R003650,Cse_R003775,Cse_R003846,Cse_R004720,Cse_R005180,Cse_R005205,Cse_R005407,Cse_R005559,Cse_R005647,Cse_R005905,Cse_R007628,Cse_R007728,Cse_R007887,Cse_R008266,Cse_R008651,Cse_R008733,Cse_R009164,Cse_R009772,Cse_R010850,Cse_R011132,Cse…
GO:0007422	peripheral nervous system development	BP	1.67919e-09	3.90637e-08	23	83	1197	13903	Over	5	Cse_R004042,Cse_R004169,Cse_R004209,Cse_R005559,Cse_R006334,Cse_R011221,Cse_R012608,Cse_R019297,Cse_R019950,Cse_R020040,Cse_R020260,Cse_R020467,Cse_R021787,Cse_F006536,Cse_R003866,Cse_R004676,Cse_R005151,Cse_R006056,Cse_R007844,Cse_R015825,Cse_R015827,Cse_R019470,Cse_R021445
GO:0034645	cellular macromolecule biosynthetic process	BP	1.69043e-09	3.9208e-08	375	3359	1197	13903	Over	5	Cse_F006924,Cse_F014987,Cse_F019599,Cse_R000878,Cse_R000882,Cse_R000949,Cse_R001034,Cse_R001083,Cse_R001200,Cse_R001323,Cse_R001333,Cse_R001419,Cse_R001440,Cse_R001474,Cse_R001627,Cse_R001671,Cse_R001925,Cse_R001998,Cse_R002159,Cse_R002304,Cse_R002326,Cse_R002363,Cse_R002411,Cse_R002416,Cse_R002483,Cse_R002642,Cse_R002770,Cse_R002919,Cse_R002934,Cse_R003003,Cse_R003215,Cse_R003218,Cse_R003408,Cse…
GO:0035137	hindlimb morphogenesis	BP	1.77201e-09	4.09778e-08	18	41	1197	13903	Over	6	Cse_R000949,Cse_R003215,Cse_R003541,Cse_R004042,Cse_R004339,Cse_R004637,Cse_R005559,Cse_R005905,Cse_R011132,Cse_R011358,Cse_R015851,Cse_R019391,Cse_R002802,Cse_R004676,Cse_R007298,Cse_R010795,Cse_R011664,Cse_R019470
GO:0048505	regulation of timing of cell differentiation	BP	1.79089e-09	4.11692e-08	12	18	1197	13903	Over	5	Cse_R002326,Cse_R005647,Cse_R009171,Cse_R012264,Cse_R014485,Cse_R017696,Cse_R010111,Cse_R012671,Cse_R013487,Cse_R014662,Cse_R015608,Cse_R015779
GO:0060602	branch elongation of an epithelium	BP	1.82068e-09	4.17306e-08	11	15	1197	13903	Over	5	Cse_F014987,Cse_R000949,Cse_R001323,Cse_R005905,Cse_R011358,Cse_R018626,Cse_R018898,Cse_R021232,Cse_R021933,Cse_R007298,Cse_R008386
GO:0035115	embryonic forelimb morphogenesis	BP	2.05845e-09	4.70417e-08	14	25	1197	13903	Over	7	Cse_R003541,Cse_R004637,Cse_R005905,Cse_R011221,Cse_R011358,Cse_R015851,Cse_R018626,Cse_R019391,Cse_R002802,Cse_R004980,Cse_R005124,Cse_R007298,Cse_R008520,Cse_R010795
GO:0006725	cellular aromatic compound metabolic process	BP	2.10179e-09	4.78912e-08	438	4037	1197	13903	Over	4	Cse_F014987,Cse_F016071,Cse_F019599,Cse_R000878,Cse_R000882,Cse_R000949,Cse_R001083,Cse_R001200,Cse_R001323,Cse_R001333,Cse_R001419,Cse_R001440,Cse_R001452,Cse_R001925,Cse_R001934,Cse_R001998,Cse_R002159,Cse_R002304,Cse_R002326,Cse_R002363,Cse_R002411,Cse_R002416,Cse_R002427,Cse_R002483,Cse_R002642,Cse_R002770,Cse_R002808,Cse_R002897,Cse_R002919,Cse_R002934,Cse_R003003,Cse_R003067,Cse_R003215,Cse…
GO:0031327	negative regulation of cellular biosynthetic process	BP	2.20332e-09	5.00579e-08	115	796	1197	13903	Over	5	Cse_F014987,Cse_R000949,Cse_R001034,Cse_R001083,Cse_R001440,Cse_R002159,Cse_R002326,Cse_R002363,Cse_R002919,Cse_R003003,Cse_R003215,Cse_R003517,Cse_R003541,Cse_R003650,Cse_R003775,Cse_R003846,Cse_R004720,Cse_R005180,Cse_R005205,Cse_R005407,Cse_R005559,Cse_R005647,Cse_R005905,Cse_R007628,Cse_R007728,Cse_R007887,Cse_R008266,Cse_R008651,Cse_R008733,Cse_R009164,Cse_R009419,Cse_R009772,Cse_R010850,Cse…
GO:0009059	macromolecule biosynthetic process	BP	2.28226e-09	5.17001e-08	378	3398	1197	13903	Over	5	Cse_F006924,Cse_F014987,Cse_F019599,Cse_R000878,Cse_R000882,Cse_R000949,Cse_R001034,Cse_R001083,Cse_R001200,Cse_R001323,Cse_R001333,Cse_R001419,Cse_R001440,Cse_R001474,Cse_R001627,Cse_R001671,Cse_R001925,Cse_R001998,Cse_R002159,Cse_R002304,Cse_R002326,Cse_R002363,Cse_R002411,Cse_R002416,Cse_R002483,Cse_R002642,Cse_R002770,Cse_R002919,Cse_R002934,Cse_R003003,Cse_R003215,Cse_R003218,Cse_R003408,Cse…
GO:1901360	organic cyclic compound metabolic process	BP	2.32989e-09	5.26256e-08	453	4202	1197	13903	Over	4	Cse_F014987,Cse_F016071,Cse_F019599,Cse_R000878,Cse_R000882,Cse_R000949,Cse_R001083,Cse_R001200,Cse_R001323,Cse_R001333,Cse_R001419,Cse_R001440,Cse_R001452,Cse_R001925,Cse_R001934,Cse_R001998,Cse_R002159,Cse_R002304,Cse_R002326,Cse_R002363,Cse_R002411,Cse_R002416,Cse_R002427,Cse_R002483,Cse_R002642,Cse_R002770,Cse_R002808,Cse_R002897,Cse_R002919,Cse_R002934,Cse_R003003,Cse_R003067,Cse_R003215,Cse…
GO:0110110	positive regulation of animal organ morphogenesis	BP	2.33686e-09	5.26301e-08	19	62	1197	13903	Over	4	Cse_F014987,Cse_R000949,Cse_R001323,Cse_R004042,Cse_R004209,Cse_R004866,Cse_R005407,Cse_R007628,Cse_R011221,Cse_R011784,Cse_R012608,Cse_R013665,Cse_R013783,Cse_R014292,Cse_R014366,Cse_R018708,Cse_R021933,Cse_R006056,Cse_R008386
GO:0060541	respiratory system development	BP	2.46809e-09	5.54251e-08	38	178	1197	13903	Over	5	Cse_F014987,Cse_R000949,Cse_R001360,Cse_R001519,Cse_R002159,Cse_R002326,Cse_R003003,Cse_R003650,Cse_R004042,Cse_R004339,Cse_R004637,Cse_R005407,Cse_R005559,Cse_R005647,Cse_R005905,Cse_R006334,Cse_R007628,Cse_R009772,Cse_R011358,Cse_R012056,Cse_R014292,Cse_R014485,Cse_R014883,Cse_R014884,Cse_R015214,Cse_R015317,Cse_R018626,Cse_R019282,Cse_R019391,Cse_R020000,Cse_R021787,Cse_R021933,Cse_R022016,Cse…
GO:0048738	cardiac muscle tissue development	BP	2.66948e-09	5.97747e-08	30	126	1197	13903	Over	6	Cse_F014987,Cse_R000949,Cse_R003003,Cse_R003215,Cse_R004042,Cse_R004169,Cse_R004209,Cse_R005407,Cse_R005678,Cse_R007628,Cse_R008266,Cse_R008733,Cse_R009164,Cse_R011559,Cse_R012608,Cse_R013665,Cse_R014292,Cse_R014366,Cse_R016074,Cse_R016735,Cse_R016983,Cse_R017164,Cse_R018708,Cse_R019391,Cse_R021900,Cse_R021933,Cse_R011110,Cse_R014256,Cse_R015779,Cse_R020915
GO:0014020	primary neural tube formation	BP	2.73415e-09	6.1047e-08	21	73	1197	13903	Over	7	Cse_R000882,Cse_R000949,Cse_R001519,Cse_R005647,Cse_R007445,Cse_R007628,Cse_R008057,Cse_R011132,Cse_R011221,Cse_R011836,Cse_R014008,Cse_R014292,Cse_R014485,Cse_R014596,Cse_R014884,Cse_R015485,Cse_R018422,Cse_R019391,Cse_R021900,Cse_R010876,Cse_R016610
GO:0010558	negative regulation of macromolecule biosynthetic process	BP	2.80291e-09	6.24028e-08	113	781	1197	13903	Over	5	Cse_F014987,Cse_R000949,Cse_R001034,Cse_R001083,Cse_R001440,Cse_R002159,Cse_R002326,Cse_R002363,Cse_R002919,Cse_R003003,Cse_R003215,Cse_R003517,Cse_R003541,Cse_R003650,Cse_R003775,Cse_R003846,Cse_R004720,Cse_R005180,Cse_R005205,Cse_R005407,Cse_R005559,Cse_R005647,Cse_R005905,Cse_R007628,Cse_R007728,Cse_R007887,Cse_R008266,Cse_R008651,Cse_R008733,Cse_R009164,Cse_R009772,Cse_R010850,Cse_R011132,Cse…
GO:0090100	positive regulation of transmembrane receptor protein serine/threonine kinase signaling pathway	BP	3.34635e-09	7.42889e-08	20	68	1197	13903	Over	5	Cse_R000949,Cse_R002326,Cse_R003003,Cse_R003517,Cse_R003541,Cse_R004339,Cse_R005559,Cse_R005631,Cse_R011553,Cse_R013665,Cse_R014366,Cse_R015851,Cse_R018579,Cse_R018708,Cse_R019097,Cse_R002260,Cse_R002561,Cse_R005151,Cse_R010111,Cse_R014256
GO:0072132	mesenchyme morphogenesis	BP	3.52593e-09	7.80526e-08	17	38	1197	13903	Over	5	Cse_R003517,Cse_R003541,Cse_R003775,Cse_R004042,Cse_R004339,Cse_R005407,Cse_R008733,Cse_R013665,Cse_R013783,Cse_R014366,Cse_R015851,Cse_R018579,Cse_R018708,Cse_R008386,Cse_R010795,Cse_R011085,Cse_R011110
GO:0034641	cellular nitrogen compound metabolic process	BP	3.83919e-09	8.47458e-08	478	4488	1197	13903	Over	4	Cse_F006924,Cse_F014987,Cse_F016071,Cse_F019599,Cse_R000878,Cse_R000882,Cse_R000949,Cse_R001034,Cse_R001083,Cse_R001200,Cse_R001258,Cse_R001323,Cse_R001333,Cse_R001419,Cse_R001420,Cse_R001440,Cse_R001452,Cse_R001465,Cse_R001627,Cse_R001671,Cse_R001925,Cse_R001934,Cse_R001998,Cse_R002159,Cse_R002303,Cse_R002304,Cse_R002326,Cse_R002363,Cse_R002411,Cse_R002416,Cse_R002427,Cse_R002483,Cse_R002642,Cse…
GO:0007379	segment specification	BP	4.10674e-09	9.03949e-08	14	26	1197	13903	Over	4	Cse_R004780,Cse_R007091,Cse_R009171,Cse_R012264,Cse_R013823,Cse_R017696,Cse_R021778,Cse_R002260,Cse_R002561,Cse_R003866,Cse_R004978,Cse_R010111,Cse_R015608,Cse_R018160
GO:0060601	lateral sprouting from an epithelium	BP	4.47925e-09	9.83157e-08	12	19	1197	13903	Over	5	Cse_F014987,Cse_R000949,Cse_R001519,Cse_R003517,Cse_R005905,Cse_R007628,Cse_R011358,Cse_R011553,Cse_R014292,Cse_R014884,Cse_R021933,Cse_R007298
GO:0048589	developmental growth	BP	5.01421e-09	1.09439e-07	71	430	1197	13903	Over	3	Cse_F014987,Cse_R000949,Cse_R001323,Cse_R001519,Cse_R002794,Cse_R003003,Cse_R003112,Cse_R003215,Cse_R003673,Cse_R004042,Cse_R004169,Cse_R004209,Cse_R004333,Cse_R004339,Cse_R004637,Cse_R005180,Cse_R005407,Cse_R005559,Cse_R005905,Cse_R005927,Cse_R006390,Cse_R007187,Cse_R007628,Cse_R007816,Cse_R008057,Cse_R008410,Cse_R009728,Cse_R009772,Cse_R011132,Cse_R011358,Cse_R011784,Cse_R011836,Cse_R012840,Cse…
GO:0030903	notochord development	BP	5.17801e-09	1.12383e-07	19	48	1197	13903	Over	6	Cse_R000878,Cse_R000949,Cse_R001519,Cse_R002642,Cse_R003679,Cse_R004042,Cse_R004720,Cse_R007628,Cse_R012437,Cse_R012840,Cse_R013665,Cse_R014292,Cse_R019193,Cse_R019267,Cse_R019282,Cse_R021900,Cse_R008386,Cse_R010795,Cse_R015608
GO:0048708	astrocyte differentiation	BP	5.17801e-09	1.12383e-07	19	48	1197	13903	Over	6	Cse_R002326,Cse_R004209,Cse_R005559,Cse_R005905,Cse_R007628,Cse_R011358,Cse_R011928,Cse_R013665,Cse_R014292,Cse_R014366,Cse_R018708,Cse_F006536,Cse_R002260,Cse_R002561,Cse_R007298,Cse_R008386,Cse_R010111,Cse_R012671,Cse_R013487
GO:0003203	endocardial cushion morphogenesis	BP	5.37121e-09	1.16252e-07	11	16	1197	13903	Over	6	Cse_R003541,Cse_R003775,Cse_R004042,Cse_R004339,Cse_R008733,Cse_R013665,Cse_R014366,Cse_R015851,Cse_R018708,Cse_R008386,Cse_R011085
GO:0003401	axis elongation	BP	5.75125e-09	1.24131e-07	17	39	1197	13903	Over	5	Cse_F014987,Cse_R000949,Cse_R001323,Cse_R001519,Cse_R005905,Cse_R006390,Cse_R011358,Cse_R011836,Cse_R013980,Cse_R015485,Cse_R018626,Cse_R018898,Cse_R019391,Cse_R021232,Cse_R021933,Cse_R007298,Cse_R008386
GO:2000179	positive regulation of neural precursor cell proliferation	BP	6.94272e-09	1.49432e-07	16	35	1197	13903	Over	5	Cse_R005559,Cse_R005905,Cse_R009772,Cse_R011358,Cse_R011784,Cse_R019282,Cse_R021280,Cse_R021787,Cse_R005504,Cse_R007022,Cse_R007298,Cse_R007844,Cse_R012671,Cse_R013487,Cse_R015827,Cse_R020792
GO:0023052	signaling	BP	8.58071e-09	1.84177e-07	406	3730	1197	13903	Over	2	Cse_F008648,Cse_F011632,Cse_F014987,Cse_R000878,Cse_R000882,Cse_R000938,Cse_R000949,Cse_R001064,Cse_R001068,Cse_R001234,Cse_R001271,Cse_R001360,Cse_R001407,Cse_R001440,Cse_R001519,Cse_R001642,Cse_R002154,Cse_R002304,Cse_R002324,Cse_R002326,Cse_R002329,Cse_R002642,Cse_R002881,Cse_R002931,Cse_R002942,Cse_R003003,Cse_R003085,Cse_R003179,Cse_R003215,Cse_R003281,Cse_R003343,Cse_R003408,Cse_R003517,Cse…
GO:0038023	signaling receptor activity	MF	8.8537e-09	1.89513e-07	88	576	1197	13903	Over	3	Cse_F014987,Cse_R001407,Cse_R001642,Cse_R002304,Cse_R002942,Cse_R003215,Cse_R003590,Cse_R003679,Cse_R004014,Cse_R004339,Cse_R004866,Cse_R005407,Cse_R005631,Cse_R005678,Cse_R006682,Cse_R007305,Cse_R007445,Cse_R007499,Cse_R007517,Cse_R007521,Cse_R007904,Cse_R008057,Cse_R008282,Cse_R008358,Cse_R008710,Cse_R009172,Cse_R009347,Cse_R009418,Cse_R009881,Cse_R009909,Cse_R010432,Cse_R010666,Cse_R011096,Cse…
GO:0007600	sensory perception	BP	9.12629e-09	1.94811e-07	59	339	1197	13903	Over	5	Cse_F019599,Cse_R000821,Cse_R003590,Cse_R003775,Cse_R004014,Cse_R005168,Cse_R005407,Cse_R005678,Cse_R006131,Cse_R006413,Cse_R007445,Cse_R008057,Cse_R008282,Cse_R008454,Cse_R008966,Cse_R009471,Cse_R009764,Cse_R009772,Cse_R010235,Cse_R011221,Cse_R012033,Cse_R012101,Cse_R012604,Cse_R012949,Cse_R013783,Cse_R016074,Cse_R016809,Cse_R017161,Cse_R017474,Cse_R018201,Cse_R018422,Cse_R018626,Cse_R018793,Cse…
GO:0007154	cell communication	BP	1.02816e-08	2.18273e-07	413	3810	1197	13903	Over	3	Cse_F008648,Cse_F011632,Cse_F014987,Cse_R000878,Cse_R000882,Cse_R000938,Cse_R000949,Cse_R001064,Cse_R001068,Cse_R001234,Cse_R001271,Cse_R001360,Cse_R001407,Cse_R001440,Cse_R001519,Cse_R001642,Cse_R002154,Cse_R002304,Cse_R002324,Cse_R002326,Cse_R002329,Cse_R002642,Cse_R002881,Cse_R002931,Cse_R002942,Cse_R003003,Cse_R003085,Cse_R003179,Cse_R003215,Cse_R003281,Cse_R003343,Cse_R003408,Cse_R003517,Cse…
GO:0005887	integral component of plasma membrane	CC	1.06823e-08	2.26016e-07	121	868	1197	13903	Over	5	Cse_F014987,Cse_R000938,Cse_R001407,Cse_R001436,Cse_R001642,Cse_R002154,Cse_R002303,Cse_R002346,Cse_R002581,Cse_R002808,Cse_R003679,Cse_R004339,Cse_R004370,Cse_R004720,Cse_R004727,Cse_R004866,Cse_R005407,Cse_R005448,Cse_R005631,Cse_R005678,Cse_R005707,Cse_R006390,Cse_R006392,Cse_R007429,Cse_R007465,Cse_R007474,Cse_R007499,Cse_R007517,Cse_R007665,Cse_R007752,Cse_R008053,Cse_R008117,Cse_R008282,Cse…
GO:0051302	regulation of cell division	BP	1.07045e-08	2.26016e-07	19	65	1197	13903	Over	4	Cse_F014987,Cse_R002363,Cse_R004042,Cse_R004899,Cse_R005688,Cse_R005905,Cse_R011132,Cse_R011358,Cse_R011836,Cse_R012608,Cse_R012840,Cse_R013055,Cse_R013783,Cse_R015214,Cse_R015485,Cse_R017024,Cse_R021933,Cse_R007298,Cse_R015779
GO:0021983	pituitary gland development	BP	1.15703e-08	2.43635e-07	20	55	1197	13903	Over	5	Cse_R000949,Cse_R002326,Cse_R003846,Cse_R004042,Cse_R004339,Cse_R007628,Cse_R009772,Cse_R011358,Cse_R012608,Cse_R013665,Cse_R014292,Cse_R014366,Cse_R018708,Cse_R019282,Cse_R021787,Cse_F006536,Cse_R006032,Cse_R009709,Cse_R010111,Cse_R012671
GO:0035051	cardiocyte differentiation	BP	1.27497e-08	2.67744e-07	23	88	1197	13903	Over	5	Cse_R000949,Cse_R002326,Cse_R003003,Cse_R003215,Cse_R004042,Cse_R004169,Cse_R004209,Cse_R008266,Cse_R009164,Cse_R011132,Cse_R011358,Cse_R011559,Cse_R013665,Cse_R014366,Cse_R014596,Cse_R016735,Cse_R016983,Cse_R018708,Cse_R019297,Cse_R019391,Cse_R021900,Cse_R010111,Cse_R014256
GO:0046483	heterocycle metabolic process	BP	1.28131e-08	2.6835e-07	432	4021	1197	13903	Over	4	Cse_F014987,Cse_F016071,Cse_F019599,Cse_R000878,Cse_R000882,Cse_R000949,Cse_R001083,Cse_R001200,Cse_R001323,Cse_R001333,Cse_R001419,Cse_R001440,Cse_R001452,Cse_R001925,Cse_R001934,Cse_R001998,Cse_R002159,Cse_R002304,Cse_R002326,Cse_R002363,Cse_R002411,Cse_R002416,Cse_R002427,Cse_R002483,Cse_R002642,Cse_R002770,Cse_R002808,Cse_R002897,Cse_R002919,Cse_R002934,Cse_R003003,Cse_R003067,Cse_R003215,Cse…
GO:0060581	cell fate commitment involved in pattern specification	BP	1.40307e-08	2.9306e-07	11	17	1197	13903	Over	4	Cse_R005905,Cse_R011204,Cse_R011358,Cse_R019282,Cse_R004041,Cse_R007298,Cse_R010958,Cse_R012671,Cse_R017490,Cse_R020792,Cse_R021782
GO:0030097	hemopoiesis	BP	1.48586e-08	3.09521e-07	73	455	1197	13903	Over	5	Cse_F014987,Cse_R000949,Cse_R001429,Cse_R001440,Cse_R002326,Cse_R002808,Cse_R003003,Cse_R003679,Cse_R003846,Cse_R004325,Cse_R004941,Cse_R005013,Cse_R005144,Cse_R005559,Cse_R005631,Cse_R005894,Cse_R005905,Cse_R006805,Cse_R007499,Cse_R008266,Cse_R009171,Cse_R009265,Cse_R009958,Cse_R011204,Cse_R011358,Cse_R011559,Cse_R011823,Cse_R011825,Cse_R011836,Cse_R012204,Cse_R012264,Cse_R012586,Cse_R012660,Cse…
GO:0035272	exocrine system development	BP	1.59679e-08	3.3174e-07	21	77	1197	13903	Over	5	Cse_F014987,Cse_R001360,Cse_R002295,Cse_R003517,Cse_R004042,Cse_R005407,Cse_R005752,Cse_R005905,Cse_R006334,Cse_R011358,Cse_R012840,Cse_R014726,Cse_R015214,Cse_R016069,Cse_R017024,Cse_R021517,Cse_R021933,Cse_R003724,Cse_R007298,Cse_R011110,Cse_R012671
GO:0031076	embryonic camera-type eye development	BP	1.65532e-08	3.42981e-07	20	56	1197	13903	Over	6	Cse_R003517,Cse_R004042,Cse_R011204,Cse_R011221,Cse_R011358,Cse_R016071,Cse_R016248,Cse_R016266,Cse_R016453,Cse_R017861,Cse_R018626,Cse_R019391,Cse_R001466,Cse_R004041,Cse_R004994,Cse_R006032,Cse_R010958,Cse_R011110,Cse_R012671,Cse_R014220
GO:0060563	neuroepithelial cell differentiation	BP	1.69195e-08	3.4964e-07	19	51	1197	13903	Over	7	Cse_R002326,Cse_R004042,Cse_R005407,Cse_R005559,Cse_R005647,Cse_R009171,Cse_R012264,Cse_R012604,Cse_R013665,Cse_R014366,Cse_R014485,Cse_R014883,Cse_R017696,Cse_R018708,Cse_R019297,Cse_R002260,Cse_R002561,Cse_R010111,Cse_R015608
GO:0008406	gonad development	BP	2.25293e-08	4.64331e-07	34	160	1197	13903	Over	5	Cse_R000949,Cse_R001440,Cse_R003003,Cse_R004014,Cse_R004042,Cse_R004209,Cse_R005631,Cse_R007445,Cse_R008057,Cse_R009206,Cse_R011204,Cse_R011825,Cse_R011836,Cse_R012033,Cse_R012738,Cse_R013207,Cse_R013418,Cse_R015485,Cse_R015491,Cse_R017024,Cse_R017352,Cse_R018626,Cse_R019097,Cse_R019149,Cse_R021232,Cse_R002845,Cse_R005099,Cse_R008386,Cse_R010958,Cse_R011110,Cse_R015068,Cse_R015779,Cse_R017677,Cse…
GO:0008589	regulation of smoothened signaling pathway	BP	2.42832e-08	4.99154e-07	18	47	1197	13903	Over	5	Cse_F014987,Cse_R005905,Cse_R005927,Cse_R011132,Cse_R011358,Cse_R015317,Cse_R017177,Cse_R018422,Cse_R019282,Cse_R021178,Cse_R021493,Cse_R021933,Cse_R007298,Cse_R010327,Cse_R015779,Cse_R020792,Cse_R021491,Cse_R021496
GO:2000981	negative regulation of inner ear receptor cell differentiation	BP	2.45734e-08	5.02461e-07	8	9	1197	13903	Over	6	Cse_R002326,Cse_R009171,Cse_R012264,Cse_R017696,Cse_R002260,Cse_R002561,Cse_R010111,Cse_R015608
GO:0021675	nerve development	BP	3.23049e-08	6.58816e-07	20	73	1197	13903	Over	4	Cse_R002326,Cse_R004866,Cse_R007634,Cse_R011221,Cse_R011553,Cse_R014175,Cse_R016809,Cse_R017105,Cse_R017474,Cse_R017716,Cse_R018119,Cse_R019950,Cse_R020467,Cse_R005151,Cse_R008302,Cse_R008551,Cse_R010111,Cse_R015825,Cse_R019475,Cse_R020792
GO:0010463	mesenchymal cell proliferation	BP	3.57463e-08	7.27091e-07	18	48	1197	13903	Over	4	Cse_F014987,Cse_R000949,Cse_R003517,Cse_R003541,Cse_R004339,Cse_R005407,Cse_R005905,Cse_R005927,Cse_R011358,Cse_R013783,Cse_R015214,Cse_R017177,Cse_R019391,Cse_R021933,Cse_R007298,Cse_R008386,Cse_R010327,Cse_R015779
GO:0048666	neuron development	BP	3.67598e-08	7.45753e-07	114	820	1197	13903	Over	5	Cse_F014987,Cse_R001068,Cse_R001258,Cse_R001360,Cse_R001519,Cse_R002154,Cse_R002326,Cse_R002808,Cse_R002881,Cse_R003112,Cse_R003343,Cse_R003367,Cse_R003517,Cse_R003590,Cse_R003846,Cse_R003872,Cse_R004169,Cse_R004333,Cse_R004720,Cse_R004866,Cse_R005334,Cse_R005407,Cse_R005559,Cse_R005905,Cse_R005927,Cse_R006131,Cse_R006413,Cse_R006682,Cse_R007445,Cse_R007628,Cse_R007634,Cse_R008057,Cse_R008188,Cse…
GO:0010033	response to organic substance	BP	4.11964e-08	8.33583e-07	206	1697	1197	13903	Over	4	Cse_F014987,Cse_R000878,Cse_R000949,Cse_R001068,Cse_R001300,Cse_R001440,Cse_R002154,Cse_R002304,Cse_R002326,Cse_R002329,Cse_R002942,Cse_R003003,Cse_R003215,Cse_R003503,Cse_R003517,Cse_R003541,Cse_R003650,Cse_R003673,Cse_R003679,Cse_R003711,Cse_R003775,Cse_R003817,Cse_R003923,Cse_R004042,Cse_R004169,Cse_R004209,Cse_R004333,Cse_R004339,Cse_R004763,Cse_R004866,Cse_R004933,Cse_R004941,Cse_R005165,Cse…
GO:0001843	neural tube closure	BP	4.24704e-08	8.5491e-07	19	68	1197	13903	Over	6	Cse_R000882,Cse_R000949,Cse_R001519,Cse_R007445,Cse_R007628,Cse_R008057,Cse_R011132,Cse_R011221,Cse_R011836,Cse_R014008,Cse_R014292,Cse_R014596,Cse_R014884,Cse_R015485,Cse_R018422,Cse_R019391,Cse_R021900,Cse_R010876,Cse_R016610
GO:0009954	proximal/distal pattern formation	BP	4.44684e-08	8.92816e-07	14	30	1197	13903	Over	5	Cse_R004780,Cse_R004933,Cse_R005647,Cse_R011132,Cse_R014485,Cse_R019282,Cse_R002260,Cse_R002561,Cse_R004676,Cse_R005124,Cse_R008520,Cse_R008711,Cse_R019470,Cse_R020792
GO:0001710	mesodermal cell fate commitment	BP	4.49879e-08	8.98835e-07	12	22	1197	13903	Over	6	Cse_R000949,Cse_R004339,Cse_R005407,Cse_R005647,Cse_R008323,Cse_R011836,Cse_R013665,Cse_R014485,Cse_R015485,Cse_R015981,Cse_R010795,Cse_R011110
GO:0006139	nucleobase-containing compound metabolic process	BP	4.49996e-08	8.98835e-07	417	3894	1197	13903	Over	4	Cse_F014987,Cse_F016071,Cse_F019599,Cse_R000878,Cse_R000882,Cse_R000949,Cse_R001083,Cse_R001200,Cse_R001323,Cse_R001333,Cse_R001419,Cse_R001440,Cse_R001452,Cse_R001925,Cse_R001934,Cse_R001998,Cse_R002159,Cse_R002304,Cse_R002326,Cse_R002363,Cse_R002411,Cse_R002416,Cse_R002427,Cse_R002483,Cse_R002642,Cse_R002770,Cse_R002897,Cse_R002919,Cse_R002934,Cse_R003003,Cse_R003067,Cse_R003215,Cse_R003218,Cse…
GO:0010647	positive regulation of cell communication	BP	4.56467e-08	9.09423e-07	102	715	1197	13903	Over	4	Cse_F014987,Cse_R000938,Cse_R000949,Cse_R001271,Cse_R001519,Cse_R002154,Cse_R002326,Cse_R002931,Cse_R003003,Cse_R003085,Cse_R003179,Cse_R003517,Cse_R003541,Cse_R003923,Cse_R004042,Cse_R004169,Cse_R004209,Cse_R004333,Cse_R004339,Cse_R004637,Cse_R004720,Cse_R004933,Cse_R004941,Cse_R005165,Cse_R005226,Cse_R005407,Cse_R005559,Cse_R005631,Cse_R005647,Cse_R005905,Cse_R005927,Cse_R006334,Cse_R006563,Cse…
GO:0050896	response to stimulus	BP	4.73087e-08	9.40124e-07	539	5238	1197	13903	Over	2	Cse_F008648,Cse_F011632,Cse_F014987,Cse_F020759,Cse_R000821,Cse_R000878,Cse_R000882,Cse_R000938,Cse_R000949,Cse_R001064,Cse_R001068,Cse_R001234,Cse_R001258,Cse_R001271,Cse_R001300,Cse_R001360,Cse_R001407,Cse_R001440,Cse_R001465,Cse_R001519,Cse_R001642,Cse_R002154,Cse_R002304,Cse_R002313,Cse_R002324,Cse_R002326,Cse_R002329,Cse_R002345,Cse_R002411,Cse_R002642,Cse_R002742,Cse_R002789,Cse_R002794,Cse…
GO:0010646	regulation of cell communication	BP	4.89003e-08	9.69274e-07	200	1641	1197	13903	Over	4	Cse_F011632,Cse_F014987,Cse_R000878,Cse_R000938,Cse_R000949,Cse_R001064,Cse_R001068,Cse_R001234,Cse_R001271,Cse_R001519,Cse_R002154,Cse_R002304,Cse_R002326,Cse_R002329,Cse_R002931,Cse_R003003,Cse_R003085,Cse_R003179,Cse_R003517,Cse_R003541,Cse_R003650,Cse_R003673,Cse_R003679,Cse_R003775,Cse_R003846,Cse_R003872,Cse_R003923,Cse_R004014,Cse_R004042,Cse_R004092,Cse_R004169,Cse_R004209,Cse_R004333,Cse…
GO:2000177	regulation of neural precursor cell proliferation	BP	5.1044e-08	1.00663e-06	17	44	1197	13903	Over	5	Cse_R003846,Cse_R005559,Cse_R005905,Cse_R009772,Cse_R011358,Cse_R011784,Cse_R019282,Cse_R021280,Cse_R021787,Cse_R005504,Cse_R007022,Cse_R007298,Cse_R007844,Cse_R012671,Cse_R013487,Cse_R015827,Cse_R020792
GO:0046661	male sex differentiation	BP	5.42736e-08	1.06761e-06	23	92	1197	13903	Over	4	Cse_R001440,Cse_R003003,Cse_R004042,Cse_R004339,Cse_R005631,Cse_R005905,Cse_R009772,Cse_R011358,Cse_R011836,Cse_R012738,Cse_R013207,Cse_R015485,Cse_R015491,Cse_R017024,Cse_R019097,Cse_R021232,Cse_R021787,Cse_R005099,Cse_R007298,Cse_R008386,Cse_R015068,Cse_R015779,Cse_R020915
GO:0014706	striated muscle tissue development	BP	5.77311e-08	1.13275e-06	44	236	1197	13903	Over	6	Cse_F014987,Cse_R000949,Cse_R001323,Cse_R003003,Cse_R003179,Cse_R003215,Cse_R004042,Cse_R004169,Cse_R004209,Cse_R005407,Cse_R005678,Cse_R005905,Cse_R007499,Cse_R007628,Cse_R007816,Cse_R008266,Cse_R008410,Cse_R008733,Cse_R009164,Cse_R011358,Cse_R011559,Cse_R012608,Cse_R013665,Cse_R014292,Cse_R014366,Cse_R016074,Cse_R016735,Cse_R016983,Cse_R017164,Cse_R018708,Cse_R019391,Cse_R019438,Cse_R021280,Cse…
GO:0070887	cellular response to chemical stimulus	BP	5.80719e-08	1.13657e-06	181	1458	1197	13903	Over	4	Cse_F014987,Cse_R000878,Cse_R000949,Cse_R001068,Cse_R001300,Cse_R001440,Cse_R001642,Cse_R002154,Cse_R002304,Cse_R002326,Cse_R002329,Cse_R002808,Cse_R002942,Cse_R003003,Cse_R003215,Cse_R003517,Cse_R003541,Cse_R003650,Cse_R003673,Cse_R003679,Cse_R003775,Cse_R003817,Cse_R004042,Cse_R004169,Cse_R004209,Cse_R004333,Cse_R004339,Cse_R004667,Cse_R004866,Cse_R004933,Cse_R004941,Cse_R005165,Cse_R005180,Cse…
GO:0001944	vasculature development	BP	5.90448e-08	1.15271e-06	80	526	1197	13903	Over	5	Cse_F014987,Cse_R000949,Cse_R001360,Cse_R001407,Cse_R001429,Cse_R002154,Cse_R002326,Cse_R003003,Cse_R003517,Cse_R003650,Cse_R003679,Cse_R003846,Cse_R004014,Cse_R004042,Cse_R004209,Cse_R004720,Cse_R004941,Cse_R005180,Cse_R005334,Cse_R005407,Cse_R005506,Cse_R005559,Cse_R005647,Cse_R005905,Cse_R006334,Cse_R007091,Cse_R007445,Cse_R007499,Cse_R007634,Cse_R008057,Cse_R008188,Cse_R008358,Cse_R008733,Cse…
GO:0048523	negative regulation of cellular process	BP	6.18798e-08	1.20503e-06	271	2361	1197	13903	Over	3	Cse_F014987,Cse_F019599,Cse_R000949,Cse_R001034,Cse_R001068,Cse_R001083,Cse_R001234,Cse_R001271,Cse_R001323,Cse_R001440,Cse_R002159,Cse_R002304,Cse_R002326,Cse_R002363,Cse_R002881,Cse_R002919,Cse_R002942,Cse_R003003,Cse_R003112,Cse_R003215,Cse_R003343,Cse_R003517,Cse_R003541,Cse_R003650,Cse_R003673,Cse_R003679,Cse_R003775,Cse_R003784,Cse_R003846,Cse_R004014,Cse_R004042,Cse_R004092,Cse_R004169,Cse…
GO:0000904	cell morphogenesis involved in differentiation	BP	7.16506e-08	1.38969e-06	91	623	1197	13903	Over	5	Cse_F014987,Cse_R001068,Cse_R001360,Cse_R002154,Cse_R002326,Cse_R002808,Cse_R002881,Cse_R003112,Cse_R003343,Cse_R003517,Cse_R003650,Cse_R003679,Cse_R003872,Cse_R004169,Cse_R004333,Cse_R004720,Cse_R004866,Cse_R005407,Cse_R005559,Cse_R005647,Cse_R005905,Cse_R005927,Cse_R006413,Cse_R006682,Cse_R007091,Cse_R007445,Cse_R007628,Cse_R008057,Cse_R008651,Cse_R009511,Cse_R009881,Cse_R010432,Cse_R011132,Cse…
GO:0055024	regulation of cardiac muscle tissue development	BP	7.46791e-08	1.43865e-06	14	31	1197	13903	Over	6	Cse_F014987,Cse_R000949,Cse_R003003,Cse_R004042,Cse_R004169,Cse_R005407,Cse_R007628,Cse_R012608,Cse_R014292,Cse_R019391,Cse_R021933,Cse_R014256,Cse_R015779,Cse_R020915
GO:0023051	regulation of signaling	BP	7.47416e-08	1.43865e-06	200	1649	1197	13903	Over	3	Cse_F011632,Cse_F014987,Cse_R000878,Cse_R000938,Cse_R000949,Cse_R001064,Cse_R001068,Cse_R001234,Cse_R001271,Cse_R001519,Cse_R002154,Cse_R002304,Cse_R002326,Cse_R002329,Cse_R002931,Cse_R003003,Cse_R003085,Cse_R003179,Cse_R003517,Cse_R003541,Cse_R003650,Cse_R003673,Cse_R003679,Cse_R003775,Cse_R003846,Cse_R003872,Cse_R003923,Cse_R004014,Cse_R004042,Cse_R004092,Cse_R004169,Cse_R004209,Cse_R004333,Cse…
GO:0009966	regulation of signal transduction	BP	7.48026e-08	1.43865e-06	179	1443	1197	13903	Over	4	Cse_F011632,Cse_F014987,Cse_R000878,Cse_R000938,Cse_R000949,Cse_R001064,Cse_R001068,Cse_R001234,Cse_R001271,Cse_R001519,Cse_R002154,Cse_R002304,Cse_R002326,Cse_R002329,Cse_R002931,Cse_R003003,Cse_R003179,Cse_R003517,Cse_R003541,Cse_R003650,Cse_R003673,Cse_R003679,Cse_R003775,Cse_R003846,Cse_R003872,Cse_R003923,Cse_R004014,Cse_R004042,Cse_R004092,Cse_R004169,Cse_R004209,Cse_R004339,Cse_R004460,Cse…
GO:0023056	positive regulation of signaling	BP	7.63742e-08	1.46525e-06	102	721	1197	13903	Over	3	Cse_F014987,Cse_R000938,Cse_R000949,Cse_R001271,Cse_R001519,Cse_R002154,Cse_R002326,Cse_R002931,Cse_R003003,Cse_R003085,Cse_R003179,Cse_R003517,Cse_R003541,Cse_R003923,Cse_R004042,Cse_R004169,Cse_R004209,Cse_R004333,Cse_R004339,Cse_R004637,Cse_R004720,Cse_R004933,Cse_R004941,Cse_R005165,Cse_R005226,Cse_R005407,Cse_R005559,Cse_R005631,Cse_R005647,Cse_R005905,Cse_R005927,Cse_R006334,Cse_R006563,Cse…
GO:2000826	regulation of heart morphogenesis	BP	8.53311e-08	1.63088e-06	13	27	1197	13903	Over	6	Cse_R000878,Cse_R000949,Cse_R002326,Cse_R005559,Cse_R011358,Cse_R011823,Cse_R013665,Cse_R014366,Cse_R014485,Cse_R018708,Cse_R019391,Cse_R008386,Cse_R010111
GO:0016782	transferase activity, transferring sulfur-containing groups	MF	8.54269e-08	1.63088e-06	18	64	1197	13903	Over	4	Cse_R001474,Cse_R003167,Cse_R003673,Cse_R004667,Cse_R008309,Cse_R012053,Cse_R013600,Cse_R016001,Cse_R016024,Cse_R016248,Cse_R016266,Cse_R016453,Cse_R016801,Cse_R019436,Cse_R020989,Cse_R000858,Cse_R006246,Cse_R020985
GO:0042692	muscle cell differentiation	BP	8.65847e-08	1.64294e-06	47	261	1197	13903	Over	5	Cse_F014987,Cse_R000949,Cse_R001519,Cse_R002326,Cse_R002363,Cse_R002942,Cse_R003003,Cse_R003179,Cse_R003215,Cse_R003541,Cse_R004042,Cse_R004169,Cse_R004199,Cse_R004209,Cse_R004333,Cse_R005905,Cse_R006390,Cse_R007499,Cse_R007816,Cse_R008266,Cse_R008410,Cse_R008733,Cse_R011100,Cse_R011358,Cse_R011559,Cse_R012840,Cse_R013491,Cse_R013665,Cse_R016321,Cse_R016735,Cse_R016983,Cse_R017343,Cse_R017353,Cse…
GO:0003197	endocardial cushion development	BP	8.66931e-08	1.64294e-06	12	23	1197	13903	Over	6	Cse_R000949,Cse_R003541,Cse_R003775,Cse_R004042,Cse_R004339,Cse_R008733,Cse_R013665,Cse_R014366,Cse_R015851,Cse_R018708,Cse_R008386,Cse_R011085
GO:0003156	regulation of animal organ formation	BP	9.53793e-08	1.79878e-06	15	36	1197	13903	Over	5	Cse_R000949,Cse_R002326,Cse_R003517,Cse_R004042,Cse_R005407,Cse_R005559,Cse_R005905,Cse_R011358,Cse_R011553,Cse_R012608,Cse_R013665,Cse_R014366,Cse_R018708,Cse_R007298,Cse_R010111
GO:0042221	response to chemical	BP	9.63572e-08	1.81282e-06	277	2433	1197	13903	Over	3	Cse_F014987,Cse_R000821,Cse_R000878,Cse_R000949,Cse_R001068,Cse_R001300,Cse_R001360,Cse_R001440,Cse_R001642,Cse_R002154,Cse_R002304,Cse_R002313,Cse_R002326,Cse_R002329,Cse_R002808,Cse_R002881,Cse_R002942,Cse_R003003,Cse_R003085,Cse_R003112,Cse_R003215,Cse_R003343,Cse_R003503,Cse_R003517,Cse_R003541,Cse_R003650,Cse_R003673,Cse_R003679,Cse_R003711,Cse_R003775,Cse_R003817,Cse_R003872,Cse_R003923,Cse…
GO:0061035	regulation of cartilage development	BP	1.06271e-07	1.9945e-06	18	51	1197	13903	Over	5	Cse_R000949,Cse_R003215,Cse_R003775,Cse_R006334,Cse_R007628,Cse_R007816,Cse_R008410,Cse_R013665,Cse_R014292,Cse_R014366,Cse_R015591,Cse_R015981,Cse_R018708,Cse_R005099,Cse_R008386,Cse_R011085,Cse_R014662,Cse_R020792
GO:0060113	inner ear receptor cell differentiation	BP	1.08617e-07	2.03363e-06	17	59	1197	13903	Over	5	Cse_R000949,Cse_R001519,Cse_R002326,Cse_R005407,Cse_R005559,Cse_R007445,Cse_R008057,Cse_R009171,Cse_R012264,Cse_R012604,Cse_R014883,Cse_R017696,Cse_R019297,Cse_R002260,Cse_R002561,Cse_R010111,Cse_R015608
GO:0048585	negative regulation of response to stimulus	BP	1.13396e-07	2.11542e-06	91	628	1197	13903	Over	3	Cse_R000949,Cse_R001068,Cse_R001271,Cse_R003112,Cse_R003517,Cse_R003673,Cse_R003679,Cse_R003775,Cse_R003846,Cse_R004014,Cse_R004092,Cse_R004209,Cse_R004333,Cse_R004866,Cse_R004941,Cse_R005165,Cse_R005559,Cse_R005905,Cse_R005927,Cse_R007499,Cse_R007628,Cse_R008733,Cse_R009265,Cse_R009291,Cse_R009419,Cse_R009772,Cse_R010173,Cse_R010654,Cse_R011012,Cse_R011132,Cse_R011221,Cse_R011358,Cse_R011553,Cse…
GO:0002085	inhibition of neuroepithelial cell differentiation	BP	1.1353e-07	2.11542e-06	8	10	1197	13903	Over	5	Cse_R002326,Cse_R005647,Cse_R009171,Cse_R012264,Cse_R014485,Cse_R017696,Cse_R010111,Cse_R015608
GO:0007165	signal transduction	BP	1.2166e-07	2.25607e-06	372	3438	1197	13903	Over	3	Cse_F008648,Cse_F011632,Cse_F014987,Cse_R000878,Cse_R000882,Cse_R000938,Cse_R000949,Cse_R001064,Cse_R001068,Cse_R001234,Cse_R001271,Cse_R001360,Cse_R001407,Cse_R001440,Cse_R001519,Cse_R001642,Cse_R002154,Cse_R002304,Cse_R002324,Cse_R002326,Cse_R002329,Cse_R002642,Cse_R002881,Cse_R002931,Cse_R002942,Cse_R003003,Cse_R003179,Cse_R003215,Cse_R003281,Cse_R003343,Cse_R003408,Cse_R003517,Cse_R003541,Cse…
GO:0060174	limb bud formation	BP	1.31302e-07	2.42332e-06	9	13	1197	13903	Over	4	Cse_F014987,Cse_R005905,Cse_R006334,Cse_R011358,Cse_R019267,Cse_R021933,Cse_R007298,Cse_R008386,Cse_R010795
GO:0010454	negative regulation of cell fate commitment	BP	1.31302e-07	2.42332e-06	9	13	1197	13903	Over	5	Cse_R000949,Cse_R002159,Cse_R004042,Cse_R006334,Cse_R011836,Cse_R013665,Cse_R015485,Cse_R004041,Cse_R021782
GO:0042490	mechanoreceptor differentiation	BP	1.32068e-07	2.43169e-06	18	65	1197	13903	Over	6	Cse_R000949,Cse_R001519,Cse_R002326,Cse_R005407,Cse_R005559,Cse_R007445,Cse_R008057,Cse_R009171,Cse_R012264,Cse_R012604,Cse_R014883,Cse_R017696,Cse_R018201,Cse_R019297,Cse_R002260,Cse_R002561,Cse_R010111,Cse_R015608
GO:0060537	muscle tissue development	BP	1.46039e-07	2.68257e-06	45	249	1197	13903	Over	5	Cse_F014987,Cse_R000949,Cse_R001323,Cse_R003003,Cse_R003179,Cse_R003215,Cse_R004042,Cse_R004169,Cse_R004209,Cse_R005407,Cse_R005678,Cse_R005905,Cse_R007499,Cse_R007628,Cse_R007816,Cse_R008266,Cse_R008410,Cse_R008733,Cse_R009164,Cse_R011358,Cse_R011559,Cse_R012608,Cse_R013665,Cse_R014292,Cse_R014366,Cse_R016058,Cse_R016074,Cse_R016735,Cse_R016983,Cse_R017164,Cse_R018708,Cse_R019391,Cse_R019438,Cse…
GO:0021984	adenohypophysis development	BP	1.46748e-07	2.68923e-06	13	28	1197	13903	Over	4	Cse_R002326,Cse_R004042,Cse_R009772,Cse_R011358,Cse_R012608,Cse_R013665,Cse_R014366,Cse_R018708,Cse_R019282,Cse_R021787,Cse_R006032,Cse_R009709,Cse_R010111
GO:0004888	transmembrane signaling receptor activity	MF	1.51775e-07	2.7748e-06	76	501	1197	13903	Over	4	Cse_F014987,Cse_R001407,Cse_R001642,Cse_R002942,Cse_R003590,Cse_R003679,Cse_R004014,Cse_R004339,Cse_R004866,Cse_R005407,Cse_R005631,Cse_R005678,Cse_R006682,Cse_R007305,Cse_R007445,Cse_R007499,Cse_R007517,Cse_R007521,Cse_R007904,Cse_R008057,Cse_R008282,Cse_R008358,Cse_R008710,Cse_R009172,Cse_R009347,Cse_R009418,Cse_R009881,Cse_R009909,Cse_R010432,Cse_R010666,Cse_R011096,Cse_R011132,Cse_R011204,Cse…
GO:0005730	nucleolus	CC	1.52139e-07	2.77492e-06	74	484	1197	13903	Over	5	Cse_F007680,Cse_F016071,Cse_R001083,Cse_R001429,Cse_R001440,Cse_R001934,Cse_R002919,Cse_R003043,Cse_R003282,Cse_R004275,Cse_R004827,Cse_R005092,Cse_R005164,Cse_R005251,Cse_R005339,Cse_R005466,Cse_R005645,Cse_R005913,Cse_R006038,Cse_R006334,Cse_R006398,Cse_R007487,Cse_R007796,Cse_R007904,Cse_R008557,Cse_R009164,Cse_R009226,Cse_R009330,Cse_R009558,Cse_R009660,Cse_R009765,Cse_R009795,Cse_R009826,Cse…
GO:0048583	regulation of response to stimulus	BP	1.56416e-07	2.84626e-06	205	1713	1197	13903	Over	3	Cse_F011632,Cse_F014987,Cse_R000878,Cse_R000938,Cse_R000949,Cse_R001064,Cse_R001068,Cse_R001234,Cse_R001271,Cse_R001519,Cse_R002154,Cse_R002304,Cse_R002326,Cse_R002329,Cse_R002789,Cse_R002931,Cse_R003003,Cse_R003112,Cse_R003142,Cse_R003179,Cse_R003517,Cse_R003541,Cse_R003650,Cse_R003673,Cse_R003679,Cse_R003775,Cse_R003846,Cse_R003872,Cse_R003923,Cse_R004014,Cse_R004042,Cse_R004092,Cse_R004169,Cse…
GO:0021761	limbic system development	BP	1.5762e-07	2.86147e-06	20	77	1197	13903	Over	5	Cse_F014987,Cse_R005407,Cse_R005647,Cse_R005688,Cse_R009909,Cse_R012826,Cse_R013055,Cse_R016234,Cse_R016735,Cse_R021546,Cse_R021933,Cse_F006536,Cse_R003572,Cse_R004041,Cse_R005504,Cse_R006032,Cse_R009709,Cse_R010795,Cse_R013487,Cse_R017910
GO:0048066	developmental pigmentation	BP	1.59552e-07	2.88978e-06	21	83	1197	13903	Over	3	Cse_R010148,Cse_R011221,Cse_R018422,Cse_R019297,Cse_R019950,Cse_R020467,Cse_R020817,Cse_R005151,Cse_R005435,Cse_R007022,Cse_R007158,Cse_R007844,Cse_R009803,Cse_R010876,Cse_R012161,Cse_R012648,Cse_R015068,Cse_R015827,Cse_R019108,Cse_R020792,Cse_R020933
GO:0030155	regulation of cell adhesion	BP	1.63895e-07	2.96155e-06	59	360	1197	13903	Over	4	Cse_R000949,Cse_R001360,Cse_R002326,Cse_R002881,Cse_R003679,Cse_R003775,Cse_R004720,Cse_R005180,Cse_R005559,Cse_R005905,Cse_R007187,Cse_R007499,Cse_R008188,Cse_R009171,Cse_R009291,Cse_R009881,Cse_R009958,Cse_R010888,Cse_R011358,Cse_R011559,Cse_R011823,Cse_R011836,Cse_R012033,Cse_R012056,Cse_R012264,Cse_R012840,Cse_R013310,Cse_R014008,Cse_R014883,Cse_R015485,Cse_R015892,Cse_R016248,Cse_R016266,Cse…
GO:0045598	regulation of fat cell differentiation	BP	1.7162e-07	3.09393e-06	17	60	1197	13903	Over	5	Cse_R002326,Cse_R003775,Cse_R003846,Cse_R007816,Cse_R008410,Cse_R011836,Cse_R013665,Cse_R014366,Cse_R015485,Cse_R015851,Cse_R018708,Cse_R019391,Cse_R002220,Cse_R002845,Cse_R010111,Cse_R010795,Cse_R011085
GO:0009967	positive regulation of signal transduction	BP	1.96507e-07	3.53441e-06	92	643	1197	13903	Over	4	Cse_F014987,Cse_R000938,Cse_R000949,Cse_R001271,Cse_R001519,Cse_R002154,Cse_R002326,Cse_R002931,Cse_R003003,Cse_R003179,Cse_R003517,Cse_R003541,Cse_R003923,Cse_R004042,Cse_R004169,Cse_R004209,Cse_R004339,Cse_R004637,Cse_R004720,Cse_R004933,Cse_R004941,Cse_R005226,Cse_R005407,Cse_R005559,Cse_R005631,Cse_R005647,Cse_R005905,Cse_R005927,Cse_R006334,Cse_R006563,Cse_R008188,Cse_R008358,Cse_R009291,Cse…
GO:0071310	cellular response to organic substance	BP	2.02934e-07	3.64157e-06	155	1228	1197	13903	Over	5	Cse_F014987,Cse_R000878,Cse_R000949,Cse_R001068,Cse_R001300,Cse_R001440,Cse_R002154,Cse_R002304,Cse_R002326,Cse_R002329,Cse_R002942,Cse_R003003,Cse_R003215,Cse_R003517,Cse_R003541,Cse_R003650,Cse_R003673,Cse_R003775,Cse_R003817,Cse_R004042,Cse_R004169,Cse_R004209,Cse_R004333,Cse_R004339,Cse_R004866,Cse_R004933,Cse_R004941,Cse_R005180,Cse_R005205,Cse_R005407,Cse_R005466,Cse_R005559,Cse_R005631,Cse…
GO:0003205	cardiac chamber development	BP	2.16827e-07	3.8819e-06	22	90	1197	13903	Over	4	Cse_F014987,Cse_R000949,Cse_R001519,Cse_R002326,Cse_R003003,Cse_R004042,Cse_R005559,Cse_R007445,Cse_R007499,Cse_R008057,Cse_R008733,Cse_R009164,Cse_R011836,Cse_R015485,Cse_R015851,Cse_R019391,Cse_R021933,Cse_R001089,Cse_R010111,Cse_R011110,Cse_R014256,Cse_R020915
GO:0000981	DNA-binding transcription factor activity, RNA polymerase II-specific	MF	2.20039e-07	3.92134e-06	19	72	1197	13903	Over	4	Cse_R000882,Cse_R002304,Cse_R002326,Cse_R003003,Cse_R003215,Cse_R011100,Cse_R011221,Cse_R011343,Cse_R016234,Cse_R016923,Cse_R021232,Cse_R021900,Cse_R004508,Cse_R007844,Cse_R010075,Cse_R010111,Cse_R012671,Cse_R015827,Cse_R021874
GO:0002062	chondrocyte differentiation	BP	2.20039e-07	3.92134e-06	19	72	1197	13903	Over	5	Cse_R000949,Cse_R003215,Cse_R003673,Cse_R003775,Cse_R005407,Cse_R006334,Cse_R011553,Cse_R011836,Cse_R015485,Cse_R015591,Cse_R015851,Cse_R019267,Cse_R002845,Cse_R005099,Cse_R008386,Cse_R011085,Cse_R014662,Cse_R015779,Cse_R020792
GO:0002053	positive regulation of mesenchymal cell proliferation	BP	2.24678e-07	3.97665e-06	15	38	1197	13903	Over	5	Cse_F014987,Cse_R004339,Cse_R005407,Cse_R005905,Cse_R005927,Cse_R011358,Cse_R013783,Cse_R015214,Cse_R017177,Cse_R019391,Cse_R021933,Cse_R007298,Cse_R008386,Cse_R010327,Cse_R015779
GO:0072091	regulation of stem cell proliferation	BP	2.24678e-07	3.97665e-06	15	38	1197	13903	Over	5	Cse_R003775,Cse_R005407,Cse_R005559,Cse_R005905,Cse_R009772,Cse_R011358,Cse_R021787,Cse_R007022,Cse_R007298,Cse_R007844,Cse_R011085,Cse_R012671,Cse_R013487,Cse_R015827,Cse_R020792
GO:0014855	striated muscle cell proliferation	BP	2.24678e-07	3.97665e-06	15	38	1197	13903	Over	5	Cse_F014987,Cse_R003003,Cse_R004169,Cse_R005407,Cse_R005905,Cse_R007628,Cse_R011358,Cse_R014292,Cse_R016735,Cse_R021933,Cse_R007298,Cse_R011110,Cse_R014256,Cse_R015779,Cse_R020915
GO:0010464	regulation of mesenchymal cell proliferation	BP	2.33622e-07	4.12555e-06	16	43	1197	13903	Over	5	Cse_F014987,Cse_R000949,Cse_R004339,Cse_R005407,Cse_R005905,Cse_R005927,Cse_R011358,Cse_R013783,Cse_R015214,Cse_R017177,Cse_R019391,Cse_R021933,Cse_R007298,Cse_R008386,Cse_R010327,Cse_R015779
GO:0072049	comma-shaped body morphogenesis	BP	2.5538e-07	4.49955e-06	7	8	1197	13903	Over	4	Cse_R000949,Cse_R002326,Cse_R011784,Cse_R002260,Cse_R002561,Cse_R006056,Cse_R010111
GO:0048710	regulation of astrocyte differentiation	BP	2.83253e-07	4.97935e-06	12	25	1197	13903	Over	7	Cse_R002326,Cse_R005559,Cse_R007628,Cse_R011928,Cse_R013665,Cse_R014292,Cse_R014366,Cse_R018708,Cse_R002260,Cse_R002561,Cse_R010111,Cse_R013487
GO:0048667	cell morphogenesis involved in neuron differentiation	BP	2.94149e-07	5.15923e-06	84	577	1197	13903	Over	6	Cse_F014987,Cse_R001068,Cse_R001360,Cse_R002154,Cse_R002326,Cse_R002808,Cse_R002881,Cse_R003112,Cse_R003343,Cse_R003517,Cse_R003872,Cse_R004169,Cse_R004333,Cse_R004720,Cse_R004866,Cse_R005407,Cse_R005559,Cse_R005905,Cse_R005927,Cse_R006413,Cse_R006682,Cse_R007445,Cse_R007628,Cse_R008057,Cse_R008651,Cse_R009511,Cse_R009881,Cse_R010432,Cse_R011132,Cse_R011204,Cse_R011358,Cse_R011559,Cse_R011784,Cse…
GO:0035116	embryonic hindlimb morphogenesis	BP	3.0625e-07	5.34732e-06	14	34	1197	13903	Over	7	Cse_R000949,Cse_R003215,Cse_R003541,Cse_R004042,Cse_R004637,Cse_R005559,Cse_R005905,Cse_R011358,Cse_R015851,Cse_R019391,Cse_R002802,Cse_R007298,Cse_R010795,Cse_R011664
GO:0060571	morphogenesis of an epithelial fold	BP	3.0625e-07	5.34732e-06	14	34	1197	13903	Over	6	Cse_F014987,Cse_R000949,Cse_R003517,Cse_R005013,Cse_R005647,Cse_R005905,Cse_R007628,Cse_R011358,Cse_R011553,Cse_R014292,Cse_R014485,Cse_R018626,Cse_R021933,Cse_R007298
GO:1903706	regulation of hemopoiesis	BP	3.26254e-07	5.68385e-06	33	165	1197	13903	Over	4	Cse_R000949,Cse_R001440,Cse_R002326,Cse_R003846,Cse_R005559,Cse_R005631,Cse_R005894,Cse_R005905,Cse_R008266,Cse_R009171,Cse_R011358,Cse_R012264,Cse_R012586,Cse_R012660,Cse_R013783,Cse_R014883,Cse_R015491,Cse_R016386,Cse_R017026,Cse_R017661,Cse_R017696,Cse_R020817,Cse_R002260,Cse_R002561,Cse_R005714,Cse_R006956,Cse_R007298,Cse_R010111,Cse_R013695,Cse_R015608,Cse_R018308,Cse_R019108,Cse_R020792
GO:0001757	somite specification	BP	3.39445e-07	5.87413e-06	9	14	1197	13903	Over	5	Cse_R007091,Cse_R009171,Cse_R012264,Cse_R017696,Cse_R021778,Cse_R003866,Cse_R010111,Cse_R015608,Cse_R018160
GO:0021534	cell proliferation in hindbrain	BP	3.39445e-07	5.87413e-06	9	14	1197	13903	Over	5	Cse_R005905,Cse_R011358,Cse_R011784,Cse_R019282,Cse_R021493,Cse_R005504,Cse_R007298,Cse_R021491,Cse_R021496
GO:0045992	negative regulation of embryonic development	BP	3.39445e-07	5.87413e-06	9	14	1197	13903	Over	4	Cse_R000949,Cse_R003517,Cse_R004042,Cse_R006334,Cse_R011553,Cse_R011836,Cse_R013665,Cse_R015485,Cse_R019391
GO:0051172	negative regulation of nitrogen compound metabolic process	BP	3.61953e-07	6.24972e-06	140	1094	1197	13903	Over	4	Cse_F014987,Cse_R000949,Cse_R001034,Cse_R001083,Cse_R001440,Cse_R002159,Cse_R002304,Cse_R002326,Cse_R002363,Cse_R002919,Cse_R003003,Cse_R003215,Cse_R003517,Cse_R003541,Cse_R003650,Cse_R003775,Cse_R003784,Cse_R003846,Cse_R004092,Cse_R004209,Cse_R004720,Cse_R005165,Cse_R005205,Cse_R005407,Cse_R005559,Cse_R005647,Cse_R005905,Cse_R005927,Cse_R007628,Cse_R007728,Cse_R007887,Cse_R008232,Cse_R008266,Cse…
GO:0060688	regulation of morphogenesis of a branching structure	BP	3.93394e-07	6.73275e-06	18	55	1197	13903	Over	4	Cse_F014987,Cse_R000949,Cse_R001323,Cse_R003517,Cse_R004209,Cse_R005407,Cse_R005905,Cse_R007628,Cse_R011358,Cse_R011553,Cse_R011784,Cse_R014292,Cse_R015214,Cse_R018898,Cse_R021933,Cse_R006056,Cse_R007298,Cse_R008386
GO:0001709	cell fate determination	BP	3.93394e-07	6.73275e-06	18	55	1197	13903	Over	4	Cse_R000949,Cse_R002326,Cse_R003003,Cse_R003846,Cse_R009171,Cse_R011322,Cse_R012264,Cse_R013491,Cse_R017696,Cse_R002220,Cse_R002260,Cse_R002561,Cse_R004978,Cse_R006304,Cse_R007192,Cse_R010111,Cse_R012671,Cse_R015608
GO:0060737	prostate gland morphogenetic growth	BP	4.02654e-07	6.86101e-06	6	6	1197	13903	Over	5	Cse_F014987,Cse_R005905,Cse_R011358,Cse_R021933,Cse_R007298,Cse_R008386
GO:2000542	negative regulation of gastrulation	BP	4.02654e-07	6.86101e-06	6	6	1197	13903	Over	5	Cse_R000949,Cse_R004042,Cse_R006334,Cse_R011836,Cse_R013665,Cse_R015485
GO:0031012	extracellular matrix	CC	4.15384e-07	7.06244e-06	39	210	1197	13903	Over	3	Cse_F014987,Cse_R001300,Cse_R001360,Cse_R004526,Cse_R005334,Cse_R005905,Cse_R007091,Cse_R008188,Cse_R009291,Cse_R010537,Cse_R010654,Cse_R011358,Cse_R011559,Cse_R011836,Cse_R012279,Cse_R012437,Cse_R013310,Cse_R015485,Cse_R015892,Cse_R016566,Cse_R017105,Cse_R017474,Cse_R017746,Cse_R019267,Cse_R019463,Cse_R020422,Cse_R021428,Cse_R021461,Cse_R021818,Cse_R021933,Cse_M013740,Cse_R002802,Cse_R007298,Cse…
GO:0003006	developmental process involved in reproduction	BP	4.23208e-07	7.17975e-06	84	581	1197	13903	Over	3	Cse_F014987,Cse_R000949,Cse_R001034,Cse_R001440,Cse_R002304,Cse_R003003,Cse_R003517,Cse_R003846,Cse_R004014,Cse_R004042,Cse_R004209,Cse_R004339,Cse_R004460,Cse_R005013,Cse_R005092,Cse_R005559,Cse_R005631,Cse_R005647,Cse_R005905,Cse_R007445,Cse_R007499,Cse_R007628,Cse_R007634,Cse_R008049,Cse_R008057,Cse_R009164,Cse_R009206,Cse_R009558,Cse_R009610,Cse_R009772,Cse_R009958,Cse_R011204,Cse_R011358,Cse…
GO:0071495	cellular response to endogenous stimulus	BP	4.46086e-07	7.55139e-06	110	816	1197	13903	Over	4	Cse_F014987,Cse_R000878,Cse_R000949,Cse_R001068,Cse_R001300,Cse_R002304,Cse_R002326,Cse_R003003,Cse_R003215,Cse_R003517,Cse_R003541,Cse_R003650,Cse_R003673,Cse_R003775,Cse_R003817,Cse_R004042,Cse_R004169,Cse_R004339,Cse_R004866,Cse_R004933,Cse_R004941,Cse_R005180,Cse_R005205,Cse_R005407,Cse_R005466,Cse_R005559,Cse_R005631,Cse_R005647,Cse_R006334,Cse_R006506,Cse_R007429,Cse_R007445,Cse_R007499,Cse…
GO:0060740	prostate gland epithelium morphogenesis	BP	4.70129e-07	7.92387e-06	14	35	1197	13903	Over	4	Cse_F014987,Cse_R000949,Cse_R003517,Cse_R005559,Cse_R005905,Cse_R007628,Cse_R011358,Cse_R011553,Cse_R014292,Cse_R017024,Cse_R017105,Cse_R021933,Cse_R007298,Cse_R008386
GO:0035019	somatic stem cell population maintenance	BP	4.82757e-07	8.10156e-06	16	45	1197	13903	Over	4	Cse_R001519,Cse_R002326,Cse_R003517,Cse_R003846,Cse_R007628,Cse_R009772,Cse_R014292,Cse_R016071,Cse_R017181,Cse_R021232,Cse_R021787,Cse_R002802,Cse_R006056,Cse_R008386,Cse_R010111,Cse_R013487
GO:0048596	embryonic camera-type eye morphogenesis	BP	4.82757e-07	8.10156e-06	16	45	1197	13903	Over	7	Cse_R003517,Cse_R011204,Cse_R011221,Cse_R016071,Cse_R016248,Cse_R016266,Cse_R016453,Cse_R017861,Cse_R019391,Cse_R001466,Cse_R004041,Cse_R006032,Cse_R010958,Cse_R011110,Cse_R012671,Cse_R014220
GO:0002320	lymphoid progenitor cell differentiation	BP	4.96253e-07	8.3101e-06	10	18	1197	13903	Over	6	Cse_R000949,Cse_R002326,Cse_R005559,Cse_R005905,Cse_R011358,Cse_R002260,Cse_R002561,Cse_R007298,Cse_R010111,Cse_R015068
GO:0043588	skin development	BP	5.04958e-07	8.41958e-06	32	160	1197	13903	Over	5	Cse_F014987,Cse_R001519,Cse_R003679,Cse_R003923,Cse_R004866,Cse_R005559,Cse_R005905,Cse_R008392,Cse_R011095,Cse_R011221,Cse_R011358,Cse_R012101,Cse_R013489,Cse_R014008,Cse_R014530,Cse_R014884,Cse_R015214,Cse_R015499,Cse_R015851,Cse_R016071,Cse_R017181,Cse_R018579,Cse_R020822,Cse_R021232,Cse_R021933,Cse_R002802,Cse_R002845,Cse_R007298,Cse_R008386,Cse_R012671,Cse_R018978,Cse_R021874
GO:0002683	negative regulation of immune system process	BP	5.04958e-07	8.41958e-06	32	160	1197	13903	Over	3	Cse_R000949,Cse_R002326,Cse_R003846,Cse_R004333,Cse_R005559,Cse_R005894,Cse_R005905,Cse_R009171,Cse_R009419,Cse_R011358,Cse_R012113,Cse_R012264,Cse_R012586,Cse_R012660,Cse_R013783,Cse_R014883,Cse_R016540,Cse_R017026,Cse_R017696,Cse_R018884,Cse_R019256,Cse_R020817,Cse_R002260,Cse_R002561,Cse_R006956,Cse_R007298,Cse_R008386,Cse_R010111,Cse_R015608,Cse_R018308,Cse_R020792,Cse_R020819
GO:0007601	visual perception	BP	5.12389e-07	8.52518e-06	31	153	1197	13903	Over	7	Cse_R003590,Cse_R004014,Cse_R006131,Cse_R008282,Cse_R008454,Cse_R009471,Cse_R010235,Cse_R012949,Cse_R018201,Cse_R018422,Cse_R018626,Cse_R018793,Cse_R019267,Cse_R020534,Cse_R001182,Cse_R001466,Cse_R004317,Cse_R004398,Cse_R004508,Cse_R005435,Cse_R006032,Cse_R007158,Cse_R007917,Cse_R012161,Cse_R012671,Cse_R013487,Cse_R014220,Cse_R018247,Cse_R019337,Cse_R020915,Cse_R020933
GO:0001755	neural crest cell migration	BP	6.14303e-07	1.01773e-05	17	51	1197	13903	Over	6	Cse_R003112,Cse_R005631,Cse_R005905,Cse_R007499,Cse_R011358,Cse_R012590,Cse_R017105,Cse_R019297,Cse_R019950,Cse_R020467,Cse_R020817,Cse_R005151,Cse_R006032,Cse_R007298,Cse_R007844,Cse_R010876,Cse_R015827
GO:0021903	rostrocaudal neural tube patterning	BP	6.32281e-07	1.04528e-05	13	31	1197	13903	Over	6	Cse_R002326,Cse_R004042,Cse_R006251,Cse_R016071,Cse_R017181,Cse_R019391,Cse_R021792,Cse_R002220,Cse_R002845,Cse_R010111,Cse_R010741,Cse_R010795,Cse_R012671
GO:0090090	negative regulation of canonical Wnt signaling pathway	BP	6.48285e-07	1.06946e-05	20	81	1197	13903	Over	6	Cse_R001271,Cse_R003775,Cse_R004014,Cse_R005559,Cse_R005905,Cse_R009772,Cse_R011358,Cse_R011836,Cse_R014596,Cse_R015485,Cse_R015591,Cse_R019282,Cse_R019297,Cse_R021787,Cse_R007298,Cse_R007844,Cse_R008386,Cse_R011085,Cse_R015827,Cse_R020792
GO:0090183	regulation of kidney development	BP	6.81454e-07	1.1218e-05	16	46	1197	13903	Over	5	Cse_R000949,Cse_R001323,Cse_R003517,Cse_R004209,Cse_R005905,Cse_R007628,Cse_R011358,Cse_R011784,Cse_R013783,Cse_R014292,Cse_R015214,Cse_R018898,Cse_R005151,Cse_R006056,Cse_R007298,Cse_R008386
GO:0007405	neuroblast proliferation	BP	7.1749e-07	1.17863e-05	18	57	1197	13903	Over	5	Cse_F014987,Cse_R005407,Cse_R005559,Cse_R005905,Cse_R009772,Cse_R011358,Cse_R011825,Cse_R015317,Cse_R019391,Cse_R021787,Cse_R021933,Cse_R007022,Cse_R007298,Cse_R007844,Cse_R010795,Cse_R012671,Cse_R015827,Cse_R020792
GO:0051781	positive regulation of cell division	BP	7.19205e-07	1.17895e-05	15	41	1197	13903	Over	4	Cse_F014987,Cse_R002363,Cse_R004042,Cse_R004899,Cse_R005688,Cse_R005905,Cse_R011358,Cse_R012608,Cse_R012840,Cse_R013055,Cse_R015214,Cse_R017024,Cse_R021933,Cse_R007298,Cse_R015779
GO:0097150	neuronal stem cell population maintenance	BP	7.83568e-07	1.28175e-05	9	15	1197	13903	Over	4	Cse_R002326,Cse_R005559,Cse_R009171,Cse_R012264,Cse_R017696,Cse_R002260,Cse_R002561,Cse_R010111,Cse_R015608
GO:2000648	positive regulation of stem cell proliferation	BP	8.04509e-07	1.31324e-05	12	27	1197	13903	Over	5	Cse_R005559,Cse_R005905,Cse_R009772,Cse_R011358,Cse_R021787,Cse_R007022,Cse_R007298,Cse_R007844,Cse_R012671,Cse_R013487,Cse_R015827,Cse_R020792
GO:1904888	cranial skeletal system development	BP	9.01541e-07	1.46855e-05	20	82	1197	13903	Over	4	Cse_R000949,Cse_R001323,Cse_R003673,Cse_R005647,Cse_R005927,Cse_R009164,Cse_R011221,Cse_R011358,Cse_R011784,Cse_R014485,Cse_R015851,Cse_R015865,Cse_R017177,Cse_R018626,Cse_R021820,Cse_R004978,Cse_R006956,Cse_R010327,Cse_R018308,Cse_R020792
GO:0060572	morphogenesis of an epithelial bud	BP	9.42321e-07	1.53176e-05	11	23	1197	13903	Over	7	Cse_F014987,Cse_R000949,Cse_R003517,Cse_R005905,Cse_R007628,Cse_R011358,Cse_R011553,Cse_R014292,Cse_R018626,Cse_R021933,Cse_R007298
GO:0000578	embryonic axis specification	BP	9.51166e-07	1.5397e-05	16	47	1197	13903	Over	5	Cse_R005647,Cse_R011132,Cse_R011784,Cse_R012056,Cse_R013491,Cse_R015133,Cse_R016071,Cse_R017181,Cse_R018579,Cse_R019950,Cse_R020000,Cse_R021900,Cse_R002220,Cse_R002802,Cse_R008058,Cse_R013833
GO:0031128	developmental induction	BP	9.51166e-07	1.5397e-05	16	47	1197	13903	Over	3	Cse_R000949,Cse_R004042,Cse_R005407,Cse_R005647,Cse_R009772,Cse_R011221,Cse_R012608,Cse_R013665,Cse_R014366,Cse_R018708,Cse_R021787,Cse_R002220,Cse_R004317,Cse_R008386,Cse_R010795,Cse_R014220
GO:0048368	lateral mesoderm development	BP	9.66707e-07	1.5616e-05	10	19	1197	13903	Over	6	Cse_R000878,Cse_R004339,Cse_R005407,Cse_R005647,Cse_R005905,Cse_R007499,Cse_R011358,Cse_R012264,Cse_R014485,Cse_R007298
GO:0090184	positive regulation of kidney development	BP	1.05003e-06	1.68918e-05	14	37	1197	13903	Over	4	Cse_R000949,Cse_R001323,Cse_R004209,Cse_R005905,Cse_R007628,Cse_R011358,Cse_R011784,Cse_R013783,Cse_R014292,Cse_R015214,Cse_R005151,Cse_R006056,Cse_R007298,Cse_R008386
GO:0048538	thymus development	BP	1.05003e-06	1.68918e-05	14	37	1197	13903	Over	5	Cse_R001323,Cse_R001934,Cse_R002326,Cse_R003003,Cse_R005905,Cse_R009881,Cse_R011358,Cse_R012608,Cse_R016069,Cse_R007298,Cse_R008551,Cse_R010111,Cse_R012161,Cse_R020933
GO:0001714	endodermal cell fate specification	BP	1.06651e-06	1.71214e-05	8	12	1197	13903	Over	5	Cse_R000949,Cse_R004042,Cse_R005013,Cse_R006334,Cse_R009772,Cse_R013665,Cse_R018898,Cse_R021787
GO:0021545	cranial nerve development	BP	1.13833e-06	1.82367e-05	17	53	1197	13903	Over	5	Cse_R002326,Cse_R007634,Cse_R011221,Cse_R014175,Cse_R016809,Cse_R017105,Cse_R017474,Cse_R018119,Cse_R019950,Cse_R020467,Cse_R005151,Cse_R008302,Cse_R008551,Cse_R010111,Cse_R015825,Cse_R019475,Cse_R020792
GO:0060560	developmental growth involved in morphogenesis	BP	1.16482e-06	1.86228e-05	26	122	1197	13903	Over	4	Cse_F014987,Cse_R000949,Cse_R001323,Cse_R001519,Cse_R003112,Cse_R004333,Cse_R005905,Cse_R006390,Cse_R011358,Cse_R011784,Cse_R011836,Cse_R013980,Cse_R015485,Cse_R017105,Cse_R018626,Cse_R018898,Cse_R019391,Cse_R019950,Cse_R020467,Cse_R021232,Cse_R021933,Cse_R005151,Cse_R007298,Cse_R008386,Cse_R010795,Cse_R012023
GO:0007517	muscle organ development	BP	1.25609e-06	2.00408e-05	47	279	1197	13903	Over	5	Cse_F014987,Cse_R000949,Cse_R001323,Cse_R001519,Cse_R003003,Cse_R003179,Cse_R003541,Cse_R004042,Cse_R004169,Cse_R004866,Cse_R005407,Cse_R005905,Cse_R007445,Cse_R007499,Cse_R007628,Cse_R007816,Cse_R008057,Cse_R008266,Cse_R008410,Cse_R008733,Cse_R008738,Cse_R009164,Cse_R011132,Cse_R011358,Cse_R012608,Cse_R013665,Cse_R014292,Cse_R014366,Cse_R014783,Cse_R015317,Cse_R016983,Cse_R018708,Cse_R019391,Cse…
GO:0017145	stem cell division	BP	1.29783e-06	2.06642e-05	12	28	1197	13903	Over	4	Cse_F014987,Cse_R001519,Cse_R005407,Cse_R005559,Cse_R011836,Cse_R015485,Cse_R019097,Cse_R019391,Cse_R021933,Cse_R002802,Cse_R007022,Cse_R010795
GO:0060021	roof of mouth development	BP	1.32457e-06	2.10468e-05	19	77	1197	13903	Over	4	Cse_R003541,Cse_R003775,Cse_R004339,Cse_R005905,Cse_R005927,Cse_R007445,Cse_R008057,Cse_R009881,Cse_R011221,Cse_R011358,Cse_R017177,Cse_R018579,Cse_R019267,Cse_R019391,Cse_R002802,Cse_R007298,Cse_R010327,Cse_R011085,Cse_R020792
GO:0031324	negative regulation of cellular metabolic process	BP	1.41584e-06	2.24511e-05	145	1165	1197	13903	Over	4	Cse_F014987,Cse_R000949,Cse_R001034,Cse_R001083,Cse_R001440,Cse_R002159,Cse_R002304,Cse_R002326,Cse_R002363,Cse_R002919,Cse_R003003,Cse_R003215,Cse_R003517,Cse_R003541,Cse_R003650,Cse_R003775,Cse_R003784,Cse_R003846,Cse_R004092,Cse_R004209,Cse_R004720,Cse_R005165,Cse_R005180,Cse_R005205,Cse_R005407,Cse_R005559,Cse_R005647,Cse_R005905,Cse_R005927,Cse_R007628,Cse_R007728,Cse_R007887,Cse_R008207,Cse…
GO:0010629	negative regulation of gene expression	BP	1.47804e-06	2.33897e-05	127	993	1197	13903	Over	5	Cse_F014987,Cse_R000949,Cse_R001034,Cse_R001083,Cse_R001440,Cse_R002159,Cse_R002326,Cse_R002363,Cse_R002919,Cse_R003003,Cse_R003215,Cse_R003517,Cse_R003541,Cse_R003650,Cse_R003775,Cse_R003846,Cse_R004720,Cse_R005092,Cse_R005205,Cse_R005407,Cse_R005559,Cse_R005647,Cse_R005824,Cse_R005905,Cse_R005927,Cse_R007628,Cse_R007728,Cse_R007887,Cse_R008006,Cse_R008266,Cse_R008651,Cse_R008733,Cse_R009164,Cse…
GO:0001523	retinoid metabolic process	BP	1.4919e-06	2.35612e-05	13	33	1197	13903	Over	8	Cse_R005752,Cse_R007429,Cse_R008425,Cse_R008454,Cse_R010235,Cse_R011493,Cse_R012949,Cse_R014297,Cse_R018626,Cse_R001182,Cse_R004980,Cse_R012443,Cse_R020915
GO:0001706	endoderm formation	BP	1.53149e-06	2.41372e-05	14	38	1197	13903	Over	5	Cse_R000949,Cse_R003003,Cse_R004042,Cse_R005013,Cse_R006334,Cse_R007628,Cse_R009772,Cse_R011322,Cse_R011784,Cse_R013634,Cse_R013665,Cse_R014292,Cse_R018898,Cse_R021787
GO:0048519	negative regulation of biological process	BP	1.5674e-06	2.46533e-05	288	2618	1197	13903	Over	2	Cse_F014987,Cse_F019599,Cse_R000949,Cse_R001034,Cse_R001068,Cse_R001083,Cse_R001234,Cse_R001271,Cse_R001323,Cse_R001440,Cse_R002159,Cse_R002304,Cse_R002326,Cse_R002363,Cse_R002881,Cse_R002919,Cse_R002942,Cse_R003003,Cse_R003112,Cse_R003215,Cse_R003343,Cse_R003517,Cse_R003541,Cse_R003650,Cse_R003673,Cse_R003679,Cse_R003775,Cse_R003784,Cse_R003846,Cse_R004014,Cse_R004042,Cse_R004092,Cse_R004169,Cse…
GO:0021904	dorsal/ventral neural tube patterning	BP	1.60445e-06	2.51342e-05	11	24	1197	13903	Over	6	Cse_R000949,Cse_R005905,Cse_R005927,Cse_R011132,Cse_R011358,Cse_R012056,Cse_R017177,Cse_R020000,Cse_R007298,Cse_R010795,Cse_R020792
GO:0045686	negative regulation of glial cell differentiation	BP	1.60445e-06	2.51342e-05	11	24	1197	13903	Over	6	Cse_R000949,Cse_R002326,Cse_R005092,Cse_R005559,Cse_R007628,Cse_R014292,Cse_R002260,Cse_R002561,Cse_R010111,Cse_R013487,Cse_R021782
GO:0060041	retina development in camera-type eye	BP	1.76361e-06	2.75165e-05	34	181	1197	13903	Over	4	Cse_F007680,Cse_R000949,Cse_R001360,Cse_R002483,Cse_R003043,Cse_R003590,Cse_R004042,Cse_R004780,Cse_R006131,Cse_R006334,Cse_R009772,Cse_R010432,Cse_R010610,Cse_R011221,Cse_R011784,Cse_R011931,Cse_R012033,Cse_R012608,Cse_R017352,Cse_R018422,Cse_R018577,Cse_R018793,Cse_R019193,Cse_R019297,Cse_R019391,Cse_R021280,Cse_R021787,Cse_R004994,Cse_R008386,Cse_R013487,Cse_R019337,Cse_R020915,Cse_R021491,Cse…
GO:0042813	Wnt-activated receptor activity	MF	1.78415e-06	2.76703e-05	10	20	1197	13903	Over	5	Cse_R004014,Cse_R007445,Cse_R008057,Cse_R011204,Cse_R011825,Cse_R011836,Cse_R012033,Cse_R015485,Cse_R019391,Cse_R010958
GO:0060317	cardiac epithelial to mesenchymal transition	BP	1.78415e-06	2.76703e-05	10	20	1197	13903	Over	6	Cse_R003541,Cse_R003775,Cse_R004042,Cse_R004720,Cse_R008733,Cse_R013665,Cse_R014366,Cse_R015851,Cse_R018708,Cse_R011085
GO:0001711	endodermal cell fate commitment	BP	1.78415e-06	2.76703e-05	10	20	1197	13903	Over	6	Cse_R000949,Cse_R003003,Cse_R004042,Cse_R005013,Cse_R006334,Cse_R009772,Cse_R011322,Cse_R013665,Cse_R018898,Cse_R021787
GO:0005886	plasma membrane	CC	1.894e-06	2.93154e-05	311	2866	1197	13903	Over	4	Cse_F008648,Cse_F011632,Cse_F014987,Cse_F018536,Cse_R000444,Cse_R000938,Cse_R001407,Cse_R001436,Cse_R001465,Cse_R001519,Cse_R001642,Cse_R002127,Cse_R002154,Cse_R002240,Cse_R002303,Cse_R002346,Cse_R002501,Cse_R002581,Cse_R002742,Cse_R002808,Cse_R002881,Cse_R002942,Cse_R003142,Cse_R003281,Cse_R003343,Cse_R003367,Cse_R003580,Cse_R003590,Cse_R003631,Cse_R003679,Cse_R004014,Cse_R004058,Cse_R004092,Cse…
GO:0002064	epithelial cell development	BP	2.00281e-06	3.09381e-05	23	104	1197	13903	Over	5	Cse_F014987,Cse_R000444,Cse_R000949,Cse_R002159,Cse_R003650,Cse_R003679,Cse_R004209,Cse_R005407,Cse_R006392,Cse_R011221,Cse_R011322,Cse_R012604,Cse_R014883,Cse_R019138,Cse_R019297,Cse_R019979,Cse_R020040,Cse_R020260,Cse_R021232,Cse_R021933,Cse_R002802,Cse_R008386,Cse_R012671
GO:0042733	embryonic digit morphogenesis	BP	2.03733e-06	3.14088e-05	17	55	1197	13903	Over	5	Cse_R003541,Cse_R003673,Cse_R004339,Cse_R005905,Cse_R005927,Cse_R007628,Cse_R010148,Cse_R011358,Cse_R011836,Cse_R014292,Cse_R015485,Cse_R015851,Cse_R017177,Cse_R019391,Cse_R002802,Cse_R007298,Cse_R020792
GO:0110165	cellular anatomical entity	CC	2.25576e-06	3.47074e-05	1070	11767	1197	13903	Over	2	Cse_F007680,Cse_F008648,Cse_F011453,Cse_F011632,Cse_F014987,Cse_F016071,Cse_F017104,Cse_F018536,Cse_F019599,Cse_F020759,Cse_R000444,Cse_R000759,Cse_R000821,Cse_R000878,Cse_R000882,Cse_R000938,Cse_R000949,Cse_R001034,Cse_R001068,Cse_R001083,Cse_R001200,Cse_R001234,Cse_R001258,Cse_R001271,Cse_R001300,Cse_R001316,Cse_R001323,Cse_R001333,Cse_R001360,Cse_R001407,Cse_R001419,Cse_R001420,Cse_R001429,Cse…
GO:0090288	negative regulation of cellular response to growth factor stimulus	BP	2.30254e-06	3.53573e-05	20	85	1197	13903	Over	4	Cse_R001068,Cse_R003673,Cse_R004209,Cse_R004866,Cse_R004941,Cse_R005559,Cse_R007628,Cse_R009265,Cse_R010654,Cse_R011553,Cse_R011823,Cse_R011836,Cse_R014292,Cse_R015485,Cse_R018592,Cse_R020040,Cse_R020260,Cse_R021029,Cse_R002220,Cse_R007836
GO:0000902	cell morphogenesis	BP	2.46819e-06	3.78261e-05	102	766	1197	13903	Over	4	Cse_F014987,Cse_R001068,Cse_R001360,Cse_R001519,Cse_R002154,Cse_R002326,Cse_R002808,Cse_R002881,Cse_R003112,Cse_R003343,Cse_R003517,Cse_R003541,Cse_R003650,Cse_R003679,Cse_R003872,Cse_R004169,Cse_R004333,Cse_R004720,Cse_R004866,Cse_R005334,Cse_R005407,Cse_R005559,Cse_R005647,Cse_R005905,Cse_R005927,Cse_R006390,Cse_R006413,Cse_R006682,Cse_R007091,Cse_R007445,Cse_R007628,Cse_R007705,Cse_R008057,Cse…
GO:0021521	ventral spinal cord interneuron specification	BP	2.56284e-06	3.91223e-05	8	13	1197	13903	Over	6	Cse_R005905,Cse_R011358,Cse_R019282,Cse_R007298,Cse_R012671,Cse_R017490,Cse_R020792,Cse_R021782
GO:0060664	epithelial cell proliferation involved in salivary gland morphogenesis	BP	2.61153e-06	3.97095e-05	6	7	1197	13903	Over	5	Cse_F014987,Cse_R005905,Cse_R011358,Cse_R017024,Cse_R021933,Cse_R007298
GO:0045608	negative regulation of inner ear auditory receptor cell differentiation	BP	2.61153e-06	3.97095e-05	6	7	1197	13903	Over	6	Cse_R002326,Cse_R009171,Cse_R012264,Cse_R017696,Cse_R010111,Cse_R015608
GO:0045687	positive regulation of glial cell differentiation	BP	2.64253e-06	4.00243e-05	11	25	1197	13903	Over	6	Cse_R002326,Cse_R005559,Cse_R005905,Cse_R011358,Cse_R013665,Cse_R014366,Cse_R018708,Cse_R007192,Cse_R007298,Cse_R010111,Cse_R021782
GO:0002052	positive regulation of neuroblast proliferation	BP	2.64253e-06	4.00243e-05	11	25	1197	13903	Over	6	Cse_R005559,Cse_R005905,Cse_R009772,Cse_R011358,Cse_R021787,Cse_R007022,Cse_R007298,Cse_R007844,Cse_R012671,Cse_R015827,Cse_R020792
GO:0007156	homophilic cell adhesion via plasma membrane adhesion molecules	BP	2.70858e-06	4.09449e-05	18	73	1197	13903	Over	6	Cse_R002240,Cse_R006536,Cse_R007465,Cse_R007474,Cse_R010432,Cse_R010610,Cse_R011559,Cse_R011931,Cse_R012204,Cse_R014884,Cse_R015145,Cse_R015252,Cse_R017274,Cse_R019297,Cse_R020648,Cse_R021029,Cse_R021830,Cse_R012023
GO:0030165	PDZ domain binding	MF	2.72022e-06	4.1041e-05	21	92	1197	13903	Over	5	Cse_R002329,Cse_R004014,Cse_R005631,Cse_R007445,Cse_R007881,Cse_R008057,Cse_R008358,Cse_R010666,Cse_R011204,Cse_R011825,Cse_R011836,Cse_R012033,Cse_R012264,Cse_R015485,Cse_R015878,Cse_R017696,Cse_R019180,Cse_R019183,Cse_R021830,Cse_R010958,Cse_R021175
GO:0046620	regulation of organ growth	BP	2.75841e-06	4.15366e-05	16	61	1197	13903	Over	4	Cse_F014987,Cse_R003003,Cse_R004042,Cse_R004169,Cse_R004209,Cse_R005407,Cse_R007628,Cse_R007816,Cse_R008410,Cse_R014292,Cse_R014783,Cse_R021933,Cse_R011110,Cse_R014256,Cse_R015779,Cse_R020915
GO:0060059	embryonic retina morphogenesis in camera-type eye	BP	3.13597e-06	4.68785e-05	12	30	1197	13903	Over	5	Cse_R002483,Cse_R004042,Cse_R006334,Cse_R011784,Cse_R012608,Cse_R018422,Cse_R019297,Cse_R019391,Cse_R021280,Cse_R020915,Cse_R021491,Cse_R021496
GO:0021514	ventral spinal cord interneuron differentiation	BP	3.14333e-06	4.68785e-05	10	21	1197	13903	Over	5	Cse_R003846,Cse_R005905,Cse_R011358,Cse_R019282,Cse_R007192,Cse_R007298,Cse_R012671,Cse_R017490,Cse_R020792,Cse_R021782
GO:0060896	neural plate pattern specification	BP	3.14333e-06	4.68785e-05	10	21	1197	13903	Over	4	Cse_R004339,Cse_R007628,Cse_R011132,Cse_R011204,Cse_R012056,Cse_R014292,Cse_R020648,Cse_R004041,Cse_R010741,Cse_R010958
GO:0042659	regulation of cell fate specification	BP	3.14333e-06	4.68785e-05	10	21	1197	13903	Over	5	Cse_R000949,Cse_R004042,Cse_R004339,Cse_R005407,Cse_R006334,Cse_R008323,Cse_R011836,Cse_R013665,Cse_R015485,Cse_R018898
GO:0060897	neural plate regionalization	BP	3.24552e-06	4.83097e-05	9	17	1197	13903	Over	5	Cse_R004339,Cse_R007628,Cse_R011204,Cse_R012056,Cse_R014292,Cse_R020648,Cse_R004041,Cse_R010741,Cse_R010958
GO:0033334	fin morphogenesis	BP	3.26337e-06	4.84826e-05	13	35	1197	13903	Over	5	Cse_R000949,Cse_R004933,Cse_R005752,Cse_R006334,Cse_R007499,Cse_R009164,Cse_R011358,Cse_R011823,Cse_R013491,Cse_R019297,Cse_R004994,Cse_R008386,Cse_R019468
GO:0072050	S-shaped body morphogenesis	BP	3.2791e-06	4.86233e-05	7	10	1197	13903	Over	4	Cse_R000949,Cse_R002326,Cse_R011784,Cse_R002260,Cse_R002561,Cse_R006056,Cse_R010111
GO:0033993	response to lipid	BP	3.46219e-06	5.12403e-05	78	552	1197	13903	Over	5	Cse_R000949,Cse_R001440,Cse_R002304,Cse_R003215,Cse_R003517,Cse_R003775,Cse_R003817,Cse_R003923,Cse_R005165,Cse_R005180,Cse_R005466,Cse_R005506,Cse_R005559,Cse_R005905,Cse_R007429,Cse_R007445,Cse_R007499,Cse_R007816,Cse_R008057,Cse_R008266,Cse_R008410,Cse_R009172,Cse_R009347,Cse_R009418,Cse_R009545,Cse_R009772,Cse_R010783,Cse_R011132,Cse_R011343,Cse_R011358,Cse_R011559,Cse_R012033,Cse_R012178,Cse…
GO:0005539	glycosaminoglycan binding	MF	3.98816e-06	5.89125e-05	22	100	1197	13903	Over	4	Cse_F014987,Cse_R000949,Cse_R004637,Cse_R005334,Cse_R005407,Cse_R005688,Cse_R005905,Cse_R007091,Cse_R009291,Cse_R011132,Cse_R011358,Cse_R011823,Cse_R013055,Cse_R015837,Cse_R017474,Cse_R020422,Cse_R021933,Cse_M013740,Cse_R007298,Cse_R013098,Cse_R015779,Cse_R021576
GO:0045668	negative regulation of osteoblast differentiation	BP	4.36371e-06	6.43378e-05	14	41	1197	13903	Over	5	Cse_R003650,Cse_R005407,Cse_R005559,Cse_R007628,Cse_R009772,Cse_R011132,Cse_R011823,Cse_R013995,Cse_R014292,Cse_R015591,Cse_R021787,Cse_R006956,Cse_R007836,Cse_R018308
GO:0035265	organ growth	BP	4.47202e-06	6.58098e-05	24	114	1197	13903	Over	3	Cse_F014987,Cse_R003003,Cse_R003215,Cse_R004042,Cse_R004169,Cse_R004209,Cse_R004637,Cse_R005407,Cse_R005905,Cse_R007628,Cse_R007816,Cse_R008410,Cse_R011358,Cse_R014292,Cse_R014783,Cse_R015851,Cse_R016735,Cse_R021933,Cse_R007298,Cse_R008386,Cse_R011110,Cse_R014256,Cse_R015779,Cse_R020915
GO:0048018	receptor ligand activity	MF	4.57547e-06	6.72049e-05	39	225	1197	13903	Over	5	Cse_R000938,Cse_R000949,Cse_R001440,Cse_R003112,Cse_R003517,Cse_R004042,Cse_R004209,Cse_R004333,Cse_R004899,Cse_R005647,Cse_R005688,Cse_R005905,Cse_R006334,Cse_R009419,Cse_R011358,Cse_R011836,Cse_R012044,Cse_R012608,Cse_R012840,Cse_R013055,Cse_R013665,Cse_R013928,Cse_R014366,Cse_R014485,Cse_R015214,Cse_R015485,Cse_R015491,Cse_R018708,Cse_R019149,Cse_R021268,Cse_R021847,Cse_R002220,Cse_R002802,Cse…
GO:0060523	prostate epithelial cord elongation	BP	4.6947e-06	6.83826e-05	5	5	1197	13903	Over	5	Cse_F014987,Cse_R005905,Cse_R011358,Cse_R021933,Cse_R007298
GO:0061056	sclerotome development	BP	4.6947e-06	6.83826e-05	5	5	1197	13903	Over	6	Cse_R005905,Cse_R011358,Cse_R011836,Cse_R015485,Cse_R007298
GO:0045844	positive regulation of striated muscle tissue development	BP	4.71725e-06	6.83826e-05	12	31	1197	13903	Over	5	Cse_F014987,Cse_R000949,Cse_R003003,Cse_R004169,Cse_R005407,Cse_R005905,Cse_R011358,Cse_R021280,Cse_R021933,Cse_R007298,Cse_R014256,Cse_R015779
GO:0010092	specification of animal organ identity	BP	4.71725e-06	6.83826e-05	12	31	1197	13903	Over	5	Cse_F014987,Cse_R000949,Cse_R004042,Cse_R005407,Cse_R012608,Cse_R013665,Cse_R014366,Cse_R018708,Cse_R021933,Cse_R006056,Cse_R010876,Cse_R020792
GO:0007409	axonogenesis	BP	5.1607e-06	7.45688e-05	75	530	1197	13903	Over	7	Cse_F014987,Cse_R001068,Cse_R001360,Cse_R002154,Cse_R002881,Cse_R003112,Cse_R003343,Cse_R003517,Cse_R003872,Cse_R004169,Cse_R004333,Cse_R004720,Cse_R004866,Cse_R005407,Cse_R005559,Cse_R005905,Cse_R005927,Cse_R006413,Cse_R006682,Cse_R007445,Cse_R007628,Cse_R008057,Cse_R008651,Cse_R009511,Cse_R009881,Cse_R010432,Cse_R011132,Cse_R011204,Cse_R011358,Cse_R011559,Cse_R011784,Cse_R011928,Cse_R011931,Cse…
GO:0003206	cardiac chamber morphogenesis	BP	5.16319e-06	7.45688e-05	18	75	1197	13903	Over	4	Cse_F014987,Cse_R001519,Cse_R003003,Cse_R004042,Cse_R005559,Cse_R007445,Cse_R008057,Cse_R008733,Cse_R009164,Cse_R011836,Cse_R015485,Cse_R015851,Cse_R019391,Cse_R021933,Cse_R001089,Cse_R011110,Cse_R014256,Cse_R020915
GO:0048812	neuron projection morphogenesis	BP	5.24646e-06	7.53512e-05	81	584	1197	13903	Over	7	Cse_F014987,Cse_R001068,Cse_R001360,Cse_R002154,Cse_R002808,Cse_R002881,Cse_R003112,Cse_R003343,Cse_R003517,Cse_R003872,Cse_R004169,Cse_R004333,Cse_R004720,Cse_R004866,Cse_R005334,Cse_R005407,Cse_R005559,Cse_R005905,Cse_R005927,Cse_R006413,Cse_R006682,Cse_R007445,Cse_R007628,Cse_R008057,Cse_R008651,Cse_R009511,Cse_R009881,Cse_R010432,Cse_R011132,Cse_R011204,Cse_R011358,Cse_R011559,Cse_R011784,Cse…
GO:0040007	growth	BP	5.36225e-06	7.68721e-05	94	703	1197	13903	Over	2	Cse_F014987,Cse_R000949,Cse_R001323,Cse_R001465,Cse_R001519,Cse_R002304,Cse_R002794,Cse_R003003,Cse_R003112,Cse_R003215,Cse_R003517,Cse_R003541,Cse_R003673,Cse_R004042,Cse_R004169,Cse_R004209,Cse_R004333,Cse_R004339,Cse_R004637,Cse_R005180,Cse_R005407,Cse_R005559,Cse_R005647,Cse_R005905,Cse_R005927,Cse_R006038,Cse_R006390,Cse_R007187,Cse_R007628,Cse_R007816,Cse_R008057,Cse_R008410,Cse_R009419,Cse…
GO:0003140	determination of left/right asymmetry in lateral mesoderm	BP	5.52736e-06	7.86586e-05	8	14	1197	13903	Over	7	Cse_R000878,Cse_R005647,Cse_R005905,Cse_R007499,Cse_R011358,Cse_R012264,Cse_R014485,Cse_R007298
GO:0023019	signal transduction involved in regulation of gene expression	BP	5.52736e-06	7.86586e-05	8	14	1197	13903	Over	4	Cse_R002304,Cse_R003541,Cse_R004042,Cse_R012056,Cse_R015851,Cse_R020000,Cse_R021900,Cse_R012671
GO:0060513	prostatic bud formation	BP	5.52736e-06	7.86586e-05	8	14	1197	13903	Over	5	Cse_R000949,Cse_R003517,Cse_R005905,Cse_R007628,Cse_R011358,Cse_R011553,Cse_R014292,Cse_R007298
GO:0051146	striated muscle cell differentiation	BP	5.55336e-06	7.88842e-05	36	203	1197	13903	Over	6	Cse_R000949,Cse_R001519,Cse_R002363,Cse_R002942,Cse_R003003,Cse_R003179,Cse_R003215,Cse_R003541,Cse_R004042,Cse_R004169,Cse_R004199,Cse_R004209,Cse_R004333,Cse_R005905,Cse_R006390,Cse_R007816,Cse_R008266,Cse_R008410,Cse_R011358,Cse_R011559,Cse_R012840,Cse_R013491,Cse_R013665,Cse_R016321,Cse_R016735,Cse_R016983,Cse_R017353,Cse_R019138,Cse_R019297,Cse_R021280,Cse_R021900,Cse_R002220,Cse_R002845,Cse…
GO:0061564	axon development	BP	5.67103e-06	8.04086e-05	77	549	1197	13903	Over	7	Cse_F014987,Cse_R001068,Cse_R001360,Cse_R002154,Cse_R002881,Cse_R003112,Cse_R003343,Cse_R003517,Cse_R003872,Cse_R004169,Cse_R004333,Cse_R004720,Cse_R004866,Cse_R005407,Cse_R005559,Cse_R005905,Cse_R005927,Cse_R006413,Cse_R006682,Cse_R007445,Cse_R007628,Cse_R008057,Cse_R008651,Cse_R009511,Cse_R009881,Cse_R010432,Cse_R011132,Cse_R011204,Cse_R011358,Cse_R011559,Cse_R011784,Cse_R011928,Cse_R011931,Cse…
GO:0021513	spinal cord dorsal/ventral patterning	BP	5.99478e-06	8.46899e-05	9	18	1197	13903	Over	6	Cse_R005905,Cse_R011358,Cse_R011823,Cse_R019282,Cse_R007298,Cse_R012671,Cse_R017490,Cse_R020792,Cse_R021782
GO:0003151	outflow tract morphogenesis	BP	6.03044e-06	8.50391e-05	14	42	1197	13903	Over	4	Cse_F014987,Cse_R002326,Cse_R003003,Cse_R004042,Cse_R007445,Cse_R008057,Cse_R011221,Cse_R011836,Cse_R015485,Cse_R015851,Cse_R019391,Cse_R021933,Cse_R001089,Cse_R010111
GO:0021846	cell proliferation in forebrain	BP	6.57628e-06	9.24009e-05	11	27	1197	13903	Over	5	Cse_F014987,Cse_R004042,Cse_R005407,Cse_R018422,Cse_R021546,Cse_R021933,Cse_F006536,Cse_R002802,Cse_R005504,Cse_R007022,Cse_R020792
GO:0042491	inner ear auditory receptor cell differentiation	BP	6.68843e-06	9.3638e-05	13	37	1197	13903	Over	6	Cse_R002326,Cse_R005407,Cse_R005559,Cse_R009171,Cse_R012264,Cse_R012604,Cse_R014883,Cse_R017696,Cse_R019297,Cse_R002260,Cse_R002561,Cse_R010111,Cse_R015608
GO:0014015	positive regulation of gliogenesis	BP	6.68843e-06	9.3638e-05	13	37	1197	13903	Over	6	Cse_R002326,Cse_R005559,Cse_R005905,Cse_R011358,Cse_R013665,Cse_R014366,Cse_R018708,Cse_R007192,Cse_R007298,Cse_R007844,Cse_R010111,Cse_R015827,Cse_R021782
GO:0032989	cellular component morphogenesis	BP	6.8419e-06	9.56143e-05	87	642	1197	13903	Over	4	Cse_F014987,Cse_R001068,Cse_R001360,Cse_R002154,Cse_R002808,Cse_R002881,Cse_R003112,Cse_R003343,Cse_R003517,Cse_R003872,Cse_R004169,Cse_R004199,Cse_R004333,Cse_R004460,Cse_R004720,Cse_R004866,Cse_R005334,Cse_R005407,Cse_R005559,Cse_R005905,Cse_R005927,Cse_R006413,Cse_R006682,Cse_R007445,Cse_R007628,Cse_R008057,Cse_R008651,Cse_R009511,Cse_R009881,Cse_R010432,Cse_R011132,Cse_R011204,Cse_R011358,Cse…
GO:0048701	embryonic cranial skeleton morphogenesis	BP	7.02868e-06	9.80481e-05	18	76	1197	13903	Over	5	Cse_R000949,Cse_R001323,Cse_R003673,Cse_R005647,Cse_R005927,Cse_R009164,Cse_R011221,Cse_R011358,Cse_R011784,Cse_R014485,Cse_R015865,Cse_R017177,Cse_R018626,Cse_R021820,Cse_R004978,Cse_R006956,Cse_R010327,Cse_R018308
GO:0050877	nervous system process	BP	7.22903e-06	0.000100662	76	543	1197	13903	Over	4	Cse_F019599,Cse_R000821,Cse_R002154,Cse_R002808,Cse_R003343,Cse_R003590,Cse_R003775,Cse_R004014,Cse_R004209,Cse_R005165,Cse_R005168,Cse_R005407,Cse_R005678,Cse_R005688,Cse_R006131,Cse_R006413,Cse_R007445,Cse_R008057,Cse_R008282,Cse_R008454,Cse_R008966,Cse_R009471,Cse_R009764,Cse_R009772,Cse_R010235,Cse_R011098,Cse_R011221,Cse_R011825,Cse_R012033,Cse_R012101,Cse_R012604,Cse_R012826,Cse_R012949,Cse…
GO:0008285	negative regulation of cell population proliferation	BP	7.97904e-06	0.000110907	68	473	1197	13903	Over	4	Cse_F014987,Cse_R000949,Cse_R002304,Cse_R002326,Cse_R003215,Cse_R003517,Cse_R003541,Cse_R003775,Cse_R003846,Cse_R004014,Cse_R004209,Cse_R004333,Cse_R005180,Cse_R005559,Cse_R005894,Cse_R005905,Cse_R005927,Cse_R007628,Cse_R009728,Cse_R009772,Cse_R010432,Cse_R011132,Cse_R011221,Cse_R011358,Cse_R011553,Cse_R011559,Cse_R011836,Cse_R012056,Cse_R013494,Cse_R013665,Cse_R013783,Cse_R014263,Cse_R014292,Cse…
GO:0071944	cell periphery	CC	8.33228e-06	0.000115366	314	2942	1197	13903	Over	3	Cse_F008648,Cse_F011632,Cse_F014987,Cse_F018536,Cse_R000444,Cse_R000938,Cse_R001407,Cse_R001436,Cse_R001465,Cse_R001519,Cse_R001642,Cse_R002127,Cse_R002154,Cse_R002240,Cse_R002303,Cse_R002346,Cse_R002501,Cse_R002581,Cse_R002742,Cse_R002808,Cse_R002881,Cse_R002942,Cse_R003142,Cse_R003281,Cse_R003343,Cse_R003367,Cse_R003580,Cse_R003590,Cse_R003631,Cse_R003679,Cse_R004014,Cse_R004058,Cse_R004092,Cse…
GO:0022037	metencephalon development	BP	8.34173e-06	0.000115366	19	83	1197	13903	Over	4	Cse_R004042,Cse_R005688,Cse_R005927,Cse_R009909,Cse_R011784,Cse_R012033,Cse_R012608,Cse_R013055,Cse_R014596,Cse_R017177,Cse_R018119,Cse_R019282,Cse_R019391,Cse_R002220,Cse_R002802,Cse_R005504,Cse_R007192,Cse_R017910,Cse_R021242
GO:0021797	forebrain anterior/posterior pattern specification	BP	8.34435e-06	0.000115366	7	11	1197	13903	Over	6	Cse_R014297,Cse_R002220,Cse_R003572,Cse_R004317,Cse_R012671,Cse_R012824,Cse_R014220
GO:0043069	negative regulation of programmed cell death	BP	8.60399e-06	0.000118744	63	430	1197	13903	Over	5	Cse_F014987,Cse_F019599,Cse_R000949,Cse_R001323,Cse_R002919,Cse_R002942,Cse_R003003,Cse_R003343,Cse_R003517,Cse_R003541,Cse_R003673,Cse_R003775,Cse_R004042,Cse_R004209,Cse_R004333,Cse_R005165,Cse_R005168,Cse_R005407,Cse_R005559,Cse_R005905,Cse_R005927,Cse_R007187,Cse_R007305,Cse_R007499,Cse_R007628,Cse_R009419,Cse_R011221,Cse_R011358,Cse_R011836,Cse_R012608,Cse_R012826,Cse_R013489,Cse_R013783,Cse…
GO:0061036	positive regulation of cartilage development	BP	8.68483e-06	0.000119647	10	23	1197	13903	Over	4	Cse_R000949,Cse_R006334,Cse_R013665,Cse_R014366,Cse_R015981,Cse_R018708,Cse_R005099,Cse_R008386,Cse_R014662,Cse_R020792
GO:0031016	pancreas development	BP	9.42039e-06	0.000129551	34	191	1197	13903	Over	5	Cse_R000949,Cse_R002295,Cse_R002304,Cse_R002326,Cse_R003003,Cse_R005752,Cse_R005905,Cse_R006334,Cse_R007444,Cse_R008057,Cse_R009419,Cse_R011343,Cse_R011358,Cse_R012056,Cse_R012840,Cse_R013489,Cse_R014297,Cse_R014485,Cse_R014726,Cse_R016069,Cse_R016222,Cse_R017644,Cse_R018898,Cse_R020000,Cse_R020040,Cse_R020260,Cse_R021517,Cse_R021792,Cse_R000919,Cse_R007298,Cse_R008386,Cse_R010111,Cse_R012671,Cse…
GO:0005634	nucleus	CC	9.6145e-06	0.000131987	470	4651	1197	13903	Over	5	Cse_F007680,Cse_F008648,Cse_F014987,Cse_F016071,Cse_F017104,Cse_F019599,Cse_F020759,Cse_R000878,Cse_R000882,Cse_R001083,Cse_R001200,Cse_R001323,Cse_R001333,Cse_R001419,Cse_R001429,Cse_R001440,Cse_R001925,Cse_R001934,Cse_R001998,Cse_R002159,Cse_R002240,Cse_R002304,Cse_R002324,Cse_R002326,Cse_R002363,Cse_R002411,Cse_R002416,Cse_R002483,Cse_R002642,Cse_R002770,Cse_R002789,Cse_R002808,Cse_R002897,Cse…
GO:0060592	mammary gland formation	BP	9.67997e-06	0.000132185	6	8	1197	13903	Over	4	Cse_F014987,Cse_R000949,Cse_R019391,Cse_R021933,Cse_R010876,Cse_R020792
GO:0007386	compartment pattern specification	BP	9.67997e-06	0.000132185	6	8	1197	13903	Over	6	Cse_R005559,Cse_R009171,Cse_R012264,Cse_R017696,Cse_R015608,Cse_R017677
GO:0021937	cerebellar Purkinje cell-granule cell precursor cell signaling involved in regulation of granule cell precursor cell proliferation	BP	9.67997e-06	0.000132185	6	8	1197	13903	Over	4	Cse_R005905,Cse_R011358,Cse_R011784,Cse_R019282,Cse_R005504,Cse_R007298
GO:0030282	bone mineralization	BP	1.05339e-05	0.000143343	17	71	1197	13903	Over	4	Cse_F014987,Cse_R000949,Cse_R003517,Cse_R004339,Cse_R004637,Cse_R005631,Cse_R007499,Cse_R011221,Cse_R013665,Cse_R014366,Cse_R015591,Cse_R017352,Cse_R018708,Cse_R021933,Cse_R002845,Cse_R008386,Cse_R011664
GO:0001568	blood vessel development	BP	1.05994e-05	0.000143982	70	494	1197	13903	Over	4	Cse_F014987,Cse_R000949,Cse_R001360,Cse_R001407,Cse_R001429,Cse_R002154,Cse_R002326,Cse_R003003,Cse_R003517,Cse_R003650,Cse_R003679,Cse_R003846,Cse_R004042,Cse_R004209,Cse_R004720,Cse_R004941,Cse_R005180,Cse_R005334,Cse_R005407,Cse_R005506,Cse_R005559,Cse_R005905,Cse_R006334,Cse_R007091,Cse_R007499,Cse_R007634,Cse_R008188,Cse_R008358,Cse_R008733,Cse_R009164,Cse_R009765,Cse_R009881,Cse_R010432,Cse…
GO:0051716	cellular response to stimulus	BP	1.06489e-05	0.000144401	421	4112	1197	13903	Over	3	Cse_F008648,Cse_F011632,Cse_F014987,Cse_R000878,Cse_R000882,Cse_R000938,Cse_R000949,Cse_R001064,Cse_R001068,Cse_R001234,Cse_R001271,Cse_R001300,Cse_R001360,Cse_R001407,Cse_R001440,Cse_R001519,Cse_R001642,Cse_R002154,Cse_R002304,Cse_R002324,Cse_R002326,Cse_R002329,Cse_R002411,Cse_R002642,Cse_R002808,Cse_R002881,Cse_R002919,Cse_R002931,Cse_R002942,Cse_R003003,Cse_R003179,Cse_R003215,Cse_R003281,Cse…
GO:0033504	floor plate development	BP	1.09488e-05	0.000147695	8	15	1197	13903	Over	4	Cse_R005647,Cse_R011358,Cse_R011823,Cse_R012826,Cse_R014485,Cse_R019282,Cse_R020000,Cse_R015608
GO:0045683	negative regulation of epidermis development	BP	1.09488e-05	0.000147695	8	15	1197	13903	Over	4	Cse_R002326,Cse_R004866,Cse_R009171,Cse_R012264,Cse_R015851,Cse_R017696,Cse_R010111,Cse_R015608
GO:0035567	non-canonical Wnt signaling pathway	BP	1.11328e-05	0.000149917	14	44	1197	13903	Over	6	Cse_R000882,Cse_R001519,Cse_R007445,Cse_R008057,Cse_R011836,Cse_R012033,Cse_R014884,Cse_R015485,Cse_R019391,Cse_R002220,Cse_R002802,Cse_R002845,Cse_R004041,Cse_R010795
GO:0097159	organic cyclic compound binding	MF	1.18864e-05	0.000159512	470	4659	1197	13903	Over	3	Cse_F006924,Cse_F007680,Cse_F011632,Cse_F014987,Cse_F016071,Cse_F018536,Cse_F019599,Cse_F020759,Cse_R000878,Cse_R000882,Cse_R001034,Cse_R001068,Cse_R001083,Cse_R001200,Cse_R001323,Cse_R001333,Cse_R001360,Cse_R001407,Cse_R001419,Cse_R001440,Cse_R001452,Cse_R001474,Cse_R001597,Cse_R001629,Cse_R001925,Cse_R001998,Cse_R002159,Cse_R002304,Cse_R002326,Cse_R002363,Cse_R002391,Cse_R002411,Cse_R002427,Cse…
GO:0021575	hindbrain morphogenesis	BP	1.21665e-05	0.000162989	15	50	1197	13903	Over	4	Cse_R002326,Cse_R002483,Cse_R004042,Cse_R005927,Cse_R011784,Cse_R017177,Cse_R018898,Cse_R019282,Cse_R019391,Cse_R002220,Cse_R002802,Cse_R005504,Cse_R010111,Cse_R015825,Cse_R021242
GO:0031175	neuron projection development	BP	1.25591e-05	0.000167959	93	706	1197	13903	Over	6	Cse_F014987,Cse_R001068,Cse_R001360,Cse_R001519,Cse_R002154,Cse_R002808,Cse_R002881,Cse_R003112,Cse_R003343,Cse_R003367,Cse_R003517,Cse_R003590,Cse_R003872,Cse_R004169,Cse_R004333,Cse_R004720,Cse_R004866,Cse_R005334,Cse_R005407,Cse_R005559,Cse_R005905,Cse_R005927,Cse_R006413,Cse_R006682,Cse_R007445,Cse_R007628,Cse_R008057,Cse_R008188,Cse_R008358,Cse_R008651,Cse_R009511,Cse_R009881,Cse_R010432,Cse…
GO:0055017	cardiac muscle tissue growth	BP	1.29546e-05	0.000172654	13	39	1197	13903	Over	4	Cse_F014987,Cse_R003003,Cse_R004169,Cse_R004209,Cse_R005407,Cse_R007628,Cse_R014292,Cse_R016735,Cse_R021933,Cse_R011110,Cse_R014256,Cse_R015779,Cse_R020915
GO:0003008	system process	BP	1.32621e-05	0.00017645	115	915	1197	13903	Over	3	Cse_F019599,Cse_R000821,Cse_R000949,Cse_R002154,Cse_R002808,Cse_R003343,Cse_R003590,Cse_R003775,Cse_R004014,Cse_R004199,Cse_R004209,Cse_R004333,Cse_R005165,Cse_R005168,Cse_R005407,Cse_R005506,Cse_R005631,Cse_R005678,Cse_R005688,Cse_R006131,Cse_R006413,Cse_R006844,Cse_R007445,Cse_R007881,Cse_R008057,Cse_R008282,Cse_R008442,Cse_R008454,Cse_R008638,Cse_R008966,Cse_R009164,Cse_R009471,Cse_R009674,Cse…
GO:0060043	regulation of cardiac muscle cell proliferation	BP	1.37422e-05	0.000181903	10	24	1197	13903	Over	5	Cse_F014987,Cse_R003003,Cse_R004169,Cse_R005407,Cse_R007628,Cse_R014292,Cse_R021933,Cse_R014256,Cse_R015779,Cse_R020915
GO:0061311	cell surface receptor signaling pathway involved in heart development	BP	1.37422e-05	0.000181903	10	24	1197	13903	Over	5	Cse_R000878,Cse_R000949,Cse_R003541,Cse_R005559,Cse_R008057,Cse_R011358,Cse_R011823,Cse_R014485,Cse_R015851,Cse_R019391
GO:1901862	negative regulation of muscle tissue development	BP	1.37422e-05	0.000181903	10	24	1197	13903	Over	4	Cse_R000949,Cse_R004042,Cse_R005905,Cse_R007628,Cse_R011358,Cse_R012608,Cse_R014292,Cse_R019391,Cse_R007298,Cse_R020915
GO:0060548	negative regulation of cell death	BP	1.38751e-05	0.000183349	64	444	1197	13903	Over	4	Cse_F014987,Cse_F019599,Cse_R000949,Cse_R001323,Cse_R002919,Cse_R002942,Cse_R003003,Cse_R003343,Cse_R003517,Cse_R003541,Cse_R003673,Cse_R003775,Cse_R004042,Cse_R004209,Cse_R004333,Cse_R005165,Cse_R005168,Cse_R005407,Cse_R005559,Cse_R005905,Cse_R005927,Cse_R007187,Cse_R007305,Cse_R007499,Cse_R007628,Cse_R009419,Cse_R011221,Cse_R011358,Cse_R011836,Cse_R012608,Cse_R012826,Cse_R013489,Cse_R013783,Cse…
GO:0003231	cardiac ventricle development	BP	1.43067e-05	0.000188732	17	72	1197	13903	Over	5	Cse_F014987,Cse_R001519,Cse_R002326,Cse_R004042,Cse_R005559,Cse_R007445,Cse_R008057,Cse_R008733,Cse_R009164,Cse_R011836,Cse_R015485,Cse_R019391,Cse_R021933,Cse_R001089,Cse_R010111,Cse_R011110,Cse_R014256
GO:0008593	regulation of Notch signaling pathway	BP	1.43685e-05	0.000189225	12	34	1197	13903	Over	5	Cse_R002326,Cse_R003517,Cse_R003846,Cse_R008733,Cse_R009772,Cse_R017795,Cse_R020817,Cse_R021787,Cse_R002220,Cse_R002260,Cse_R002561,Cse_R010111
GO:0030513	positive regulation of BMP signaling pathway	BP	1.48506e-05	0.000194914	11	29	1197	13903	Over	6	Cse_R000949,Cse_R002326,Cse_R003003,Cse_R003541,Cse_R005559,Cse_R011553,Cse_R015851,Cse_R002260,Cse_R002561,Cse_R005151,Cse_R010111
GO:0120036	plasma membrane bounded cell projection organization	BP	1.53324e-05	0.00020056	107	841	1197	13903	Over	6	Cse_F014987,Cse_R001068,Cse_R001360,Cse_R001519,Cse_R002154,Cse_R002304,Cse_R002808,Cse_R002881,Cse_R003112,Cse_R003343,Cse_R003367,Cse_R003517,Cse_R003590,Cse_R003679,Cse_R003872,Cse_R004042,Cse_R004169,Cse_R004199,Cse_R004333,Cse_R004720,Cse_R004866,Cse_R005334,Cse_R005407,Cse_R005559,Cse_R005905,Cse_R005927,Cse_R006413,Cse_R006682,Cse_R007445,Cse_R007628,Cse_R007705,Cse_R008057,Cse_R008188,Cse…
GO:0009968	negative regulation of signal transduction	BP	1.74822e-05	0.000228296	73	527	1197	13903	Over	4	Cse_R000949,Cse_R001068,Cse_R001271,Cse_R003517,Cse_R003673,Cse_R003679,Cse_R003775,Cse_R003846,Cse_R004014,Cse_R004092,Cse_R004209,Cse_R004866,Cse_R004941,Cse_R005165,Cse_R005559,Cse_R005905,Cse_R005927,Cse_R007499,Cse_R007628,Cse_R008733,Cse_R009265,Cse_R009772,Cse_R010173,Cse_R010654,Cse_R011012,Cse_R011132,Cse_R011221,Cse_R011358,Cse_R011553,Cse_R011823,Cse_R011836,Cse_R012738,Cse_R013207,Cse…
GO:0007223	Wnt signaling pathway, calcium modulating pathway	BP	1.76676e-05	0.000229561	9	20	1197	13903	Over	7	Cse_R001519,Cse_R007445,Cse_R008057,Cse_R012033,Cse_R002220,Cse_R002802,Cse_R002845,Cse_R004041,Cse_R010795
GO:0043586	tongue development	BP	1.76676e-05	0.000229561	9	20	1197	13903	Over	6	Cse_R000949,Cse_R005905,Cse_R009772,Cse_R011358,Cse_R016735,Cse_R021787,Cse_R002845,Cse_R007298,Cse_R020792
GO:0021781	glial cell fate commitment	BP	1.76676e-05	0.000229561	9	20	1197	13903	Over	5	Cse_R009772,Cse_R012056,Cse_R020000,Cse_R021787,Cse_R002260,Cse_R002561,Cse_R007192,Cse_R008386,Cse_R012671
GO:0003272	endocardial cushion formation	BP	1.85333e-05	0.000238812	7	12	1197	13903	Over	4	Cse_R003541,Cse_R003775,Cse_R004042,Cse_R004339,Cse_R008733,Cse_R015851,Cse_R011085
GO:0042307	positive regulation of protein import into nucleus	BP	1.85333e-05	0.000238812	7	12	1197	13903	Over	6	Cse_R005905,Cse_R011358,Cse_R021493,Cse_R007298,Cse_R020792,Cse_R021491,Cse_R021496
GO:0045605	negative regulation of epidermal cell differentiation	BP	1.85333e-05	0.000238812	7	12	1197	13903	Over	5	Cse_R002326,Cse_R009171,Cse_R012264,Cse_R015851,Cse_R017696,Cse_R010111,Cse_R015608
GO:0000977	RNA polymerase II transcription regulatory region sequence-specific DNA binding	MF	1.88005e-05	0.000241854	19	86	1197	13903	Over	7	Cse_R002326,Cse_R005013,Cse_R011221,Cse_R012056,Cse_R013783,Cse_R015981,Cse_R020000,Cse_R020322,Cse_R021232,Cse_R003572,Cse_R005099,Cse_R006056,Cse_R007844,Cse_R010111,Cse_R012671,Cse_R012824,Cse_R014669,Cse_R015825,Cse_R015827
GO:0006807	nitrogen compound metabolic process	BP	1.90586e-05	0.000244769	641	6619	1197	13903	Over	3	Cse_F006924,Cse_F014987,Cse_F016071,Cse_F018536,Cse_F019599,Cse_R000878,Cse_R000882,Cse_R000938,Cse_R000949,Cse_R001034,Cse_R001083,Cse_R001200,Cse_R001258,Cse_R001312,Cse_R001323,Cse_R001333,Cse_R001407,Cse_R001419,Cse_R001420,Cse_R001440,Cse_R001452,Cse_R001465,Cse_R001474,Cse_R001627,Cse_R001669,Cse_R001671,Cse_R001925,Cse_R001934,Cse_R001998,Cse_R002154,Cse_R002159,Cse_R002303,Cse_R002304,Cse…
GO:0045778	positive regulation of ossification	BP	1.92501e-05	0.00024682	17	73	1197	13903	Over	4	Cse_R000949,Cse_R003517,Cse_R004339,Cse_R005631,Cse_R007499,Cse_R011221,Cse_R011836,Cse_R013665,Cse_R014366,Cse_R015485,Cse_R015851,Cse_R015981,Cse_R017352,Cse_R018708,Cse_R019391,Cse_R002845,Cse_R020792
GO:0002376	immune system process	BP	1.95519e-05	0.000250278	146	1225	1197	13903	Over	2	Cse_F014987,Cse_F020759,Cse_R000938,Cse_R000949,Cse_R001323,Cse_R001429,Cse_R001440,Cse_R001465,Cse_R001642,Cse_R001934,Cse_R002154,Cse_R002326,Cse_R002345,Cse_R002742,Cse_R002789,Cse_R002808,Cse_R003003,Cse_R003085,Cse_R003142,Cse_R003580,Cse_R003679,Cse_R003846,Cse_R004169,Cse_R004325,Cse_R004333,Cse_R004339,Cse_R004941,Cse_R005013,Cse_R005144,Cse_R005165,Cse_R005180,Cse_R005334,Cse_R005448,Cse…
GO:1901681	sulfur compound binding	MF	1.96674e-05	0.000251233	28	150	1197	13903	Over	3	Cse_F014987,Cse_R000949,Cse_R001474,Cse_R002303,Cse_R002304,Cse_R003142,Cse_R003167,Cse_R004637,Cse_R005334,Cse_R005407,Cse_R005688,Cse_R006390,Cse_R007091,Cse_R009291,Cse_R011132,Cse_R011823,Cse_R012053,Cse_R013055,Cse_R015837,Cse_R017474,Cse_R019436,Cse_R020422,Cse_R021933,Cse_R000858,Cse_R006246,Cse_R015779,Cse_R019276,Cse_R021576
GO:0021517	ventral spinal cord development	BP	1.97236e-05	0.000251233	14	46	1197	13903	Over	4	Cse_R003846,Cse_R005905,Cse_R011358,Cse_R011784,Cse_R012264,Cse_R019282,Cse_R004676,Cse_R007192,Cse_R007298,Cse_R012671,Cse_R017490,Cse_R019470,Cse_R020792,Cse_R021782
GO:0033333	fin development	BP	1.97236e-05	0.000251233	14	46	1197	13903	Over	5	Cse_R000949,Cse_R004933,Cse_R005752,Cse_R006334,Cse_R007499,Cse_R009164,Cse_R011358,Cse_R011823,Cse_R013491,Cse_R015317,Cse_R019297,Cse_R004994,Cse_R008386,Cse_R019468
GO:0043473	pigmentation	BP	1.97977e-05	0.000251765	25	128	1197	13903	Over	2	Cse_R003775,Cse_R010148,Cse_R011221,Cse_R013783,Cse_R013928,Cse_R018422,Cse_R019297,Cse_R019950,Cse_R020467,Cse_R020817,Cse_R005151,Cse_R005435,Cse_R007022,Cse_R007158,Cse_R007844,Cse_R009803,Cse_R010876,Cse_R011085,Cse_R012161,Cse_R012648,Cse_R015068,Cse_R015827,Cse_R019108,Cse_R020792,Cse_R020933
GO:0040036	regulation of fibroblast growth factor receptor signaling pathway	BP	2.01624e-05	0.00025515	12	35	1197	13903	Over	5	Cse_F014987,Cse_R004866,Cse_R004933,Cse_R005647,Cse_R007628,Cse_R009265,Cse_R011553,Cse_R014292,Cse_R015317,Cse_R015837,Cse_R021933,Cse_R019468
GO:0030858	positive regulation of epithelial cell differentiation	BP	2.01624e-05	0.00025515	12	35	1197	13903	Over	5	Cse_R000949,Cse_R003923,Cse_R005559,Cse_R009772,Cse_R011784,Cse_R012056,Cse_R014530,Cse_R021787,Cse_R002845,Cse_R006056,Cse_R008386,Cse_R012671
GO:0060038	cardiac muscle cell proliferation	BP	2.01624e-05	0.00025515	12	35	1197	13903	Over	5	Cse_F014987,Cse_R003003,Cse_R004169,Cse_R005407,Cse_R007628,Cse_R014292,Cse_R016735,Cse_R021933,Cse_R011110,Cse_R014256,Cse_R015779,Cse_R020915
GO:0021546	rhombomere development	BP	2.02438e-05	0.000255763	8	16	1197	13903	Over	4	Cse_R004042,Cse_R005559,Cse_R012608,Cse_R014297,Cse_R018119,Cse_R018898,Cse_R004978,Cse_R008302
GO:0007411	axon guidance	BP	2.04e-05	0.000256901	57	387	1197	13903	Over	5	Cse_R001360,Cse_R002154,Cse_R002881,Cse_R003112,Cse_R003343,Cse_R003517,Cse_R003872,Cse_R004169,Cse_R004333,Cse_R004866,Cse_R005407,Cse_R005905,Cse_R005927,Cse_R006413,Cse_R006682,Cse_R007628,Cse_R008651,Cse_R009511,Cse_R009881,Cse_R010432,Cse_R011132,Cse_R011358,Cse_R011559,Cse_R011784,Cse_R011928,Cse_R011931,Cse_R013310,Cse_R014008,Cse_R014292,Cse_R017105,Cse_R017177,Cse_R017352,Cse_R017716,Cse…
GO:0045669	positive regulation of osteoblast differentiation	BP	2.05544e-05	0.000258009	15	52	1197	13903	Over	5	Cse_R000949,Cse_R003517,Cse_R004339,Cse_R005631,Cse_R007499,Cse_R011836,Cse_R013665,Cse_R014366,Cse_R015485,Cse_R015851,Cse_R015981,Cse_R017352,Cse_R018708,Cse_R002845,Cse_R020792
GO:0045682	regulation of epidermis development	BP	2.05544e-05	0.000258009	15	52	1197	13903	Over	4	Cse_R002326,Cse_R003923,Cse_R004866,Cse_R005559,Cse_R009171,Cse_R012264,Cse_R014008,Cse_R014530,Cse_R015851,Cse_R017696,Cse_R018579,Cse_R021232,Cse_R002845,Cse_R010111,Cse_R015608
GO:0017147	Wnt-protein binding	MF	2.11421e-05	0.000264958	10	25	1197	13903	Over	4	Cse_R004014,Cse_R007445,Cse_R008057,Cse_R011204,Cse_R011825,Cse_R011836,Cse_R012033,Cse_R015485,Cse_R019391,Cse_R010958
GO:0030501	positive regulation of bone mineralization	BP	2.16327e-05	0.000270235	11	30	1197	13903	Over	5	Cse_R000949,Cse_R003517,Cse_R004339,Cse_R005631,Cse_R007499,Cse_R011221,Cse_R013665,Cse_R014366,Cse_R017352,Cse_R018708,Cse_R002845
GO:0062023	collagen-containing extracellular matrix	CC	2.21507e-05	0.000276261	18	80	1197	13903	Over	4	Cse_R001300,Cse_R001360,Cse_R005334,Cse_R007091,Cse_R011559,Cse_R013310,Cse_R015892,Cse_R017105,Cse_R017474,Cse_R019267,Cse_R019463,Cse_R021428,Cse_R021461,Cse_R021818,Cse_R011664,Cse_R014631,Cse_R015779,Cse_R021576
GO:0043066	negative regulation of apoptotic process	BP	2.24417e-05	0.000279442	61	423	1197	13903	Over	6	Cse_F014987,Cse_F019599,Cse_R000949,Cse_R001323,Cse_R002919,Cse_R002942,Cse_R003003,Cse_R003343,Cse_R003517,Cse_R003541,Cse_R003673,Cse_R003775,Cse_R004042,Cse_R004209,Cse_R004333,Cse_R005165,Cse_R005168,Cse_R005407,Cse_R005559,Cse_R005905,Cse_R005927,Cse_R007187,Cse_R007305,Cse_R007499,Cse_R007628,Cse_R009419,Cse_R011221,Cse_R011358,Cse_R011836,Cse_R012608,Cse_R012826,Cse_R013489,Cse_R013783,Cse…
GO:0010605	negative regulation of macromolecule metabolic process	BP	2.28905e-05	0.000284574	152	1288	1197	13903	Over	4	Cse_F014987,Cse_R000949,Cse_R001034,Cse_R001083,Cse_R001440,Cse_R002159,Cse_R002304,Cse_R002326,Cse_R002363,Cse_R002919,Cse_R003003,Cse_R003215,Cse_R003517,Cse_R003541,Cse_R003650,Cse_R003775,Cse_R003784,Cse_R003846,Cse_R004092,Cse_R004209,Cse_R004720,Cse_R005092,Cse_R005165,Cse_R005180,Cse_R005205,Cse_R005407,Cse_R005559,Cse_R005647,Cse_R005824,Cse_R005905,Cse_R005927,Cse_R007628,Cse_R007728,Cse…
GO:0050931	pigment cell differentiation	BP	2.33088e-05	0.000289313	15	61	1197	13903	Over	4	Cse_R010148,Cse_R011221,Cse_R019297,Cse_R019950,Cse_R020467,Cse_R020817,Cse_R005151,Cse_R007844,Cse_R009803,Cse_R010876,Cse_R012648,Cse_R015068,Cse_R015827,Cse_R019108,Cse_R020792
GO:0048584	positive regulation of response to stimulus	BP	2.55039e-05	0.000316053	106	840	1197	13903	Over	3	Cse_F014987,Cse_R000938,Cse_R000949,Cse_R001271,Cse_R001519,Cse_R002154,Cse_R002326,Cse_R002931,Cse_R003003,Cse_R003179,Cse_R003517,Cse_R003541,Cse_R003923,Cse_R004042,Cse_R004169,Cse_R004209,Cse_R004333,Cse_R004339,Cse_R004637,Cse_R004720,Cse_R004933,Cse_R004941,Cse_R005226,Cse_R005334,Cse_R005407,Cse_R005448,Cse_R005559,Cse_R005631,Cse_R005647,Cse_R005905,Cse_R005927,Cse_R006334,Cse_R006563,Cse…
GO:0035315	hair cell differentiation	BP	2.58855e-05	0.000320271	14	47	1197	13903	Over	6	Cse_R002326,Cse_R005407,Cse_R005559,Cse_R009171,Cse_R012264,Cse_R012604,Cse_R014883,Cse_R017696,Cse_R018201,Cse_R019297,Cse_R002260,Cse_R002561,Cse_R010111,Cse_R015608
GO:0042663	regulation of endodermal cell fate specification	BP	2.61549e-05	0.000321557	5	6	1197	13903	Over	6	Cse_R000949,Cse_R004042,Cse_R006334,Cse_R013665,Cse_R018898
GO:0061004	pattern specification involved in kidney development	BP	2.61549e-05	0.000321557	5	6	1197	13903	Over	4	Cse_R000949,Cse_R004780,Cse_R002260,Cse_R002561,Cse_R006056
GO:0048644	muscle organ morphogenesis	BP	2.64092e-05	0.00032417	15	53	1197	13903	Over	5	Cse_F014987,Cse_R001519,Cse_R007445,Cse_R008057,Cse_R008733,Cse_R009164,Cse_R013665,Cse_R014366,Cse_R014783,Cse_R018708,Cse_R019391,Cse_R021933,Cse_R011110,Cse_R014256,Cse_R014669
GO:0060685	regulation of prostatic bud formation	BP	2.69135e-05	0.000326747	6	9	1197	13903	Over	4	Cse_R000949,Cse_R003517,Cse_R005905,Cse_R011358,Cse_R011553,Cse_R007298
GO:0033162	melanosome membrane	CC	2.69135e-05	0.000326747	6	9	1197	13903	Over	5	Cse_R005435,Cse_R007022,Cse_R007158,Cse_R009803,Cse_R012161,Cse_R020933
GO:0021873	forebrain neuroblast division	BP	2.69135e-05	0.000326747	6	9	1197	13903	Over	6	Cse_F014987,Cse_R005407,Cse_R019391,Cse_R021933,Cse_R007022,Cse_R010795
GO:0009996	negative regulation of cell fate specification	BP	2.69135e-05	0.000326747	6	9	1197	13903	Over	5	Cse_R000949,Cse_R004042,Cse_R006334,Cse_R011836,Cse_R013665,Cse_R015485
GO:0030917	midbrain-hindbrain boundary development	BP	2.85608e-05	0.000344592	9	21	1197	13903	Over	4	Cse_R002326,Cse_R004042,Cse_R006251,Cse_R019391,Cse_R002220,Cse_R002845,Cse_R010111,Cse_R010741,Cse_R010795
GO:0048318	axial mesoderm development	BP	2.85608e-05	0.000344592	9	21	1197	13903	Over	6	Cse_R003679,Cse_R005647,Cse_R007628,Cse_R014292,Cse_R014485,Cse_R016071,Cse_R017181,Cse_R019193,Cse_R019297
GO:1905276	regulation of epithelial tube formation	BP	2.85608e-05	0.000344592	9	21	1197	13903	Over	5	Cse_R000882,Cse_R001323,Cse_R001519,Cse_R007445,Cse_R008057,Cse_R011836,Cse_R014884,Cse_R015485,Cse_R019391
GO:2000736	regulation of stem cell differentiation	BP	2.85608e-05	0.000344592	9	21	1197	13903	Over	5	Cse_R002326,Cse_R003003,Cse_R005559,Cse_R014596,Cse_R002260,Cse_R002561,Cse_R008386,Cse_R010111,Cse_R014662
GO:0030198	extracellular matrix organization	BP	2.90967e-05	0.000349972	25	130	1197	13903	Over	6	Cse_R001300,Cse_R002154,Cse_R004209,Cse_R006390,Cse_R007091,Cse_R007752,Cse_R009291,Cse_R011221,Cse_R011553,Cse_R011836,Cse_R015485,Cse_R015892,Cse_R019138,Cse_R019267,Cse_R019741,Cse_R020422,Cse_R021428,Cse_R021461,Cse_R005099,Cse_R008386,Cse_R010795,Cse_R011110,Cse_R013487,Cse_R014631,Cse_R014669
GO:0031214	biomineral tissue development	BP	3.12119e-05	0.000373102	19	88	1197	13903	Over	3	Cse_F014987,Cse_R000949,Cse_R003517,Cse_R004339,Cse_R004637,Cse_R005631,Cse_R007499,Cse_R011221,Cse_R013665,Cse_R014366,Cse_R015591,Cse_R015851,Cse_R017352,Cse_R018708,Cse_R019591,Cse_R021933,Cse_R002845,Cse_R008386,Cse_R011664
GO:0048635	negative regulation of muscle organ development	BP	3.17153e-05	0.000378538	10	26	1197	13903	Over	4	Cse_R000949,Cse_R004042,Cse_R004866,Cse_R007628,Cse_R011132,Cse_R012608,Cse_R014292,Cse_R015317,Cse_R019391,Cse_R020915
[truncated: 565 more rows]

## Sheet: S5
Table S5. GO enrichment results of gene members in Sperm–post-ZGA module.
GO_ID	GO_Term	GO_Class	Pvalue	AdjustedPv	x1	x2	n	N	EnrichDirect	GOlevl	GeneID
[truncated: 123 more rows]

## Sheet: S6
Table S6. Symbol descriptions of the GO enrichment results.
Symbols	Explanations
Pvalue	Enrichment p value
AdjustedPv	Adjusted p value
x1	Number of genes present in this class of all supplied genes
x2	Number of genes present in this class of all reference genes
n	Number of supplied genes
N	Number of reference genes
[truncated: 3 more rows]
